# Supplementary material for: Construction of a Conditionally Asporogenous Bacillus thuringiensis Recombinant Strain Overproducing Cry Protein by Deletion of the leuB Gene
Source: Front Microbiol. 2020 Jul 24;11:1769. doi: 10.3389/fmicb.2020.01769 (PMC7396631; doi:10.3389/fmicb.2020.01769)
Supplement: Supplementary file 2 [file Table_2.XLSX]

## Sheet: Q1
Protein_ID	Group_ID	Protein_Mass	PeptideSeqs	PepIsUniqe	Unique_Peptide_Num	Unique_Spectra_Num	Peptide_Query	Sameset	Description	FDR	Fold change	pvalue
tr|A0A0G3E7E1|A0A0G3E7E1_BACTU	1215	65765	LAGLEVER;LLNEPTAAALAYGLEK;NEADQLVFQTDK;ASAEAYLGETVTK;NTTLPTSK;KDALQELVQQLTVK;HMGTDYKVEVEGK;AKFEELSAGLVER;LLGLDLGTTNSCVAVMEGGEPK;LPAVQEALK;VLLVGGSTR;AVLTVPAYFNDAER;DALQELVQQLTVK;LPAVQEALKR;EALQAALEKNELEELR;FQLTDLPPAPR;VLPNPEGNR;QALTNPNTLMSVK;LYEQAQAAAGQAEGAQGAQDAGAK;LGGDDFDQVLLDHLVAEFK;DLEGKVDAAEVAK;TTPSVVAFK;EALQAALEK;KENNLDLSQDK;SQVFSTAADNQPAVDLHVLQGERPMSADNK;AKDLGTSK;FEELSAGLVER;SQVFSTAADNQPAVD…	1;1;1;1;1;1;1;1;1;1;1;1;1;1;1;1;1;1;1;1;1;1;1;1;1;1;1;1;1;1;1;1;1	33	378	122085:1:all.mgf;122058:1:all.mgf;122029:1:all.mgf;122198:1:all.mgf;122162:1:all.mgf;122112:1:all.mgf;122019:1:all.mgf;121861:1:all.mgf;9673:1:all.mgf;211395:1:all.mgf;211366:1:all.mgf;211312:1:all.mgf;211438:1:all.mgf;211520:1:all.mgf;211409:1:all.mgf;211688:1:all.mgf;211340:1:all.mgf;211720:1:all.mgf;211466:1:all.mgf;211778:1:all.mgf;211560:1:all.mgf;211490:1:all.mgf;76371:1:all.mgf;76412:1:all…	tr|A0A242ZHH5|A0A242ZHH5_BACTU;tr|A0A243ECA0|A0A243ECA0_BACTU;tr|A0A243CF38|A0A243CF38_BACTU;tr|A0A243JXA7|A0A243JXA7_BACTU;tr|A0A243DQH8|A0A243DQH8_BACUD;tr|A0A243KI93|A0A243KI93_BACTU;tr|A0A243IMJ2|A0A243IMJ2_BACHU;tr|A0A0F6FL29|A0A0F6FL29_BACTK;tr|A0A243ISD1|A0A243ISD1_BACTU;tr|A0A0D1R5T3|A0A0D1R5T3_BACTU;tr|A0A243MQY9|A0A243MQY9_BACTU;tr|A0A193CXG0|A0A193CXG0_BACTU;tr|A0A243LZQ7|A0A243LZQ7_BA…	Chaperone protein DnaK OS=Bacillus thuringiensis OX=1428 GN=dnaK PE=2 SV=1	0	0.991993	0.524348
tr|A0A0G3DZI4|A0A0G3DZI4_BACTU	657	50994.1	VTQLMGPVVDVK;LVGGLEEVLENAK;LPELYNALTVK;YKELQDLLALLGMDELSEEDK;VALTGLTMAEHFR;TVAMSSTDGLVR;FTQAGSEVSALLGR;LTQMGLYPAVDPLASTSR;GSLTSLQAVYVPADDYTDPAPATTFAHLDATTNLER;VFNVLGDALDLDGEVPADVHR;VVDLLAPYLK;ALSPELVGEEHYEVAR;ELLEGKYDDLPEDAFR;FDGGKLPELYNALTVK;TAMVFGQMNEPPGAR;ELQDLLALLGMDELSEEDK;VELLETGLK;QAPAFEELSTK;LGLFGGAGVGK;EGNDLYHEMSDSGVLK;QVQQTLQR;YDDLPEDAFR;VFNVLGDALDLDGEVPADVHRD;KTAMVFGQMNEPPGAR;LVGGLEEVL…	1;1;1;1;1;1;1;1;1;1;1;1;1;1;1;1;1;1;1;1;1;1;1;1;1;1;1;1;1;1;1;1;1;1;1	35	370	8610:1:all.mgf;9016:1:all.mgf;8896:1:all.mgf;8987:1:all.mgf;163774:1:all.mgf;8873:1:all.mgf;9113:1:all.mgf;8778:1:all.mgf;8848:1:all.mgf;8680:1:all.mgf;5367:1:all.mgf;8973:1:all.mgf;8998:1:all.mgf;8801:1:all.mgf;8931:1:all.mgf;8834:1:all.mgf;8904:1:all.mgf;8751:1:all.mgf;174391:1:all.mgf;174707:1:all.mgf;174240:1:all.mgf;174476:1:all.mgf;174000:1:all.mgf;174130:1:all.mgf;174213:1:all.mgf;174364:1…	tr|A0A243JK81|A0A243JK81_BACTU;tr|W8YJN3|W8YJN3_BACTU;tr|A0A0F6FRW2|A0A0F6FRW2_BACTK;tr|A0A243JQ16|A0A243JQ16_BACTU;tr|A0A193D0R3|A0A193D0R3_BACTU;tr|A0A242YS17|A0A242YS17_BACTU;tr|A0A243D9S4|A0A243D9S4_BACTU;tr|A0A243EPT8|A0A243EPT8_BACUK;tr|A0A243NJT6|A0A243NJT6_BACTV;tr|A0A243C2Q1|A0A243C2Q1_BACTU;tr|A0A0K0SG78|A0A0K0SG78_BACT3;tr|C3H9A9|C3H9A9_BACTU	ATP synthase subunit beta OS=Bacillus thuringiensis OX=1428 GN=atpD PE=3 SV=1	0	0.930333	0.0001
tr|A0A0B5VV46|A0A0B5VV46_BACTU	1763	35956.3	AVALVLPELK;VVDLAAYMTSK;VLSWYDNETGYSNR;VLAERDPAQLPWSDYGVEVVVESTGR;TLAHLLK;DPAQLPWSDYGVEVVVESTGR;GMMTTLHSYTNDQQLLDLPHK;AALNNSEVEVVALNDLTDAK;AAAENMLPTSTGAAK;VLLSAPASDEDLTVVMGVNHEQYDAANHNVVSNASCTTNCLAPFAK;HLGGSVK;EVTVEEVNAAFK;YDTVHGTLNAEVSANENSLVVNGK;LGLNGFGR;VPTANVSLVDLVVELDKEVTVEEVNAAFK;VPTANVSLVDLVVELDK;GLLGYSEEPLVSLDYNGCTASSTLDALSTMVMEGNMVK	1;1;1;1;1;1;1;1;1;1;1;1;1;1;1;1;1	17	355	59799:1:all.mgf;36306:1:all.mgf;60079:1:all.mgf;83891:1:all.mgf;60219:1:all.mgf;61207:1:all.mgf;60444:1:all.mgf;59939:1:all.mgf;60051:1:all.mgf;60332:1:all.mgf;36446:1:all.mgf;83835:1:all.mgf;59911:1:all.mgf;59771:1:all.mgf;60303:1:all.mgf;60729:1:all.mgf;59864:1:all.mgf;60285:1:all.mgf;59744:1:all.mgf;59967:1:all.mgf;60388:1:all.mgf;83975:1:all.mgf;60148:1:all.mgf;59725:1:all.mgf;60191:1:all.mgf…	tr|A0A243DLM9|A0A243DLM9_BACUD;tr|A0A242WCI8|A0A242WCI8_BACTU;tr|Q6HBE9|Q6HBE9_BACHK;tr|C3GRC1|C3GRC1_BACTU;tr|A0A243K429|A0A243K429_BACTU;tr|A0A243BVI8|A0A243BVI8_BACTU;tr|A0A0K0SFQ4|A0A0K0SFQ4_BACT3;tr|A0A242XGZ3|A0A242XGZ3_BACTU;tr|A0A243B6F3|A0A243B6F3_BACTU;tr|A0A243JR80|A0A243JR80_BACTU;tr|A0A0F6FNR6|A0A0F6FNR6_BACTK;tr|A0RKS7|A0RKS7_BACAH;tr|A0A0D1PSW8|A0A0D1PSW8_BACTU;tr|C3H8M1|C3H8M1_BAC…	Glyceraldehyde-3-phosphate dehydrogenase OS=Bacillus thuringiensis OX=1428 GN=gap PE=3 SV=1	0	0.993405	0.645335
tr|A0A0G3E1F7|A0A0G3E1F7_BACTU	636	134876	GLLLGALK;VTDLTAVQEYLLR;LGLQAFEPTLVEGR;MGLVLDMSPR;GQAVLSELDGVLAALNDVK;VAVAASAVNNATFTEEQK;VQPEVWDVLESVLK;PVLLGLTK;TADSGYLTR;DGLFCER;LEVLEAFR;AGLTVGVSDLLVLGEKDELLHEAQAK;ASLETDSFLSAASFQETTR;LLGNLLAEVFK;NLATGTDVEVGEAVGLLAAQSLGEPGTQLTMR;SVLVVGPNLK;SLSHMLK;VSDAGETDVLPGTLLDLHQFTDANAK;NPLFMMSDSGAR;GQAVLSELDGVLAALNDVKDR;YGSTFQAAMGAEALK;LLMLAAQNLLNPK;GRPVTGPGNRPLK;VLSLWSNAK;EGNEVLESLYDR;MQGVELGDK;VLTDAALK;L…	1;1;1;1;1;1;1;1;1;1;1;1;1;1;1;1;1;1;1;1;1;1;1;1;1;1;1;1;1;1;1;1;1;1;1;1;1;1;1;1;1;1;1;1;1;1;1;1;1;1;1;1;1;1;1;1;1;1;1;1;1;1;1;1	64	355	55964:1:all.mgf;79499:1:all.mgf;55825:1:all.mgf;62778:1:all.mgf;62945:1:all.mgf;62641:1:all.mgf;63084:1:all.mgf;62499:1:all.mgf;62905:1:all.mgf;107111:1:all.mgf;107134:1:all.mgf;107065:1:all.mgf;107193:1:all.mgf;107164:1:all.mgf;11643:1:all.mgf;11616:1:all.mgf;11907:1:all.mgf;11529:1:all.mgf;11824:1:all.mgf;11678:1:all.mgf;11541:1:all.mgf;11702:1:all.mgf;11589:1:all.mgf;11960:1:all.mgf;83299:1:al…	tr|A0A242ZN69|A0A242ZN69_BACTU;tr|A0A243JPD2|A0A243JPD2_BACTU;tr|A0A243E1Y9|A0A243E1Y9_BACUD;tr|A0A243KZZ6|A0A243KZZ6_BACTU;tr|A0A0K0S1N9|A0A0K0S1N9_BACT3;tr|A0A0F6FSU9|A0A0F6FSU9_BACTK;tr|A0A243J3M6|A0A243J3M6_BACTU;tr|A0A0D1PIX9|A0A0D1PIX9_BACTU;tr|A0A193CLS1|A0A193CLS1_BACTU;tr|A0A243LTU7|A0A243LTU7_BACTJ;tr|A0A243D7Y7|A0A243D7Y7_BACTU;tr|C3DXL4|C3DXL4_BACTU;tr|A0A243FFU7|A0A243FFU7_BACUK;tr|A…	DNA-directed RNA polymerase subunit beta' OS=Bacillus thuringiensis OX=1428 GN=rpoC PE=3 SV=1	0	0.964005	0.00879912
tr|A0A0G3DY22|A0A0G3DY22_BACTU	1147	56399.7	GWFLQPTLVADVAEDAR;KHEFSALLVK;SLVASAFGFSGQK;AMQVADETFQTWR;LLAGGEGDDSK;LAFEEGLK;ELTVANPAVLGTNMGPVNDQAAFDK;LVSVNPANKEELVGR;AGGPDYLALHMQAK;VESYLGQDYPLLLGGEK;AVLHEDVYDHVLNR;FVSFTGSR;VMSYVALGK;LVSVNPANK;VNPGQLWLK;VLAEMGGK;DTLVVDKEADLELAAK;EELFGPVVAFCK;KVESYLGQDYPLLLGGEK;LTTEDKLVSVNPANKEELVGR;DTLVVDK;VMSYVALGKEEGR;EDFHVGNLYFNR;DFDHALALANNTEYGLTGAVLTNNR;AKDFDHALALANNTEYGLTGAVLTNNR;EAGKPWNEADADTAEALDFMEYY…	1;1;1;1;1;1;1;1;1;1;1;1;1;1;1;1;1;1;1;1;1;1;1;1;1;1;1;1;1;1;1;1;1;1;1	35	346	15928:1:all.mgf;15816:1:all.mgf;15845:1:all.mgf;21654:1:all.mgf;16067:1:all.mgf;16205:1:all.mgf;16153:1:all.mgf;15777:1:all.mgf;15791:1:all.mgf;15876:1:all.mgf;16337:1:all.mgf;15983:1:all.mgf;16056:1:all.mgf;15919:1:all.mgf;16475:1:all.mgf;16613:1:all.mgf;16014:1:all.mgf;17762:1:all.mgf;16196:1:all.mgf;16097:1:all.mgf;15778:1:all.mgf;39587:1:all.mgf;15955:1:all.mgf;16125:1:all.mgf;16282:1:all.mgf…	tr|A0A242Y7Q5|A0A242Y7Q5_BACTU;tr|A0A243DZW6|A0A243DZW6_BACUD;tr|A0A243L0E3|A0A243L0E3_BACTU;tr|A0A0K0S237|A0A0K0S237_BACT3;tr|A0A243AZ40|A0A243AZ40_BACTU;tr|A0A242ZSL5|A0A242ZSL5_BACTU;tr|A0A0F6FPH5|A0A0F6FPH5_BACTK;tr|V5M4F7|V5M4F7_BACTU;tr|A0A1C9BM33|A0A1C9BM33_BACTU;tr|A0A2C9ZEI8|A0A2C9ZEI8_BACTV;tr|A0A193CMB7|A0A193CMB7_BACTU;tr|A0A243MK06|A0A243MK06_BACTU;tr|A0A243FV72|A0A243FV72_BACTU;tr|A…	1-pyrroline-5-carboxylate dehydrogenase OS=Bacillus thuringiensis OX=1428 GN=rocA PE=3 SV=1	0	1.05162	0.00029997
tr|A0A0P0PL18|A0A0P0PL18_BACTU	1980	73322.4	LRDPLTGEEMSPDEK;DDFFDEYGVR;TPDENQLKK;FALLSADELLVAHTNETEYR;YMNFLSLAR;SQDLADLTGSLDFSTLAEYGSESDPR;FDYNSHER;SLEEQLGLSENAK;LVEEYFHPSAK;ESDVSNVHLAPHTLR;TLMDNYLDNVEAYCNK;VAAMFTLLTR;YVGSLLNR;LLDEHGYNSSSANELLR;GCPMHEDPLHLLPHHLR;LEGNLSPLNVMR;GALFALK;LQWEGTFAEYLELVK;LYDGETVEGYNALDVEELQR;LLLLMGPVSGGK;STLVTMLK;KEVPSLNALDVLR;LEDVVVER;LFFSEDRR;GLETYSR;AFVYSYEESAK;RPDLDLLK;LNDVVAR;TGLGTFSPSDPK;LSSTLLR;GMMEFQEMLK…	1;1;1;1;1;1;1;1;1;1;1;1;1;1;1;1;1;1;1;1;1;1;1;1;1;1;1;1;1;1;1;1;1;1;1;1;1;1;1;1;1	41	299	99950:1:all.mgf;99587:1:all.mgf;76183:1:all.mgf;99793:1:all.mgf;76216:1:all.mgf;76629:1:all.mgf;99892:1:all.mgf;76391:1:all.mgf;99652:1:all.mgf;76769:1:all.mgf;76413:1:all.mgf;76488:1:all.mgf;76322:1:all.mgf;99726:1:all.mgf;76467:1:all.mgf;76438:1:all.mgf;99864:1:all.mgf;76553:1:all.mgf;76522:1:all.mgf;76349:1:all.mgf;80287:1:all.mgf;80146:1:all.mgf;80563:1:all.mgf;80424:1:all.mgf;80585:1:all.mgf…	tr|A0A0G3DWT4|A0A0G3DWT4_BACTU;tr|M1PF40|M1PF40_BACTU;tr|Q3ET29|Q3ET29_BACTI;tr|A0A243E804|A0A243E804_BACTU;tr|A0A2C9ZAZ6|A0A2C9ZAZ6_BACTU;tr|A0A242Y0E1|A0A242Y0E1_BACTU;tr|A0A243DZE3|A0A243DZE3_BACUD;tr|A0A0F6J4G9|A0A0F6J4G9_BACTU;tr|A0A243K6N4|A0A243K6N4_BACTU;tr|C3GW74|C3GW74_BACTU;tr|W8Y698|W8Y698_BACTU;tr|A0A0K0S2T2|A0A0K0S2T2_BACT3;tr|A0A243ADC8|A0A243ADC8_BACTU;tr|A0A0F6FZ81|A0A0F6FZ81_BAC…	Protein prkA OS=Bacillus thuringiensis OX=1428 GN=AYK81_27605 PE=4 SV=1	0	1.082	0.0001
tr|A0A0B6BAE4|A0A0B6BAE4_BACTU	484	12491.7	EQLLEAVK;TEFDVELTSAGAQK;LEEVGAAVEVK;ALEEEFGVTAAAPVAVAGGAGEAAAEK;SMTVLELNDLVK;ELTGLGLK;TKEQLLEAVK;AKLEEVGAAVEVK;ELVDNTPK	1;1;1;1;1;1;1;1;1	9	275	123492:1:all.mgf;123075:1:all.mgf;123769:1:all.mgf;123062:1:all.mgf;123512:1:all.mgf;124050:1:all.mgf;123215:1:all.mgf;123632:1:all.mgf;124329:1:all.mgf;100896:1:all.mgf;100753:1:all.mgf;123568:1:all.mgf;101030:1:all.mgf;124190:1:all.mgf;124134:1:all.mgf;123652:1:all.mgf;123708:1:all.mgf;123540:1:all.mgf;124022:1:all.mgf;123350:1:all.mgf;123908:1:all.mgf;123680:1:all.mgf;123596:1:all.mgf;124049:1…	tr|A0A243IAU9|A0A243IAU9_BACTU;tr|Q3ELF6|Q3ELF6_BACTI;tr|A0A243E9P4|A0A243E9P4_BACTU;tr|A0A243JNM2|A0A243JNM2_BACTU;tr|A0A243NAS0|A0A243NAS0_BACTU;tr|A0A242Y7Q0|A0A242Y7Q0_BACTU;tr|A0A243DZN7|A0A243DZN7_BACUD;tr|A0A242WEF8|A0A242WEF8_BACTU;tr|A0A243L042|A0A243L042_BACTU;tr|A0A0G4D8D4|A0A0G4D8D4_BACTO;tr|A0A243C7S2|A0A243C7S2_BACTU;tr|A0A0K0S1L1|A0A0K0S1L1_BACT3;tr|A0A243IPB4|A0A243IPB4_BACHU;tr|A…	50S ribosomal protein L7/L12 OS=Bacillus thuringiensis OX=1428 GN=rplL PE=3 SV=1	0	0.950873	0.00039996
tr|A0A0G3E8N0|A0A0G3E8N0_BACTU	2006	32554.7	TDADAFGAYLHMGGR;REDNFAEEVMNQVK;EDNFAEEVMNQVK;YAVGEGLEK;LGVLTVLEGSTDEAAAK;KVEEHLNEALAK;VEEHLNEALAK;TGAGMMDCK;DVAMHLAAVNPK;QVLTQQALNEGKPEK;ALTAQMVK;NEGFQTLLK;RFELVSK;ELAAHLLTNKPANVEEAMAQTMENGKK;ELAAHLLTNKPANVEEAMAQTMENGK;YLDRDAVTAEEVEHER;FFEELCLLDQAFVK	1;1;1;1;1;1;1;1;1;1;1;1;1;1;1;1;1	17	253	208116:1:all.mgf;30657:1:all.mgf;208213:1:all.mgf;164501:1:all.mgf;164363:1:all.mgf;208147:1:all.mgf;208324:1:all.mgf;208035:1:all.mgf;208283:1:all.mgf;205629:1:all.mgf;164266:1:all.mgf;6613:1:all.mgf;208186:1:all.mgf;208012:1:all.mgf;208089:1:all.mgf;208157:1:all.mgf;208241:1:all.mgf;164218:1:all.mgf;30515:1:all.mgf;164500:1:all.mgf;208055:1:all.mgf;208350:1:all.mgf;208297:1:all.mgf;206236:1:all…	tr|A0A243J5M9|A0A243J5M9_BACTU;tr|A0A243DRX1|A0A243DRX1_BACUD;tr|A0A243KZR0|A0A243KZR0_BACTU;tr|A0A0F6FV00|A0A0F6FV00_BACTK;tr|A0A243IYC9|A0A243IYC9_BACTU;tr|A0A0D1QWZ9|A0A0D1QWZ9_BACTU;tr|A0A243F782|A0A243F782_BACUK;tr|A0A2C9ZGV4|A0A2C9ZGV4_BACTV;tr|A0A193CW70|A0A193CW70_BACTU;tr|A0A243MBI0|A0A243MBI0_BACTJ;tr|A0A243GFJ1|A0A243GFJ1_BACTF;tr|A0A243DEB1|A0A243DEB1_BACTU;tr|A0A242ZHD3|A0A242ZHD3_BA…	Elongation factor Ts OS=Bacillus thuringiensis OX=1428 GN=tsf PE=3 SV=1	0	0.96234	0.0145985
tr|C3GCY2|C3GCY2_BACTU	1229	21505.5	TTETDGYNALQLGFEDK;VDVFATGELVDVTGLSK;SLVVVQGAVK;TTETDGYNALQLGFEDKR;MGGDQVTLQNLELVQVDTER;LTNKPEQGHTAK;RPGSMGPVAPNR;KTTETDGYNALQLGFEDK;KSLVVVQGAVK;GFQGVLK;KTTETDGYNALQLGFEDKR;GNVPGAK;EKLTNKPEQGHTAK	1;1;1;1;1;1;1;1;1;1;1;1;1	13	252	126142:1:all.mgf;125993:1:all.mgf;126113:1:all.mgf;126170:1:all.mgf;126195:1:all.mgf;126211:1:all.mgf;126075:1:all.mgf;126046:1:all.mgf;125946:1:all.mgf;126019:1:all.mgf;213230:1:all.mgf;213619:1:all.mgf;216046:1:all.mgf;213338:1:all.mgf;213511:1:all.mgf;215093:1:all.mgf;219235:1:all.mgf;213844:1:all.mgf;217497:1:all.mgf;215161:1:all.mgf;214068:1:all.mgf;220523:1:all.mgf;213092:1:all.mgf;215316:1…	tr|C3FX42|C3FX42_BACTU;tr|C3DXM1|C3DXM1_BACTU;tr|A0A0B5XGS8|A0A0B5XGS8_BACTU;tr|A0A243IAT9|A0A243IAT9_BACTU;tr|A0A243C7R0|A0A243C7R0_BACTU;tr|A0A243JNL6|A0A243JNL6_BACTU;tr|A0A243NAS9|A0A243NAS9_BACTU;tr|A0A243DZN1|A0A243DZN1_BACUD;tr|A0A242WEG8|A0A242WEG8_BACTU;tr|A0A243L052|A0A243L052_BACTU;tr|A0A0G4D8C2|A0A0G4D8C2_BACTO;tr|A0A0K0S1M2|A0A0K0S1M2_BACT3;tr|F0PR26|F0PR26_BACT0;tr|A0A0F6FNM3|A0A0F6…	50S ribosomal protein L3 OS=Bacillus thuringiensis serovar pondicheriensis BGSC 4BA1 OX=527029 GN=rplC PE=3 SV=1	0	0.936868	0.0001
tr|A0A0G3E0V8|A0A0G3E0V8_BACTU	1091	22953	QLVNHGHLMVDGAR;LSEYGLQLQEK;SELPAELNEALLVEFYSR;LDNLVYR;VKPGQTLSVR;VDLPSYR;HGENFMLLLEAR;EALEVNNFVPEYLTFDADK;TFDQAGK;LGLSLSGTGK;KLSEYGLQLQEK;SNSLVVVK;RPYAPGPHGPNQR;YTGPAWK;LEATYTR;EALEVNNFVPEYLTFDADKLEATYTR;HMYGMTER	1;1;1;1;1;1;1;1;1;1;1;1;1;1;1;1;1	17	230	99:1:all.mgf;134448:1:all.mgf;178259:1:all.mgf;178723:1:all.mgf;178227:1:all.mgf;200643:1:all.mgf;178818:1:all.mgf;179405:1:all.mgf;134521:1:all.mgf;178631:1:all.mgf;157584:1:all.mgf;178716:1:all.mgf;178654:1:all.mgf;134575:1:all.mgf;178307:1:all.mgf;178691:1:all.mgf;178747:1:all.mgf;178802:1:all.mgf;47548:1:all.mgf;158590:1:all.mgf;178664:1:all.mgf;134494:1:all.mgf;178765:1:all.mgf;134551:1:all.…	tr|A0A242ZJX7|A0A242ZJX7_BACTU;tr|A0A243J873|A0A243J873_BACTU;tr|A0A243DPL8|A0A243DPL8_BACUD;tr|A0A243JZG5|A0A243JZG5_BACTU;tr|A0A243JLC1|A0A243JLC1_BACTU;tr|A0A0F6FVZ9|A0A0F6FVZ9_BACTK;tr|A0A243N2D0|A0A243N2D0_BACTV;tr|A0A193CYQ5|A0A193CYQ5_BACTU;tr|A0A243M6S7|A0A243M6S7_BACTJ;tr|A0A243D7L4|A0A243D7L4_BACTU;tr|A0A243EVZ1|A0A243EVZ1_BACUK;tr|A0A243BZJ2|A0A243BZJ2_BACTU;tr|A0A0K0SEM1|A0A0K0SEM1_BA…	30S ribosomal protein S4 OS=Bacillus thuringiensis OX=1428 GN=rpsD PE=3 SV=1	0	0.930608	0.0001
tr|A0A0B6BAF6|A0A0B6BAF6_BACTU	1415	20134.8	LVLNTGVGDAVSNSK;ALDNAVEELTQLTGQKPVVTR;GMDLVLVTTAK;ELLTQFGMPFQK;ELTPALVSK;GNYTLGVK;ALDNAVEELTQLTGQK;SVMQVPK;GEQMYEFFDK;EGMPLGAK;EQLLFPELDYDK;LVSVSLPR	1;1;1;1;1;1;1;1;1;1;1;1	12	228	164029:1:all.mgf;163904:1:all.mgf;183474:1:all.mgf;164210:1:all.mgf;183656:1:all.mgf;163933:1:all.mgf;163966:1:all.mgf;183614:1:all.mgf;183893:1:all.mgf;183752:1:all.mgf;184059:1:all.mgf;183709:1:all.mgf;163990:1:all.mgf;183486:1:all.mgf;183543:1:all.mgf;164104:1:all.mgf;183514:1:all.mgf;183628:1:all.mgf;164042:1:all.mgf;164195:1:all.mgf;164073:1:all.mgf;163889:1:all.mgf;183793:1:all.mgf;183772:1…	tr|A0A242ZPD6|A0A242ZPD6_BACTU;tr|A0A243C7G1|A0A243C7G1_BACTU;tr|A0A243JNK5|A0A243JNK5_BACTU;tr|A0A243DZH8|A0A243DZH8_BACUD;tr|A0A242WEK8|A0A242WEK8_BACTU;tr|A0A243L2F0|A0A243L2F0_BACTU;tr|A0A0G4D843|A0A0G4D843_BACTO;tr|A0A0F6FNP8|A0A0F6FNP8_BACTK;tr|A0A243J1F1|A0A243J1F1_BACTU;tr|A0A0D1QWV1|A0A0D1QWV1_BACTU;tr|A0A243P1U9|A0A243P1U9_BACTV;tr|A0A193CLT5|A0A193CLT5_BACTU;tr|C3FX54|C3FX54_BACTU;tr|A…	50S ribosomal protein L5 OS=Bacillus thuringiensis OX=1428 GN=rplE PE=3 SV=1	0	0.936545	0.00019998
tr|A0A0G3E4I3|A0A0G3E4I3_BACTU	1820	20846.4	LEYLMLGDPTR;TLTTNFNVLMEEEGLAAR;MLLLGTEVKPFK;GTFLLDPDGVLQSMELNADGLGR;MLLLGTEVK;ANAYHNGEFLQVTDESLK;WQEGSATLKPSLDLVGKL;DLGVEVYSVSTDTHFTHK;WQEGSATLKPSLDLVGK;DASLLVNK;LLLGTEVKPFK;AWHDSSETLGK	1;1;1;1;1;1;1;1;1;1;1;1	12	220	12003:1:all.mgf;32658:1:all.mgf;208750:1:all.mgf;208630:1:all.mgf;208471:1:all.mgf;34739:1:all.mgf;32754:1:all.mgf;35745:1:all.mgf;208415:1:all.mgf;212358:1:all.mgf;36277:1:all.mgf;11845:1:all.mgf;208607:1:all.mgf;32785:1:all.mgf;32611:1:all.mgf;208446:1:all.mgf;33814:1:all.mgf;36419:1:all.mgf;212217:1:all.mgf;56135:1:all.mgf;37089:1:all.mgf;36836:1:all.mgf;208386:1:all.mgf;208518:1:all.mgf;32925…	tr|A0A243F0M8|A0A243F0M8_BACTY;tr|A0A243E7V8|A0A243E7V8_BACTU;tr|A0A242XBC2|A0A242XBC2_BACTU;tr|A0A243JCX7|A0A243JCX7_BACTU;tr|A0A242Y801|A0A242Y801_BACTU;tr|A0A243KS05|A0A243KS05_BACTU;tr|A0A243DZM4|A0A243DZM4_BACUD;tr|A0A0F6J3L8|A0A0F6J3L8_BACTU;tr|A0A242WFN0|A0A242WFN0_BACTU;tr|A0A243AYT9|A0A243AYT9_BACTU;tr|A0A243IQP0|A0A243IQP0_BACTU;tr|A0A0F6FMH7|A0A0F6FMH7_BACTK;tr|V5M3I7|V5M3I7_BACTU;tr|A…	Alkyl hydroperoxide reductase OS=Bacillus thuringiensis OX=1428 GN=ahpC PE=4 SV=1	0	0.925591	0.0001
tr|A0A243CGB9|A0A243CGB9_BACTU	1194	90532.8	AHPDVFNLLLQVLEDGR;VLGQDEAVVAVAK;ALDLLDEAASK;NTLVLMTSNVGAEALK;GTEASQTVHYTPR;VLNNLGVSLNK;HLGFNVQDESR;ALLALGLSPEK;ENSEVTVEDLANVVSTWTR;TALAEGLAQQLVNNEVPETLR;FQPLHVDEPSLEESTQLLK;ALAESMFGDEDAMLR;LLNLESLLHDR;ELEVNLEELR;NTLVLMTSNVGAEALKR;LDPVLGR;LGHNNLGTEHLLLGLVR;KLGHSYVGTEHLLLGLLR;VLELSMDEAR;VMTLDMGTVVAGTK;VSLTDDALDAAVK;VLALSQEEALR;LVGSPPGYVGYEEGGQLTEK;DLTVVAR;AFRPEFLNR;GELQCLGATTLDEYRK;VLEVLSR;LDMSEYME…	1;1;1;1;1;1;1;1;1;1;1;1;1;1;1;0;1;1;1;1;1;1;1;1;1;1;1;0;1;1;1;1;1;1;0;1	33	218	155241:1:all.mgf;155160:1:all.mgf;155183:1:all.mgf;155286:1:all.mgf;155259:1:all.mgf;155382:1:all.mgf;155087:1:all.mgf;155210:1:all.mgf;122777:1:all.mgf;122958:1:all.mgf;123055:1:all.mgf;122926:1:all.mgf;122913:1:all.mgf;128385:1:all.mgf;128645:1:all.mgf;128246:1:all.mgf;128785:1:all.mgf;128363:1:all.mgf;128224:1:all.mgf;128505:1:all.mgf;165122:1:all.mgf;9956:1:all.mgf;165093:1:all.mgf;10004:1:al…	-	ATP-dependent Clp protease ATP-binding subunit ClpC OS=Bacillus thuringiensis serovar yosoo OX=180848 GN=BK746_06525 PE=3 SV=1	0	1.04893	0.00059994
tr|A0A0F6FUU1|A0A0F6FUU1_BACTK	1000	87474.7	YFWLNPDCGLK;TEEVLPALEHMVQAAK;ALQTSNLGYPR;TDMVEYFGER;TLEAFWSNK;HELELLESSGLR;ALDADVLSLETSR;TALKEEDFSR;YGFPADK;GLGLGVYDLHSPR;LVEQSLEVCDPK;VLQVDEPALR;LAGFSFTK;GYTQEQFPNLLK;LDEEQFLTTMK;SHGEFLDTLK;LEELVLLHSALTQGTESLSNELETYR;ELYEALR;EGNLNALSK;ADLDEVLELFTTLQK;RTEEVLPALEHMVQAAK;YQEELGLDVLVHGEFER;ETVYAQSLTEK;TEETHLSTELFDALAFANQK;TLAVGCLDGR;VPSKDEMYK;LVEQSLEVCD;KTLEAFWSNK;QELGVDGKPVLLGPYTFLK;YELQQVALELPLLPT…	1;1;1;1;1;1;1;1;1;1;1;1;1;1;1;1;1;1;1;1;1;1;1;1;1;1;1;1;1;1;1	31	217	83226:1:all.mgf;82998:1:all.mgf;83012:1:all.mgf;83150:1:all.mgf;83095:1:all.mgf;82997:1:all.mgf;83167:1:all.mgf;83196:1:all.mgf;213815:1:all.mgf;214237:1:all.mgf;214420:1:all.mgf;144399:1:all.mgf;213959:1:all.mgf;214379:1:all.mgf;214091:1:all.mgf;214366:1:all.mgf;192952:1:all.mgf;214520:1:all.mgf;193087:1:all.mgf;214227:1:all.mgf;192811:1:all.mgf;180954:1:all.mgf;1579:1:all.mgf;180864:1:all.mgf;1…	tr|A0A193CWW9|A0A193CWW9_BACTU;tr|A0A243C1B2|A0A243C1B2_BACTU;tr|A0A231I3T7|A0A231I3T7_BACTU	5-methyltetrahydropteroyltriglutamate--homocysteine methyltransferase OS=Bacillus thuringiensis subsp. kurstaki OX=29339 GN=metE PE=3 SV=1	0	1.10908	0.0001
tr|A0A1Y0TS78|A0A1Y0TS78_BACTU	1268	80721.3	AGMGLEMYLDDVPQR;KFPTTGER;YGLAAVTMGK;AEFGGSELQK;VLQGPGEGAGLVDLGDNQAVVFK;LAVAEAAR;LDGEATAALFAESQSR;FGELQSPR;QAGDLVYVLGETK;GQAHGAGNTVMYVGASTGR;SLMLEPNPTQLKEER;EWVYDQYDYQVR;EAAYFAEFQAMK;VAEVPADALAEEAPLYHKPSK;LFGQSPSLDLDVELKR;RPAVQVGDPFMEK;ETLFALLQQPTLASK;LYAEMGLTDEEFAMVEK;EQELVDLFEK;SGEAVYPTPTVGMVGLVHDLK;KGQAHGAGNTVMYVGASTGR;ETGMTPYEMMLSESQER;VENYKETLFALLQQPTLASK;TLQTPVLGGNVSMYNER;GLGATVK;YLYLDPEMGGK…	1;1;1;1;1;1;1;1;1;1;1;1;1;1;1;1;1;1;1;1;1;1;1;1;1;1;1;1;1;1;1;1;1;1;1;1	36	216	126136:1:all.mgf;127056:1:all.mgf;126173:1:all.mgf;126958:1:all.mgf;145917:1:all.mgf;147370:1:all.mgf;126918:1:all.mgf;147238:1:all.mgf;147098:1:all.mgf;146107:1:all.mgf;145935:1:all.mgf;104212:1:all.mgf;145989:1:all.mgf;134303:1:all.mgf;30855:1:all.mgf;31128:1:all.mgf;204197:1:all.mgf;204337:1:all.mgf;30924:1:all.mgf;30988:1:all.mgf;97055:1:all.mgf;97067:1:all.mgf;97207:1:all.mgf;189964:1:all.mg…	tr|A0A243DZT4|A0A243DZT4_BACUD;tr|A0A243L049|A0A243L049_BACTU;tr|A0A0F6FY72|A0A0F6FY72_BACTK;tr|A0A0D1PPN6|A0A0D1PPN6_BACTU;tr|A0A243LKW6|A0A243LKW6_BACTJ;tr|W8Y4R4|W8Y4R4_BACTU;tr|A0A243H405|A0A243H405_BACTU	Phosphoribosylformylglycinamidine synthase subunit PurL OS=Bacillus thuringiensis OX=1428 GN=purL PE=3 SV=1	0	0.939684	0.00209979
tr|A0A0G3E2T3|A0A0G3E2T3_BACTU	1632	35189.2	AQMTMLQALTDALR;DLVEAVNK;DNDPVLYLEHMK;VVVVQEAQK;WTAPVTVR;VVLPSTPYDAK;VAAADTVFPFSQAESVWLPNHK;QEVPEGDYTLDLGK;ALLNLEAPVVR;EGTDVSVLAYGAMVHAALK;QAGLAANVVAELNDR;GLLLSALR;SPFGGGVHTPELHADSLEGLVAQQPGLK;TVQPLDLETLLASVEK;ATEGLQAEFGEDR;VAAADTVFPFSQAESVWLPNHKDLVEAVNK;EGLSLEVVDLR	1;1;1;1;1;1;1;1;1;1;1;1;1;1;1;1;1	17	203	197090:1:all.mgf;132135:1:all.mgf;59338:1:all.mgf;195180:1:all.mgf;197173:1:all.mgf;82843:1:all.mgf;195048:1:all.mgf;88106:1:all.mgf;87907:1:all.mgf;190153:1:all.mgf;151863:1:all.mgf;195909:1:all.mgf;197480:1:all.mgf;82981:1:all.mgf;197036:1:all.mgf;87634:1:all.mgf;9170:1:all.mgf;196895:1:all.mgf;218046:1:all.mgf;9065:1:all.mgf;8897:1:all.mgf;83400:1:all.mgf;154027:1:all.mgf;132105:1:all.mgf;5920…	tr|C3E7R2|C3E7R2_BACTU;tr|A0A243DRG1|A0A243DRG1_BACUD;tr|A0A243KPS0|A0A243KPS0_BACTU;tr|A0A243J0P0|A0A243J0P0_BACTU;tr|A0A0F6FWV0|A0A0F6FWV0_BACTK;tr|A0A0D1QSW1|A0A0D1QSW1_BACTU;tr|C3H5G5|C3H5G5_BACTU;tr|A0A243F915|A0A243F915_BACUK;tr|A0A193CWL6|A0A193CWL6_BACTU;tr|A0A243J625|A0A243J625_BACTU;tr|A0A243ME74|A0A243ME74_BACTJ;tr|A0A243D960|A0A243D960_BACTU;tr|A0A242ZH70|A0A242ZH70_BACTU;tr|A0A243C1E…	2-oxoisovalerate dehydrogenase OS=Bacillus thuringiensis OX=1428 GN=BJG91_15865 PE=4 SV=1	0	0.938756	0.0001
tr|A0A1Y0TQL4|A0A1Y0TQL4_BACTU	630	72407.7	EAYAWTAEQDFHVAEEVYDNFR;TLSLDALEK;HNPNNPTWFNR;ETADVLLLATGSEVSLAVEAQK;FALEMGATFGWHR;QDLPTLEGAKDDTYEK;NLWYGVR;TPGHPEYGHTAGVDATTGPLGQGLATAVGMAMAER;LALESTNKPTALVLTR;AMPNVSVLR;ALAVDGVDAAVVSMPSMDR;LVVLYDSNDLSLDGDLNR;AYGWQVLR;SHSLEQLSLNTLR;RPTLLEVR;PADGNESVAAWR;TTLGFGSPNK;AMPNVSVLRPADGNESVAAWR;LMEEYGFTVENVVR;FEAQTAEYK;YVGLEGDVLGLDTFGASAPGEK;NSSGAVLNALAESVPSFFGGSADLAGSNK;TYMNNEKDFTR;SFSESVEDRYK;KETADVLLLA…	1;1;1;1;1;1;1;1;1;1;1;1;1;1;1;1;1;1;1;1;1;1;1;1;1;1	26	194	153515:1:all.mgf;173308:1:all.mgf;173389:1:all.mgf;153170:1:all.mgf;153151:1:all.mgf;153225:1:all.mgf;172546:1:all.mgf;153311:1:all.mgf;173255:1:all.mgf;141338:1:all.mgf;141429:1:all.mgf;141309:1:all.mgf;141170:1:all.mgf;141226:1:all.mgf;141197:1:all.mgf;141254:1:all.mgf;141155:1:all.mgf;141293:1:all.mgf;141365:1:all.mgf;179689:1:all.mgf;201196:1:all.mgf;201350:1:all.mgf;179760:1:all.mgf;201588:1…	tr|A0A243DXL1|A0A243DXL1_BACUD;tr|A0A243KT86|A0A243KT86_BACTU;tr|A0A0G4CZD8|A0A0G4CZD8_BACTO;tr|W8YER0|W8YER0_BACTU;tr|A0A0F6FLF8|A0A0F6FLF8_BACTK;tr|A0A0D1NKJ4|A0A0D1NKJ4_BACTU;tr|A0A193CVR4|A0A193CVR4_BACTU;tr|A0A243J3A7|A0A243J3A7_BACTU;tr|A0A243L5L5|A0A243L5L5_BACTJ;tr|A0A242Z967|A0A242Z967_BACTU;tr|A0A243EUP4|A0A243EUP4_BACUK;tr|A0A243IUJ0|A0A243IUJ0_BACHU;tr|A0A243BWZ0|A0A243BWZ0_BACTU;tr|A…	Transketolase OS=Bacillus thuringiensis OX=1428 GN=BJG91_14380 PE=3 SV=1	0	0.948085	0.00149985
tr|A0A0B5XQ87|A0A0B5XQ87_BACTU	8	47039.4	YFEGVPSPVK;NMDVALLK;NWGYEVAEQEFGDK;EYLLALK;DSLADLFLQQLLTRPR;VVTYDFAR;AFNQTGEWLPEETLNLLR;AALQYALNEK;VLEAAVEK;ENTEDLYAGLEYAQGSPEAEK;LMEGATEVK;RPEDTDMVLFR;GPLTTPVGGGLR;VNPSSVLLSGVLLLEHLGWNEAAK;VFTWAEYDR;EAMGVNK;FPETSGLGLKPLSEEGTK;FPETSGLGLKPLSEEGTKR;LVTASVEK;SLNVALR;QELDLYVCLRPVR;LRFPETSGLGLKPLSEEGTKR;DSLADLFLQQLLTR;CSEFANELLK;FTEGAFK	1;1;1;1;1;1;1;1;1;1;1;1;1;1;1;1;1;1;1;1;1;1;1;1;1	25	189	185324:1:all.mgf;185157:1:all.mgf;185058:1:all.mgf;184935:1:all.mgf;185241:1:all.mgf;185003:1:all.mgf;185102:1:all.mgf;185224:1:all.mgf;185187:1:all.mgf;206643:1:all.mgf;185129:1:all.mgf;185271:1:all.mgf;185091:1:all.mgf;185033:1:all.mgf;140286:1:all.mgf;140255:1:all.mgf;140343:1:all.mgf;140366:1:all.mgf;140244:1:all.mgf;49454:1:all.mgf;140307:1:all.mgf;118994:1:all.mgf;126962:1:all.mgf;104175:1:…	tr|A0A243K0W0|A0A243K0W0_BACTU;tr|W8Y9G2|W8Y9G2_BACTU;tr|A0A243JNU9|A0A243JNU9_BACTU;tr|A0A0F6FNZ8|A0A0F6FNZ8_BACTK;tr|A0A0D1PV30|A0A0D1PV30_BACTU;tr|F0PJH2|F0PJH2_BACT0;tr|A0A193CYJ7|A0A193CYJ7_BACTU;tr|A0A243J862|A0A243J862_BACTU;tr|A0A243MER8|A0A243MER8_BACTJ;tr|A0A243IFU6|A0A243IFU6_BACHU;tr|A0A243N2M0|A0A243N2M0_BACTV;tr|A0A0K0SEG4|A0A0K0SEG4_BACT3;tr|A0A0G4CUF7|A0A0G4CUF7_BACTO;tr|A0A243FYT…	Isocitrate dehydrogenase [NADP] OS=Bacillus thuringiensis OX=1428 GN=icd PE=4 SV=1	0	1.14476	0.0001
tr|A0A0S3C342|A0A0S3C342_BACTU	1848	16823.8	VDLLMCGATGLNAVER;MNNTYTNLLLAVDGSK;ELAPNHKVDLLMCGATGLNAVER;TALEAGLEK;ANLFAEDLLEDYKK;LETVLEFGNPK;AYSAVEAYSR;FLLGSVSEHLLR;ANLFAEDLLEDYK;CDVLVVR;ELAPNHK;NNATLTLAHLVDVK;NTYTNLLLAVDGSK	1;1;1;1;1;1;1;1;1;1;1;1;1	13	185	57442:1:all.mgf;9644:1:all.mgf;84838:1:all.mgf;60626:1:all.mgf;61265:1:all.mgf;9933:1:all.mgf;168838:1:all.mgf;68654:1:all.mgf;168555:1:all.mgf;60041:1:all.mgf;60324:1:all.mgf;61661:1:all.mgf;60826:1:all.mgf;60659:1:all.mgf;60597:1:all.mgf;37626:1:all.mgf;60683:1:all.mgf;212704:1:all.mgf;84523:1:all.mgf;57966:1:all.mgf;60183:1:all.mgf;169255:1:all.mgf;9643:1:all.mgf;168418:1:all.mgf;61107:1:all.m…	tr|A0A0B5XNA9|A0A0B5XNA9_BACTU;tr|A0A0L1NM90|A0A0L1NM90_BACTU;tr|A0A243I706|A0A243I706_BACTU;tr|A0A243ENQ3|A0A243ENQ3_BACTY;tr|Q3EWI6|Q3EWI6_BACTI;tr|A0A243CPV0|A0A243CPV0_BACTU;tr|A0A243DBK5|A0A243DBK5_BACTU;tr|A0A243EGV0|A0A243EGV0_BACTU;tr|A0A242X304|A0A242X304_BACTU;tr|A0A243C9J1|A0A243C9J1_BACTU;tr|A0A242XYR2|A0A242XYR2_BACTU;tr|A0A243JW46|A0A243JW46_BACTU;tr|Q6HCQ2|Q6HCQ2_BACHK;tr|A0A242W7B…	Universal stress protein OS=Bacillus thuringiensis OX=1428 GN=ATN06_23310 PE=3 SV=1	0	1.28377	0.0001
tr|A0A0B6BFJ9|A0A0B6BFJ9_BACTU	1813	24261.2	VHLNLLEVK;LGGADLAR;ADLDYAAVEADTTYGK;VNVTLHTAK;GGTEVEALRK;VNPLGLR;KALNQLTGK;DYATLLHEDLK;LVGENLAR;VNVTLHTAKPGMVLGK;GEVLPTK;AESYSEGTVPLHTLR;ALNQLTGK;PGMVLGK;LKDSAVAK	1;1;1;1;1;1;1;1;1;1;1;1;1;1;1	15	182	6829:1:all.mgf;6560:1:all.mgf;6213:1:all.mgf;6481:1:all.mgf;6283:1:all.mgf;206112:1:all.mgf;6547:1:all.mgf;6406:1:all.mgf;6687:1:all.mgf;6507:1:all.mgf;6641:1:all.mgf;6356:1:all.mgf;6672:1:all.mgf;6447:1:all.mgf;6379:1:all.mgf;95174:1:all.mgf;118128:1:all.mgf;117850:1:all.mgf;118082:1:all.mgf;118053:1:all.mgf;95260:1:all.mgf;95111:1:all.mgf;118268:1:all.mgf;117940:1:all.mgf;117856:1:all.mgf;95204…	tr|A0A0L1NQ20|A0A0L1NQ20_BACTU;tr|A0A243ICH4|A0A243ICH4_BACTU;tr|A0A243D873|A0A243D873_BACTU;tr|A0A242XEW4|A0A242XEW4_BACTU;tr|A0A243E774|A0A243E774_BACTU;tr|A0A243NAV5|A0A243NAV5_BACTU;tr|A0A243KPK9|A0A243KPK9_BACTU;tr|A0A0F6IZT6|A0A0F6IZT6_BACTU;tr|A0A243DZH3|A0A243DZH3_BACUD;tr|A0A242WEY8|A0A242WEY8_BACTU;tr|A0A243C597|A0A243C597_BACTU;tr|A0A242WRZ9|A0A242WRZ9_BACTU;tr|A0A242ZG93|A0A242ZG93_BA…	30S ribosomal protein S3 OS=Bacillus thuringiensis OX=1428 GN=rpsC PE=3 SV=1	0	0.927034	0.0001
tr|A0A0F6FRU2|A0A0F6FRU2_BACTK	597	42101.4	AAQPGPWENVAGELK;VEQPSEVLEQGQK;AWVELQEK;QVLVNVGYK;DLVNGGLVVDLGVR;FTSGHVFDVTVK;LEEDDLVLSK;TDGVLPLSELANVHLEK;VLEVQVAEK;VLSVDADTQR;EALEENNVTEDYSQYEPNADSATFQLSDLLGEQLK;NPNEVLEMGQEVK;ELQVGDVVTGSVTK;ASDVVELDQTLELK;AVVELELDSK;EALSSLKEGDVVEGTVQR	1;1;1;1;1;1;1;1;1;1;1;1;1;1;1;1	16	178	143070:1:all.mgf;143165:1:all.mgf;142943:1:all.mgf;143080:1:all.mgf;142860:1:all.mgf;142930:1:all.mgf;142788:1:all.mgf;143137:1:all.mgf;143114:1:all.mgf;142973:1:all.mgf;143025:1:all.mgf;142884:1:all.mgf;143209:1:all.mgf;143002:1:all.mgf;27298:1:all.mgf;27103:1:all.mgf;27351:1:all.mgf;27140:1:all.mgf;27163:1:all.mgf;27210:1:all.mgf;27698:1:all.mgf;26999:1:all.mgf;27557:1:all.mgf;27420:1:all.mgf;2…	-	Uncharacterized protein OS=Bacillus thuringiensis subsp. kurstaki OX=29339 GN=BG08_4308 PE=4 SV=1	0	1.02931	0.0643936
tr|A0A0S1TRK3|A0A0S1TRK3_BACTU	527	20661.5	DLKPGDSVK;EFLLQNSGSLTLK;VDPDLLAK;EVSNNTFAAGTLDLTLNPK;DLFAPEWGEK;QSEPVYETTLADLQK;KEFLLQNSGSLTLK;FLWNWDK	0;1;1;1;0;0;1;0	4	173	93878:1:all.mgf;93958:1:all.mgf;93859:1:all.mgf;93935:1:all.mgf;93912:1:all.mgf;93838:1:all.mgf;93896:1:all.mgf;93976:1:all.mgf;93982:1:all.mgf;93651:1:all.mgf;93804:1:all.mgf;94239:1:all.mgf;93794:1:all.mgf;93820:1:all.mgf;94096:1:all.mgf;94108:1:all.mgf;93655:1:all.mgf;94333:1:all.mgf;23391:1:all.mgf;33922:1:all.mgf;34402:1:all.mgf;45044:1:all.mgf;34206:1:all.mgf;39142:1:all.mgf;34068:1:all.mgf…	tr|E5L4Y0|E5L4Y0_BACTU;tr|A0A1B1L2G4|A0A1B1L2G4_BACTU;tr|A0A0G3E1S1|A0A0G3E1S1_BACTU;tr|A0A242YK63|A0A242YK63_BACTU;tr|M1QI75|M1QI75_BACTU;tr|A0A242Y3N4|A0A242Y3N4_BACTU;tr|A0A243JBU2|A0A243JBU2_BACTU;tr|A0A243DN28|A0A243DN28_BACUD;tr|A0A243K009|A0A243K009_BACTU;tr|A0A0F6JC48|A0A0F6JC48_BACTU;tr|A0A0G4D4J6|A0A0G4D4J6_BACTO;tr|W8XZU5|W8XZU5_BACTU;tr|A0A243BBC9|A0A243BBC9_BACTU;tr|A0A243JIX9|A0A243…	Camelysin OS=Bacillus thuringiensis OX=1428 GN=calY PE=4 SV=1	0	0.82144	0.0001
tr|K0FJA7|K0FJA7_BACTU	1586	26067.9	WLGGTLTNFQTLQK;DLAAEGGDLLFVGTK;KQAQEALKEEATR;GLPSALFVVDPR;MADALLEAK;KVEEAYR;MQEDGTFEVLPK;QLLEAGVHFGHQTR;KEVVQLK;GLPSALFVVD;LAVAEAR;AGMYFVNQR;KLHLPLLGLVDTNCDPDELDHVLPANDDALR;NGLYLLDLQK;LHLPLLGLVDTNCDPDELDHVLPANDDALR	1;1;1;1;1;1;1;1;1;1;1;1;1;1;1	15	173	147772:1:all.mgf;147922:1:all.mgf;147949:1:all.mgf;147911:1:all.mgf;148049:1:all.mgf;147921:1:all.mgf;147760:1:all.mgf;145819:1:all.mgf;146183:1:all.mgf;145596:1:all.mgf;146633:1:all.mgf;146815:1:all.mgf;146493:1:all.mgf;146099:1:all.mgf;145990:1:all.mgf;146032:1:all.mgf;145668:1:all.mgf;145765:1:all.mgf;145697:1:all.mgf;145721:1:all.mgf;145893:1:all.mgf;146044:1:all.mgf;146073:1:all.mgf;146449:1…	tr|C3E779|C3E779_BACTU;tr|A0A0G3EA46|A0A0G3EA46_BACTU;tr|M1QQN3|M1QQN3_BACTU;tr|A0A243E940|A0A243E940_BACTU;tr|A0A242X7K3|A0A242X7K3_BACTU;tr|A0A243J5N0|A0A243J5N0_BACTU;tr|A0A242XU50|A0A242XU50_BACTU;tr|A0A243K997|A0A243K997_BACTU;tr|A0A243DRZ0|A0A243DRZ0_BACUD;tr|A0A0G4CWF8|A0A0G4CWF8_BACTO;tr|A0A243CDQ9|A0A243CDQ9_BACTU;tr|A0A242WKS9|A0A242WKS9_BACTU;tr|W8Z3S5|W8Z3S5_BACTU;tr|A0A243BF96|A0A243…	30S ribosomal protein S2 OS=Bacillus thuringiensis MC28 OX=1195464 GN=rpsB PE=3 SV=1	0	0.952081	0.00179982
tr|A0A0G3E8Y7|A0A0G3E8Y7_BACTU	346	50424.4	LVPGYEAPCYVAWSAQNR;GNPTLELNDNGGYFDLAPMDLGENCR;NLYVMTK;LQFTDLLGVLK;HFLAGLLK;NVELPVR;ELEWDLFR;MMFDGSSLEGFVR;LLCDLYNADGTPFDGDPR;EMEALGFSDFNLGPEPEFFLFK;LTPPAAVDR;DQYMSLY;DLVLELEEMGFELEASHHEVAPGQHELDFK;SCDDLQTFK;HAPAFTALANPTVNSYK;TQVHQWER;SVDPAANPYLVMATLLAAGLDGLK;LAKEENVK	1;1;1;1;1;1;1;1;1;1;1;1;1;1;1;1;1;1	18	169	57866:1:all.mgf;57880:1:all.mgf;57975:1:all.mgf;81481:1:all.mgf;58004:1:all.mgf;79095:1:all.mgf;78958:1:all.mgf;149700:1:all.mgf;172055:1:all.mgf;179385:1:all.mgf;181756:1:all.mgf;136339:1:all.mgf;181894:1:all.mgf;136258:1:all.mgf;181782:1:all.mgf;182030:1:all.mgf;179503:1:all.mgf;181864:1:all.mgf;181949:1:all.mgf;181810:1:all.mgf;181837:1:all.mgf;136482:1:all.mgf;2185:1:all.mgf;151613:1:all.mgf;…	tr|A0A242Z961|A0A242Z961_BACTU;tr|A0A243FI54|A0A243FI54_BACTY;tr|M1QCR9|M1QCR9_BACTU;tr|C3E6V1|C3E6V1_BACTU;tr|A0A243E0Z3|A0A243E0Z3_BACTU;tr|A0A242XSV4|A0A242XSV4_BACTU;tr|A0A243J485|A0A243J485_BACTU;tr|A0A243DRJ1|A0A243DRJ1_BACUD;tr|A0A243KT05|A0A243KT05_BACTU;tr|A0A0F6J5Y9|A0A0F6J5Y9_BACTU;tr|W8Z3C3|W8Z3C3_BACTU;tr|A0A0K0SBQ2|A0A0K0SBQ2_BACT3;tr|A0A243B5V5|A0A243B5V5_BACTU;tr|A0A242ZRK3|A0A242…	Glutamine synthetase OS=Bacillus thuringiensis OX=1428 GN=glnA PE=3 SV=1	0	1.00443	0.837416
tr|A0A0K0QH29|A0A0K0QH29_BACTU	111	40407.1	FKNDLLVDGLPALVSR;FEATLPLYGQELSK;NDLLVDGLPALVSR;SLGLALLDVK;LGEVTSGTQSPTLKK;GVDSLAFLQR;AEGLLQK;KLVGLEVLER;TAAGLFDVSHMGEVEVK;DLTPLEAGLGFAVK;YAAVDTEVELELR;VVSEDLK;TLDFGGWELPVQFSSLKEEHEAVR;EADFFGK;LLEVGAEEGLK;VGGAQYTAMCYENGGTVDDLLLYK;TPLFDVYAK;THYPVFLGEEK;TGYTGEDGFELYCK;VVTNDVSTLK;LGEVTSGTQSPTLK;AVVVPTPFYK;LVGLEVLER;TLDFGGWELPVQFSSLK	1;1;1;1;1;1;1;1;1;1;1;1;1;1;1;1;1;1;1;1;1;1;1;1	24	169	82645:1:all.mgf;83346:1:all.mgf;83664:1:all.mgf;83205:1:all.mgf;83484:1:all.mgf;83903:1:all.mgf;83608:1:all.mgf;83385:1:all.mgf;83440:1:all.mgf;83525:1:all.mgf;83413:1:all.mgf;83626:1:all.mgf;83064:1:all.mgf;83469:1:all.mgf;83764:1:all.mgf;83328:1:all.mgf;11596:1:all.mgf;11792:1:all.mgf;11651:1:all.mgf;11554:1:all.mgf;11835:1:all.mgf;11707:1:all.mgf;11760:1:all.mgf;11988:1:all.mgf;11847:1:all.mgf…	tr|A0A0B5NYT9|A0A0B5NYT9_BACTU;tr|A0A243I3Z1|A0A243I3Z1_BACTU;tr|A0A243CNP9|A0A243CNP9_BACTU;tr|A0A243J8B4|A0A243J8B4_BACTU;tr|A0A243K928|A0A243K928_BACTU;tr|A0A242W8J1|A0A242W8J1_BACTU;tr|A0A243DQT4|A0A243DQT4_BACUD;tr|A0A243KFE5|A0A243KFE5_BACTU;tr|A0A0G4CVY2|A0A0G4CVY2_BACTO;tr|A0A243CEW3|A0A243CEW3_BACTU;tr|A0A242YV69|A0A242YV69_BACTU;tr|W8YH24|W8YH24_BACTU;tr|A0A242ZXF7|A0A242ZXF7_BACTU;tr|A…	Aminomethyltransferase OS=Bacillus thuringiensis OX=1428 GN=gcvT PE=3 SV=1	0	1.06871	0.00059994
tr|A0A243JQ45|A0A243JQ45_BACTU	677	45259.1	VFAALEAELGR;YAEGYPGK;EGLTLVSGGTDNHLLLLDVR;VAEHVLDEVGLTVNK;NTLPFETASPFVTSGVR;FTMYPNL;LGTAAVTSR;TYAQNLLNNANR;AVAFGEALQDDFK;GFGLEEMDELASLLAYTLK;YAEGYPGKR;YYGGCEHVDVVEDLAR;LLVAGASAYPR;GGMLLCEEQFAK;LELLASENFVSEAVMEAQGSVLTNK;NLELTGK;VEALTSK;LNYDDVLAK;LAEGLQK;SLFPGLQGGPLMHVLAAK	1;1;1;1;1;1;1;1;1;1;1;1;1;1;1;1;1;1;1;1	20	169	64840:1:all.mgf;65428:1:all.mgf;65147:1:all.mgf;65343:1:all.mgf;65400:1:all.mgf;64758:1:all.mgf;65248:1:all.mgf;64828:1:all.mgf;65064:1:all.mgf;65390:1:all.mgf;64964:1:all.mgf;64896:1:all.mgf;65483:1:all.mgf;65107:1:all.mgf;64980:1:all.mgf;65039:1:all.mgf;65287:1:all.mgf;65652:1:all.mgf;64728:1:all.mgf;65177:1:all.mgf;65540:1:all.mgf;65526:1:all.mgf;64924:1:all.mgf;64687:1:all.mgf;65315:1:all.mgf…	tr|A0A0F6FMC8|A0A0F6FMC8_BACTK;tr|A0A243NJQ9|A0A243NJQ9_BACTV;tr|A0A193D0R8|A0A193D0R8_BACTU;tr|W8YJP5|W8YJP5_BACTU;tr|A0A2T7YKI5|A0A2T7YKI5_BACTU;tr|A0A231I2H9|A0A231I2H9_BACTU;tr|A0A243EPX8|A0A243EPX8_BACUK	Serine hydroxymethyltransferase OS=Bacillus thuringiensis serovar yunnanensis OX=143794 GN=glyA PE=3 SV=1	0	1.04772	0.00769923
tr|A0A2B3JDT3|A0A2B3JDT3_BACTU	386	54634.7	AEELSALLK;HVLVVYDDLSK;ELSLLLR;ELEAFAQFGSDLDK;ALDALVPLGR;EAYPGDVFYLHSR;LDLASYR;TAVALDTLLNQK;VGGSAQLK;LMQVPVGK;NVVETLR;ELLLGDR;VVNPLGQPVDGLGPLNTTNTR;VVNPLGQPVDGLGPLNTTNTRPLESPAPGVMDR;GFLDDLPVVDLTR;LADDDKFAAALNGFK;QGLHKPLR;QQLENYQSELEVSDVGTVLQVGDGLAR;SVHEPLQTGLK	1;1;1;1;1;1;1;1;1;1;1;1;1;1;1;1;1;1;1	19	169	145234:1:all.mgf;144957:1:all.mgf;144676:1:all.mgf;144816:1:all.mgf;145372:1:all.mgf;145095:1:all.mgf;182680:1:all.mgf;182820:1:all.mgf;141298:1:all.mgf;141382:1:all.mgf;182734:1:all.mgf;35291:1:all.mgf;58596:1:all.mgf;58383:1:all.mgf;58624:1:all.mgf;34815:1:all.mgf;58484:1:all.mgf;35123:1:all.mgf;35039:1:all.mgf;35011:1:all.mgf;58399:1:all.mgf;35110:1:all.mgf;58568:1:all.mgf;35179:1:all.mgf;5842…	tr|A0A0K0QJX8|A0A0K0QJX8_BACTU;tr|A0A0B5NRB2|A0A0B5NRB2_BACTU;tr|A0A0L1NJZ4|A0A0L1NJZ4_BACTU;tr|A0A243HWR6|A0A243HWR6_BACTU;tr|A0A242YS44|A0A242YS44_BACTU;tr|A0A242X0K6|A0A242X0K6_BACTU;tr|A0A243E4Z2|A0A243E4Z2_BACTU;tr|A0A243JR99|A0A243JR99_BACTU;tr|A0A243JKB7|A0A243JKB7_BACTU;tr|A0A242YAR8|A0A242YAR8_BACTU;tr|A0A242W410|A0A242W410_BACTU;tr|A0A243DL37|A0A243DL37_BACUD;tr|A0A0F6J7C7|A0A0F6J7C7_BA…	ATP synthase subunit alpha OS=Bacillus thuringiensis OX=1428 GN=atpA PE=3 SV=1	0	0.860099	0.0001
tr|A0A0G3E8C5|A0A0G3E8C5_BACTU	732	41370	DLENEWEQKDPLVR;GLWSQEVEETVLEEAKEDLK;VTDLMELMYEK;APALFVVQNNR;YGPHTMAGDDPTR;GLWSQEVEETVLEEAK;SVALTYTGDGGASQGDFYEGMNFAGAFK;MPYNLAEQYELYK;TLFNVDEQMK;TKDLENEWEQK;ALAAQFETLQLLNENGEVVNEAAMPELSDDQLK;YALSTPVEK;KTLFNVDEQMK	1;1;1;1;1;1;1;1;1;1;1;1;1	13	168	77779:1:all.mgf;77954:1:all.mgf;77635:1:all.mgf;77674:1:all.mgf;77940:1:all.mgf;77801:1:all.mgf;110197:1:all.mgf;109813:1:all.mgf;86661:1:all.mgf;109918:1:all.mgf;109560:1:all.mgf;110152:1:all.mgf;110373:1:all.mgf;109702:1:all.mgf;109733:1:all.mgf;86689:1:all.mgf;109673:1:all.mgf;86519:1:all.mgf;216168:1:all.mgf;147097:1:all.mgf;195806:1:all.mgf;145862:1:all.mgf;78281:1:all.mgf;147237:1:all.mgf;1…	tr|A0A243F465|A0A243F465_BACTY;tr|A0A243EC32|A0A243EC32_BACTU;tr|A0A243J629|A0A243J629_BACTU;tr|A0A242XW77|A0A242XW77_BACTU;tr|A0A243DTM0|A0A243DTM0_BACUD;tr|A0A242ZXJ7|A0A242ZXJ7_BACTU;tr|A0A243BFR6|A0A243BFR6_BACTU;tr|A0A243J0Y1|A0A243J0Y1_BACTU;tr|A0A0F6FKF5|A0A0F6FKF5_BACTK;tr|V5MH88|V5MH88_BACTU;tr|A0A0D1PF14|A0A0D1PF14_BACTU;tr|A0A243L0Q0|A0A243L0Q0_BACUH;tr|A0A243KPY8|A0A243KPY8_BACTU;tr|A…	Pyruvate dehydrogenase OS=Bacillus thuringiensis OX=1428 GN=pdhA PE=4 SV=1	0	0.933341	0.00049995
tr|A0A0B5P1D0|A0A0B5P1D0_BACTU	420	26661.6	TLAAFEHGLTPLVCCGETLEER;SSSSADANEVCAHLR;KVVAEAVSPEAAEAVR;GQLPAASAVDAVVCSPALFLER;TLSEAVSFVEEVK;EMFAETDESVNKK;ALAGLTEEQVK;TFDLVAGQVTK;LVAATEGTDLQVGAQNMHFEK;VGYVVLGHSER;VVAEAVSPEAAEAVR;KPLLAGNWK;ATVLAYEPLWALGTGK;LQYGGSVKPENLK	1;1;1;1;1;1;1;1;1;1;1;1;1;1	14	167	191133:1:all.mgf;212482:1:all.mgf;212622:1:all.mgf;190866:1:all.mgf;190971:1:all.mgf;191418:1:all.mgf;191286:1:all.mgf;191426:1:all.mgf;212818:1:all.mgf;212339:1:all.mgf;212212:1:all.mgf;212204:1:all.mgf;191280:1:all.mgf;190999:1:all.mgf;46974:1:all.mgf;47030:1:all.mgf;47169:1:all.mgf;46918:1:all.mgf;47000:1:all.mgf;47281:1:all.mgf;47048:1:all.mgf;23507:1:all.mgf;46941:1:all.mgf;121074:1:all.mgf;…	tr|A0A0M0MIR7|A0A0M0MIR7_BACTU;tr|A0A242YRH1|A0A242YRH1_BACTU;tr|A0A2C9YU77|A0A2C9YU77_BACTU;tr|A0A242X4G7|A0A242X4G7_BACTU;tr|A0A243BXU6|A0A243BXU6_BACTU;tr|A0A242YAY5|A0A242YAY5_BACTU;tr|A0A243DLL6|A0A243DLL6_BACUD;tr|C3GR33|C3GR33_BACTU;tr|A0A243K201|A0A243K201_BACTU;tr|A0A0F6J6V2|A0A0F6J6V2_BACTU;tr|C3H8L9|C3H8L9_BACTU;tr|A0A2C9YH67|A0A2C9YH67_BACTU;tr|A0A243ALF6|A0A243ALF6_BACTU;tr|A0A243A6C…	Triosephosphate isomerase OS=Bacillus thuringiensis OX=1428 GN=tpiA PE=3 SV=1	0	1.07282	0.00019998
tr|A0A0G4CW42|A0A0G4CW42_BACTO	1322	66092.9	GLVAQDLQTMELR;ELGEWMTDNVTVVR;LGGLLELYEK;QLANMFELAR;FEGEGNAPAFHYEDVDLSLLKPR;GAHYKPEFPNR;FNNLLTMDGNENAYVLHK;ELFDVCVEQK;TEEGLLDFR;YPAYGNLVPR;VLTLGAYNR;AAEAGVNVELFSLVPVKR;YEGWDFLR;TAFAGATTGQQLLYALDEQVR;LEELMAR;RHEVAGLVTK;LMSESAR;QMTNLPGLFAAGECDYSMHGGNR;DDANFLK;GEGDSPWLHFDDTLYGGDFLANQPPVK;AMCEAAPGLLHLMDR;DGKPWYFLEEK;GAHYKPEFPNRDDANFLK;WSNQGASFTR;LLETDAK;SFGADAVLMATGGPGLLFGK;LLVVGGGLAGLMATLK;AAEAGVNVEL…	1;1;1;1;1;1;1;1;1;1;1;1;1;1;1;1;1;1;1;1;1;1;1;1;1;1;1;1	28	167	145348:1:all.mgf;122475:1:all.mgf;145207:1:all.mgf;76458:1:all.mgf;145075:1:all.mgf;76573:1:all.mgf;168247:1:all.mgf;144931:1:all.mgf;122662:1:all.mgf;122521:1:all.mgf;122550:1:all.mgf;122575:1:all.mgf;190364:1:all.mgf;186128:1:all.mgf;190488:1:all.mgf;143125:1:all.mgf;190993:1:all.mgf;190307:1:all.mgf;190420:1:all.mgf;190346:1:all.mgf;190211:1:all.mgf;212106:1:all.mgf;212073:1:all.mgf;211967:1:a…	tr|A0A0G3E4K1|A0A0G3E4K1_BACTU;tr|A0A242ZI33|A0A242ZI33_BACTU;tr|A0A243DPZ2|A0A243DPZ2_BACUD;tr|A0A243JZ56|A0A243JZ56_BACTU;tr|A0A0F6FYV9|A0A0F6FYV9_BACTK;tr|A0A243IW51|A0A243IW51_BACTU;tr|A0A0D1R7U4|A0A0D1R7U4_BACTU;tr|C3H6Z4|C3H6Z4_BACTU;tr|A0A243N2M7|A0A243N2M7_BACTV;tr|A0A243J7J9|A0A243J7J9_BACTU;tr|A0A243M0G9|A0A243M0G9_BACTJ;tr|A0A243DDV5|A0A243DDV5_BACTU;tr|C3E991|C3E991_BACTU;tr|A0A243EVJ…	Succinate dehydrogenase flavoprotein subunit OS=Bacillus thuringiensis subsp. tolworthi OX=1442 GN=KNN_01078 PE=4 SV=1	0	0.903059	0.0001
tr|A0A1B1SQ07|A0A1B1SQ07_BACTU	1170	42048.4	LKFPLNEPADGKR;MEEWVSYYENVMGFK;ALFESLER;DVALLVDDVDK;QMLHFDDDDLSTEYSALMSK;LDEELDKLK;FVVSGALSSENR;KAVLGTYGDTLHTLVER;VEFNLPFEESGLLAVDHVVGNVEK;AVLGTYGDTLHTLVER;GAFMPGFQK;SMDTLAAQMEDFFPVR;GFGEGNFK;LKFPLNEPADGK;AYSEAVK;GAVALAPPQELTDEDGTLK;VSYVLVQK;ANGVEFLDTPDTYYDELTAR;LVAYSGLETGNR;QSSYYLAR;GAVALAPPQELTDEDGTLKK	1;1;1;1;1;1;1;1;1;1;1;1;1;1;1;1;1;1;1;1;1	21	164	202876:1:all.mgf;202732:1:all.mgf;202666:1:all.mgf;202626:1:all.mgf;16536:1:all.mgf;170916:1:all.mgf;16581:1:all.mgf;170553:1:all.mgf;16679:1:all.mgf;143132:1:all.mgf;143035:1:all.mgf;143399:1:all.mgf;143186:1:all.mgf;143089:1:all.mgf;142964:1:all.mgf;143241:1:all.mgf;143159:1:all.mgf;143061:1:all.mgf;143259:1:all.mgf;143213:1:all.mgf;143124:1:all.mgf;81634:1:all.mgf;81260:1:all.mgf;81157:1:all.m…	tr|A0A2C9YJJ0|A0A2C9YJJ0_BACTU;tr|A0A243J4S7|A0A243J4S7_BACTU;tr|A0A243E0L0|A0A243E0L0_BACUD;tr|A0A243K9H1|A0A243K9H1_BACTU;tr|A0A0G4D8P0|A0A0G4D8P0_BACTO;tr|A0A243ILD4|A0A243ILD4_BACTU;tr|A0A243C7W4|A0A243C7W4_BACTU;tr|A0A0F6FX86|A0A0F6FX86_BACTK;tr|A0A193CM21|A0A193CM21_BACTU;tr|A0A243L700|A0A243L700_BACTJ;tr|A0A243F4I5|A0A243F4I5_BACUK;tr|A0A243N149|A0A243N149_BACTV;tr|A0A0K0S1Z6|A0A0K0S1Z6_BA…	4-hydroxyphenylpyruvate dioxygenase OS=Bacillus thuringiensis OX=1428 GN=BJG91_24820 PE=4 SV=1	0	0.914914	0.0001
tr|A0A0B5X6L3|A0A0B5X6L3_BACTU	1582	55617.6	VDVESTFEPLLGTEK;SLSSLVR;LMLDLSHAK;FMELVVLPNLENESDR;QSYQEAVQETVK;ETDVYNVLR;TGGDLYFGVVGAVR;EVVGVELR;QSLSEEYDLPVLAMSVESLR;LSLMPENAR;LEYDQVADALR;ASLAGLDMGQGVAELDLYAPDELYDQLLK;QTGYGVAAPALADMSLDEPELLR;AVAPSLHMLK;LLNEGSGGLLALLL;KFMELVVLPNLENESDR;VVWQFSQYEFLDR;VDLFKDLAER;TLMTTEPK;LVDCVGYTVPGAK;YLMQDFEDDPLSLWNSDLFGR	1;1;1;1;1;1;1;1;1;1;1;1;1;1;1;1;1;1;1;1;1	21	161	145771:1:all.mgf;127663:1:all.mgf;145601:1:all.mgf;145822:1:all.mgf;146038:1:all.mgf;127561:1:all.mgf;127493:1:all.mgf;145558:1:all.mgf;145760:1:all.mgf;145897:1:all.mgf;145725:1:all.mgf;127817:1:all.mgf;145795:1:all.mgf;127689:1:all.mgf;145701:1:all.mgf;127624:1:all.mgf;127647:1:all.mgf;202882:1:all.mgf;181223:1:all.mgf;202793:1:all.mgf;181235:1:all.mgf;181123:1:all.mgf;202995:1:all.mgf;181086:1…	tr|A0A243HVC4|A0A243HVC4_BACTU;tr|A0A242YLM1|A0A242YLM1_BACTU;tr|M1Q6B7|M1Q6B7_BACTU;tr|A0A243FDP2|A0A243FDP2_BACTY;tr|A0A243CFU7|A0A243CFU7_BACTU;tr|A0A243JC60|A0A243JC60_BACTU;tr|A0A243JS76|A0A243JS76_BACTU;tr|A0A242W5T6|A0A242W5T6_BACTU;tr|Q6HL46|Q6HL46_BACHK;tr|A0A243DNC0|A0A243DNC0_BACUD;tr|A0A243KXQ3|A0A243KXQ3_BACTU;tr|A0A0F6JCS3|A0A0F6JCS3_BACTU;tr|C3GYR1|C3GYR1_BACTU;tr|A0A0G4D3W1|A0A0G4…	Stage IV sporulation protein A OS=Bacillus thuringiensis OX=1428 GN=spoIVA PE=4 SV=1	0	0.906264	0.0001
tr|A0A0G3DXK3|A0A0G3DXK3_BACTU	233	20309.2	TSLSLLTQTSGQFEETTK;QLEQLTLETLK;NLFTSLK;LTSGVDELEK;QFLEQQQLQR;QLEGFLEEFK;ELSAHMHQLTVSPTK;QLTGNSLNDQLNEWQDKWK;NWSQSLSLFSSAGK;ELQQLTAQFNNQYTDYVK;KFEENSK;METKPYELVDAFWK;QLTGNSLNDQLNEWQDK	1;1;1;1;1;1;1;1;1;1;1;1;1	13	161	220205:1:all.mgf;209877:1:all.mgf;211314:1:all.mgf;187757:1:all.mgf;209567:1:all.mgf;210853:1:all.mgf;216312:1:all.mgf;220560:1:all.mgf;217312:1:all.mgf;209538:1:all.mgf;211176:1:all.mgf;220525:1:all.mgf;212294:1:all.mgf;210390:1:all.mgf;208913:1:all.mgf;220372:1:all.mgf;186636:1:all.mgf;211946:1:all.mgf;212168:1:all.mgf;209767:1:all.mgf;220973:1:all.mgf;209122:1:all.mgf;214968:1:all.mgf;210669:1…	tr|A0A243DN62|A0A243DN62_BACUD;tr|A0A243K049|A0A243K049_BACTU;tr|C3GY68|C3GY68_BACTU;tr|A0A0G4D6M9|A0A0G4D6M9_BACTO;tr|W8YVR4|W8YVR4_BACTU;tr|A0A0F6G0A3|A0A0F6G0A3_BACTK;tr|A0A243JK48|A0A243JK48_BACTU;tr|A0A0D1PAN7|A0A0D1PAN7_BACTU;tr|A0A193CQ39|A0A193CQ39_BACTU;tr|A0A243JC37|A0A243JC37_BACTU;tr|A0A243LUT6|A0A243LUT6_BACTJ;tr|A0A243DCY3|A0A243DCY3_BACTU;tr|A0A242YIM5|A0A242YIM5_BACTU;tr|A0A243EY6…	Polyhydroxyalkanoic acid inclusion protein OS=Bacillus thuringiensis OX=1428 GN=BJG91_02805 PE=4 SV=1	0	0.957564	0.0229977
tr|A0A1E7ZZU6|A0A1E7ZZU6_BACTU	828	31952.2	LAEEAGAVAVMALER;GVELSTLLPEQR;ALVEATTHYEDYELLASLSK;GGVLMDVVNAEQAK;TKGEPGTGNLVEAVR;VLESLGVDYLDESEVLTPADEVYHLNK;LGHLVEAR;NTGAPYEVLLELK;GLGNAMK;LAEGASMLR;EDELMTYAK;DYTVPFVCGCR;MADPTLVEEVMGAVSLPVMAK;GMAEMQK;GEPGTGNLVEAVR;VLESLGVDYLDESEVLTPADEVYHLNKR	1;1;1;1;1;1;1;1;1;1;1;1;1;1;1;1	16	158	173798:1:all.mgf;174158:1:all.mgf;173603:1:all.mgf;150357:1:all.mgf;172270:1:all.mgf;173946:1:all.mgf;172530:1:all.mgf;149913:1:all.mgf;174046:1:all.mgf;149779:1:all.mgf;131514:1:all.mgf;173727:1:all.mgf;172623:1:all.mgf;150447:1:all.mgf;173518:1:all.mgf;174423:1:all.mgf;150050:1:all.mgf;172511:1:all.mgf;131600:1:all.mgf;173420:1:all.mgf;172375:1:all.mgf;172490:1:all.mgf;150190:1:all.mgf;173771:1…	tr|A0A242ZMP0|A0A242ZMP0_BACTU;tr|A0A2C9Z8M2|A0A2C9Z8M2_BACTU;tr|A0A243DZE4|A0A243DZE4_BACUD;tr|A0A243K5F2|A0A243K5F2_BACTU;tr|A0A0K0S1C6|A0A0K0S1C6_BACT3;tr|A0A0F6G0U8|A0A0F6G0U8_BACTK;tr|A0A0D1NLF3|A0A0D1NLF3_BACTU;tr|C3GUZ1|C3GUZ1_BACTU;tr|A0A193CLI7|A0A193CLI7_BACTU;tr|A0A243LRS2|A0A243LRS2_BACTJ;tr|C3DXC5|C3DXC5_BACTU;tr|A0A243DBS9|A0A243DBS9_BACTU;tr|A0A243FFD9|A0A243FFD9_BACUK;tr|A0A243NK7…	Pyridoxal 5'-phosphate synthase subunit PdxS OS=Bacillus thuringiensis OX=1428 GN=pdxS PE=3 SV=1	0	0.985204	0.459654
tr|A0A2A7GEN2|A0A2A7GEN2_BACTU	1253	66026.9	ENFLYTHFEELCELMK;HTPVFPQMDR;SSLPGSK;QSVSAEQLELK;HDVQVMLEGPGHVPMHLLK;NGLLTSEMEYVALR;TTGLVSR;KVYVDGPR;ALLPANLNHPEAEPMLLGR;QGANVTQMHYAR;AMEYHDETLPAEGAK;GGSLMAQWCLFHHK;WGADTLMDLSTGK;VYVDGPR;HSWLMGR;QYDVSFSLGDGLR;TAHFCSMCGPK;NAPVPVGTVPLYQALEK;VYDTSGPYTDPAYK;VNANLGNSAVSSSLAEEVEK;LAAHAADLAK;EHLGLPNKDDVR;TGVLTYK;DQFNLSLDPER;YLPLTAK;VYDTSGPYTDPAYKVELEK;VNGLAEDLTWEVYR	1;1;1;1;1;1;1;1;1;1;1;1;1;1;1;1;1;1;1;1;1;1;1;1;1;1;1	27	157	215339:1:all.mgf;15994:1:all.mgf;170628:1:all.mgf;15860:1:all.mgf;170599:1:all.mgf;160731:1:all.mgf;134761:1:all.mgf;160852:1:all.mgf;134804:1:all.mgf;160716:1:all.mgf;160577:1:all.mgf;115905:1:all.mgf;92995:1:all.mgf;93024:1:all.mgf;93196:1:all.mgf;92926:1:all.mgf;93054:1:all.mgf;97660:1:all.mgf;97631:1:all.mgf;97604:1:all.mgf;97823:1:all.mgf;97573:1:all.mgf;97552:1:all.mgf;97684:1:all.mgf;20422…	tr|A0A243G8K6|A0A243G8K6_BACTU;tr|A0A242YR01|A0A242YR01_BACTU;tr|A0A243J4C8|A0A243J4C8_BACTU;tr|A0A242Y9B3|A0A242Y9B3_BACTU;tr|A0A0K0SG13|A0A0K0SG13_BACT3;tr|A0A243AFC4|A0A243AFC4_BACTU;tr|A0A0F6FMA4|A0A0F6FMA4_BACTK;tr|A0A243NRM9|A0A243NRM9_BACTV;tr|A0A243MKJ7|A0A243MKJ7_BACTU;tr|C3DT01|C3DT01_BACTS;tr|J3X2Q0|J3X2Q0_BACTU;tr|A0A243ER27|A0A243ER27_BACUK;tr|A0A243CHY2|A0A243CHY2_BACTU;tr|A0A160LGJ…	Phosphomethylpyrimidine synthase OS=Bacillus thuringiensis OX=1428 GN=thiC PE=3 SV=1	0	0.835869	0.0001
tr|A0A0F6FYY0|A0A0F6FYY0_BACTK	100	62820.2	SMELPAVVGTK;GFTTDLGGR;LCLDEQDVFR;AVLEGVK;SLTNEAAELAR;LENPEFNLEK;LMFPMLATLDEFR;MSTAEEVVELVK;TELEALK;TEFLYMGR;ASVYGNLK;TLNLQGLAASSGLALAK;MNEQVSYLYQPYNPSLLR;EVDFFSLGTNDLLQYTMAADR;EMNPFLGYR;LVEAGTTVSDSLEVGMMVELPASAVLADQFAK;TLDLGGDK;LDAALEK;MVLDAAHK;TLDLGGDKELPYLHLPK;ELPYLHLPK;TSHSALMAR;AALFEAHLLVLNDPELVNPVK;TELEALKDHAFAELGADK;DHAFAELGADK;ALLLEEK	1;1;1;1;1;1;1;1;1;1;1;1;1;1;1;1;1;1;1;1;1;1;1;1;1;1	26	156	164566:1:all.mgf;120286:1:all.mgf;164609:1:all.mgf;164511:1:all.mgf;164299:1:all.mgf;164544:1:all.mgf;164453:1:all.mgf;164482:1:all.mgf;138642:1:all.mgf;164440:1:all.mgf;164314:1:all.mgf;137786:1:all.mgf;137812:1:all.mgf;137841:1:all.mgf;137707:1:all.mgf;137674:1:all.mgf;137889:1:all.mgf;137754:1:all.mgf;137708:1:all.mgf;137646:1:all.mgf;137610:1:all.mgf;137747:1:all.mgf;144618:1:all.mgf;144387:1…	-	Phosphoenolpyruvate-protein phosphotransferase OS=Bacillus thuringiensis subsp. kurstaki OX=29339 GN=ptsI PE=3 SV=1	0	0.999311	0.976902
tr|A0A243H4A2|A0A243H4A2_BACTU	1619	53532.4	TLVNMPPNVLTATK;EGMVGMK;MSSFVQELDK;AFEGQLQVLLEEK;GLTYDTGGYSLKPR;VLEKEEMEDLGMGALLAVNQGSVEPPK;TLATLVER;TLEVLNTDAEGR;LAEYAVELAEK;DAALLLDSFVTEK;MLALLYK;KESYTTETLR;LALADGLTYAK;GAHDLGPAGATGAMVR;FTALTAEDAQELEAALTVGYVHGR;EGHAVMAGTFLGEFAEDTPWVHLDLAGTSETK;LDALDVAHLAAEVQGLGTYELQTYK;FADLNNSPGR;GKEEWTDVLGFVGK;YYFVGLGK;EEWTDVLGFVGK;ELAGHEAVLVALFEEEK	1;1;1;1;1;1;1;1;1;1;1;1;1;1;1;1;1;1;1;1;1;1	22	156	79949:1:all.mgf;56014:1:all.mgf;55933:1:all.mgf;5696:1:all.mgf;79630:1:all.mgf;56097:1:all.mgf;55955:1:all.mgf;55976:1:all.mgf;5536:1:all.mgf;102871:1:all.mgf;79729:1:all.mgf;79772:1:all.mgf;5833:1:all.mgf;56069:1:all.mgf;79908:1:all.mgf;5676:1:all.mgf;79588:1:all.mgf;118735:1:all.mgf;122663:1:all.mgf;145773:1:all.mgf;145710:1:all.mgf;145686:1:all.mgf;122802:1:all.mgf;145621:1:all.mgf;145747:1:al…	tr|A0A0F6G128|A0A0F6G128_BACTK;tr|A0A193CZ76|A0A193CZ76_BACTU;tr|A0A243CKL5|A0A243CKL5_BACTU	Probable cytosol aminopeptidase OS=Bacillus thuringiensis OX=1428 GN=pepA PE=3 SV=1	0	1.03286	0.0436956
tr|A0A0G3E335|A0A0G3E335_BACTU	613	65698.1	VLYTEVFCQEAFNELEADAK;AVAASLAEYALECSLNK;TLLLEDALVPK;GELPLLQK;TVGNAVK;LFEGTNELNR;LGVGTVGSAK;YLVTNAK;TTEDFLVNEVLPELEYLEQHEFDR;ETLLAVENGDMLR;YLPLLATGEK;LANMAAK;EAGELGLLGADVPEEYGGLGLDK;KLGLMVAGLAAQK;TYAAESSVYR;LLVPGTFLR;HTPLNVLPK;MMLSSLR;TVGLFESR;LGLMVAGLAAQK;FPLLQEK;MSTLSEEEVKDGK;LAAYALTEPGSGSDALGAK;LDGEHFSAFLVEK;GGSFLVDELTLDQVFTPEDFSSEHK;VSSALLAEK;ENLLGELGK;LQEELMMMMPEEVGDEPLALQK;AVELSAQYANQR	1;1;1;1;1;0;1;1;1;1;1;1;1;1;1;1;1;1;1;1;1;1;1;1;1;1;1;1;1	28	152	152639:1:all.mgf;153029:1:all.mgf;152732:1:all.mgf;152703:1:all.mgf;152778:1:all.mgf;64423:1:all.mgf;64498:1:all.mgf;64648:1:all.mgf;64617:1:all.mgf;64594:1:all.mgf;41010:1:all.mgf;40925:1:all.mgf;64581:1:all.mgf;41178:1:all.mgf;40954:1:all.mgf;64705:1:all.mgf;64552:1:all.mgf;64286:1:all.mgf;64680:1:all.mgf;64523:1:all.mgf;40761:1:all.mgf;41039:1:all.mgf;41082:1:all.mgf;40980:1:all.mgf;41222:1:al…	tr|A0A0K0QJD1|A0A0K0QJD1_BACTU;tr|A0A0M0MIC6|A0A0M0MIC6_BACTU;tr|M1R2U3|M1R2U3_BACTU;tr|A0A242X9Z3|A0A242X9Z3_BACTU;tr|A0A243FDB2|A0A243FDB2_BACTY;tr|A0A2C9YWG9|A0A2C9YWG9_BACTU;tr|A0A243BVY9|A0A243BVY9_BACTU;tr|A0A242XZJ8|A0A242XZJ8_BACTU;tr|A0A243KH22|A0A243KH22_BACTU;tr|A0A243DNV5|A0A243DNV5_BACUD;tr|A0A243KNU3|A0A243KNU3_BACTU;tr|A0A242WW29|A0A242WW29_BACTU;tr|A0A243AL04|A0A243AL04_BACTU;tr|A…	Acyl-CoA dehydrogenase OS=Bacillus thuringiensis OX=1428 GN=ATN06_25345 PE=3 SV=1	0	1.05841	0.00069993
tr|A0A0G3E1G2|A0A0G3E1G2_BACTU	1706	24450	FDATVEAAFR;EAEAAGADFVGDTDYLGK;TGTVTFDVTK;GAVVLPHGTGK;VSFEDAK;NVTVASTMGPGVR;TLADTLQK;GLMPNPK;VKPAAAK;AAAYSATEAVELVK;AGNLHVPLGK;LQQGWFDFDVVVATPDMMGEVGK;AKEAEAAGADFVGDTDYLGK;KYVEAAK	1;1;1;1;1;1;1;1;1;1;1;1;1;1	14	151	169649:1:all.mgf;169155:1:all.mgf;169659:1:all.mgf;168987:1:all.mgf;169089:1:all.mgf;169128:1:all.mgf;169912:1:all.mgf;168951:1:all.mgf;169371:1:all.mgf;169745:1:all.mgf;188575:1:all.mgf;169100:1:all.mgf;169239:1:all.mgf;169183:1:all.mgf;169230:1:all.mgf;169511:1:all.mgf;169800:1:all.mgf;169687:1:all.mgf;168794:1:all.mgf;188649:1:all.mgf;168959:1:all.mgf;169044:1:all.mgf;169017:1:all.mgf;188743:1…	tr|C3DXK9|C3DXK9_BACTU;tr|A0A243JQR5|A0A243JQR5_BACTU;tr|A0A243DZG4|A0A243DZG4_BACUD;tr|W8Y537|W8Y537_BACTU;tr|A0A0F6G0Z4|A0A0F6G0Z4_BACTK;tr|A0A243J1D1|A0A243J1D1_BACTU;tr|A0A0D1PIY6|A0A0D1PIY6_BACTU;tr|A0A243KZW2|A0A243KZW2_BACTU;tr|A0A243P2M0|A0A243P2M0_BACTV;tr|A0A243LTH6|A0A243LTH6_BACTJ;tr|A0A243D877|A0A243D877_BACTU;tr|A0A242ZNJ8|A0A242ZNJ8_BACTU;tr|A0A243FGV1|A0A243FGV1_BACUK;tr|A0A243CFJ…	50S ribosomal protein L1 OS=Bacillus thuringiensis OX=1428 GN=rplA PE=3 SV=1	0	0.918078	0.0001
tr|A0A0B6BRF9|A0A0B6BRF9_BACTU	782	31459	MGHAGALLSGGK;GGTDLEGVPVFDTVEDAVK;LLGPNCPGVLTPDECK;PVVGFLGGQTAPAGK;VAETPAVMGETLLSVLK;LGLMPGYLHK;QMLEYGTK;ANMTKPVVGFLGGQTAPAGK;LVGGVTPGK;TMEACGLK;GHVGLVSR;GLFETCK;KGHVGLVSR;VLVQGLTGSQGLFHTK;SGTLTYEAVHQLTQEGLGQSTAVGLGGDPVNGTDFLDALK	1;1;1;1;1;1;1;1;1;1;1;1;1;1;1	15	148	134080:1:all.mgf;200896:1:all.mgf;200782:1:all.mgf;199760:1:all.mgf;134196:1:all.mgf;200817:1:all.mgf;200939:1:all.mgf;134307:1:all.mgf;134251:1:all.mgf;134216:1:all.mgf;200862:1:all.mgf;200689:1:all.mgf;200885:1:all.mgf;134183:1:all.mgf;200963:1:all.mgf;200702:1:all.mgf;200988:1:all.mgf;134069:1:all.mgf;134217:1:all.mgf;200840:1:all.mgf;199738:1:all.mgf;129497:1:all.mgf;129559:1:all.mgf;129567:1…	tr|A0A243I3N8|A0A243I3N8_BACTU;tr|M1QD82|M1QD82_BACTU;tr|A0A243E949|A0A243E949_BACTU;tr|A0A243K806|A0A243K806_BACTU;tr|A0A242XTU0|A0A242XTU0_BACTU;tr|A0A243NQL7|A0A243NQL7_BACTU;tr|A0A243DRW3|A0A243DRW3_BACUD;tr|A0A242W9D2|A0A242W9D2_BACTU;tr|Q6HEY0|Q6HEY0_BACHK;tr|A0A0F6J2I4|A0A0F6J2I4_BACTU;tr|C3H534|C3H534_BACTU;tr|A0A243CG08|A0A243CG08_BACTU;tr|A0A243BFD0|A0A243BFD0_BACTU;tr|A0A242ZYT3|A0A242…	Succinate--CoA ligase [ADP-forming] subunit alpha OS=Bacillus thuringiensis OX=1428 GN=sucD PE=3 SV=1	0	1.13182	0.0001
tr|A0A0G3E4T5|A0A0G3E4T5_BACTU	1580	50110.3	LGLWYEEMK;EEAYDLVQPK;GYMMTAYENVPLWHER;AMEAWETQVQFK;LSGAVGTYANLDPFVEK;DLENFVSLLANK;NLTVYPENMK;TYGLLYSQR;RNPLGSENMTGLAR;VMLTLLDK;YVCENLGLEAAPLSTQTLQR;VLLPDATLALNYMLNR;YTLMMGR;QANELLLK;YTRPEMGALWTEENK;THGVHAEPTTFGLK;GSSAMPHK;EVEEAFAK;LTQEELNECFNYEHHMQHVDTLFER;HDVVAFTR;NPLGSENMTGLAR	1;1;1;1;1;1;1;1;1;1;1;1;1;1;1;1;1;1;1;1;1	21	148	13417:1:all.mgf;209624:1:all.mgf;209562:1:all.mgf;13137:1:all.mgf;9639:1:all.mgf;13690:1:all.mgf;9777:1:all.mgf;209485:1:all.mgf;13558:1:all.mgf;188109:1:all.mgf;13277:1:all.mgf;51262:1:all.mgf;51475:1:all.mgf;51280:1:all.mgf;51398:1:all.mgf;51418:1:all.mgf;51502:1:all.mgf;51447:1:all.mgf;51527:1:all.mgf;208122:1:all.mgf;30917:1:all.mgf;204398:1:all.mgf;208083:1:all.mgf;8718:1:all.mgf;58525:1:all…	tr|A0A0B6BFP5|A0A0B6BFP5_BACTU;tr|A0A0K0Q6V7|A0A0K0Q6V7_BACTU;tr|A0A2A9TU78|A0A2A9TU78_BACTU;tr|M1Q9F8|M1Q9F8_BACTU;tr|A0A243IDC3|A0A243IDC3_BACTU;tr|A0A242ZF39|A0A242ZF39_BACTU;tr|A0A243E9V0|A0A243E9V0_BACTU;tr|A0A243CCE9|A0A243CCE9_BACTU;tr|A0A242Y8I3|A0A242Y8I3_BACTU;tr|A0A243NUH5|A0A243NUH5_BACTU;tr|A0A242WEZ8|A0A242WEZ8_BACTU;tr|A0A243E205|A0A243E205_BACUD;tr|Q6HPA8|Q6HPA8_BACHK;tr|A0A243L08…	Adenylosuccinate lyase OS=Bacillus thuringiensis OX=1428 GN=purB PE=3 SV=1	0	1.01112	0.633637
tr|C3H608|C3H608_BACTU	375	40051.3	TLELFEYLEK;VLAVQGVGNVAYHLCK;RVESLYDTLAK;MWTYDSEEAALEDALR;DGLATYVAADR;EAFGTDNLEGK;TVLLGDPR;YDYEQVVFCQDK;ALLALHDTTLGPALGGTR;LLVTDLNK;VESLYDTLAK;NGHDLLSR;VLAGSANNQLK;NAAAGLNLGGAK;LELFEYLEK;AVEEFGASAVEPNELYGVECDLYAPCALGATVNDETLPQLK;YDYEQVVFCQDKESGLK	1;1;1;1;1;1;1;1;1;1;1;1;1;1;1;1;1	17	148	194535:1:all.mgf;215909:1:all.mgf;194760:1:all.mgf;195858:1:all.mgf;194508:1:all.mgf;195746:1:all.mgf;215770:1:all.mgf;194733:1:all.mgf;194572:1:all.mgf;194900:1:all.mgf;215948:1:all.mgf;194787:1:all.mgf;194706:1:all.mgf;194675:1:all.mgf;194429:1:all.mgf;194619:1:all.mgf;194592:1:all.mgf;215825:1:all.mgf;215672:1:all.mgf;194480:1:all.mgf;194451:1:all.mgf;194848:1:all.mgf;215806:1:all.mgf;194992:1…	tr|A0A0G4CVG0|A0A0G4CVG0_BACTO	Leucine dehydrogenase OS=Bacillus thuringiensis serovar huazhongensis BGSC 4BD1 OX=527030 GN=bthur0011_39000 PE=3 SV=1	0	1.28288	0.0001
tr|C3BWD0|C3BWD0_BACTU	259	43007.9	ETDKPFLMPVEDVFSLTGR;GLTLSTAHVEYETETR;LLDQAQAGDNLGALLR;DLLSEYGFPGDDLPVLK;TVGYGVVATLVE;VGDVVELLGLAEENASTTVTGVEMFR;ALQGEADWEAK;KLLDQAQAGDNLGALLR;LLELMAEVDAYLPTPER;TTLTAALTTVLAK;NMLTGAAQMDGGLLVVSAADGPMPQTR;HYAHVDCPGHADYVK;EHLLLSR;AEVFVLSK;SKPHVNLGTLGHVDHGK;TTDVTGLLQLPEGTEMVMPGDNLEMTLELLAPLALEEGTK;QVGVPYLVVFLNK;FKAEVFVLSK	1;0;0;0;0;0;0;0;1;0;0;0;1;0;0;0;0;0	3	142	40096:1:all.mgf;41495:1:all.mgf;63061:1:all.mgf;40879:1:all.mgf;171894:1:all.mgf;37362:1:all.mgf;13985:1:all.mgf;15806:1:all.mgf;15829:1:all.mgf;213487:1:all.mgf;39394:1:all.mgf;14400:1:all.mgf;213323:1:all.mgf;41073:1:all.mgf;38559:1:all.mgf;15775:1:all.mgf;15746:1:all.mgf;15533:1:all.mgf;62680:1:all.mgf;37418:1:all.mgf;14272:1:all.mgf;39489:1:all.mgf;37837:1:all.mgf;13571:1:all.mgf;14553:1:all.…	tr|A0A0G4D9S5|A0A0G4D9S5_BACTO;sp|A0R8H8|EFTU_BACAH;sp|Q6HPR0|EFTU_BACHK	Elongation factor Tu OS=Bacillus thuringiensis serovar tochigiensis BGSC 4Y1 OX=527024 GN=tuf PE=3 SV=1	0	0.939884	0.00039996
tr|A0A231I381|A0A231I381_BACTU	47	63607.6	NLANVLLNDGSK;TLLEEDVALVPLYQR;KDEFGTYSQVSTYFLR;DFQETFK;STDTVSSQMLGNTMEGLYR;EADFLVPK;DEFGTYSQVSTYFLR;DFVYAWQR;AGTELMSDAK;FGLESDTTVYNGPFVLK;HNLSPEFSFK;TAAEYAFLAFPLK;GDSYVLQPNVK;TVNQELPTMDSSK;LDKDNKPLPAAAESSTK;GVTVNLK;NDQYWDK;KAGTELMSDAK;LEEVNFSVVK;HEQGWQLK;EALALSVDK;WAYVTEK;GLATGPDGK;AAAAWEEAK;NAEVVNKGEKPVTELGVK;GLATGPDGKDFQETFK;DQVTLEFLNYDTGNAK;DNKPLPAAAESSTK;VGEYLKDQLEK;ELGKDQVTLEFLNYDTGNAK;GEKPVT…	1;1;1;1;1;1;1;0;1;1;1;1;1;1;0;1;1;1;1;0;0;1;0;1;1;1;1;0;1;1;1	25	141	207541:1:all.mgf;207514:1:all.mgf;206691:1:all.mgf;207363:1:all.mgf;207602:1:all.mgf;207669:1:all.mgf;207499:1:all.mgf;207461:1:all.mgf;207428:1:all.mgf;191542:1:all.mgf;191346:1:all.mgf;212645:1:all.mgf;191374:1:all.mgf;191316:1:all.mgf;191402:1:all.mgf;212646:1:all.mgf;191313:1:all.mgf;191485:1:all.mgf;192006:1:all.mgf;191458:1:all.mgf;191586:1:all.mgf;191724:1:all.mgf;191867:1:all.mgf;191443:1…	tr|A0A0F6FU57|A0A0F6FU57_BACTK;tr|A0A242Z8Y6|A0A242Z8Y6_BACTU;tr|A0A243FEL9|A0A243FEL9_BACUK;tr|A0A2T7YNA9|A0A2T7YNA9_BACTU	Peptide ABC transporter substrate-binding protein OS=Bacillus thuringiensis OX=1428 GN=BK774_05515 PE=4 SV=1	0	1.06179	0.00059994
tr|M1QPQ8|M1QPQ8_BACTU	779	57633.1	VLGSELGLPDELVWR;VLGELTEEK;TFSEGFHMNVLK;LPWDVLEK;NLYGVQFHPEVR;TYDYTVGLR;LLGNEFLYVFDDEASK;LLEPLNTLFKDEVR;LVYDVTSKPPATLEWE;VLCALSGGVDSSVVAVLLHK;ALGDQLTCLFVDHGLLR;GLLFSGGPNSVYGEGALHCDEK;AVTSLDGMTADWAR;LKGVEDPEQK;ELWQYFTALPGMR;KLLGNEFLYVFDDEASK;LLEPLNTLFK;QPFPGPGLGLR;QHDTLLVLDFGSQYNQLLAR;LQGMDFLAQGTLYTDLVESGTATAQTLK;KGEAEGVMK;EFGVYSELHPHTLTAEELK	1;1;1;1;1;1;1;1;1;1;1;1;1;1;1;1;1;1;1;1;1;1	22	139	39355:1:all.mgf;40569:1:all.mgf;39578:1:all.mgf;39412:1:all.mgf;40314:1:all.mgf;39300:1:all.mgf;40091:1:all.mgf;39534:1:all.mgf;39953:1:all.mgf;39249:1:all.mgf;40710:1:all.mgf;39439:1:all.mgf;39325:1:all.mgf;40962:1:all.mgf;39674:1:all.mgf;39391:1:all.mgf;41235:1:all.mgf;39816:1:all.mgf;39494:1:all.mgf;39981:1:all.mgf;39465:1:all.mgf;39551:1:all.mgf;39727:1:all.mgf;101570:1:all.mgf;101762:1:all.m…	tr|A0A0K0S1Z3|A0A0K0S1Z3_BACT3;tr|A0A0D1QZ32|A0A0D1QZ32_BACTU;tr|J3UQM0|J3UQM0_BACTU;tr|V5M4C3|V5M4C3_BACTU;tr|A0A2C1FS88|A0A2C1FS88_BACTU;tr|A0A0K0Q6M0|A0A0K0Q6M0_BACTU;tr|A0A1Y0TWC4|A0A1Y0TWC4_BACTU;tr|A0A243GWM2|A0A243GWM2_BACTU;tr|A0A243FG22|A0A243FG22_BACTY;tr|Q3EQ13|Q3EQ13_BACTI;tr|A0A242X979|A0A242X979_BACTU;tr|A0A243EKI3|A0A243EKI3_BACTU;tr|A0A2C9YGA0|A0A2C9YGA0_BACTU;tr|A0A242Y3S7|A0A242…	GMP synthase [glutamine-hydrolyzing] OS=Bacillus thuringiensis serovar thuringiensis str. IS5056 OX=1286404 GN=guaA PE=3 SV=1	0	1.02875	0.117988
tr|A0A0B5XL37|A0A0B5XL37_BACTU	1210	27876.3	SLAWGLAR;LLFTYAGER;YLANDLGQHGLR;KVMTEGGNLLTLTYLGGER;GVGDFNSLLR;QEVGTLHGVAHCLAFANR;VMTEGGNLLTLTYLGGER;TFVVMGVANQR;VNALSAGPLR;DDLKGEFVDTSR;ASLEASVK;MELLQGK;SLHNAGAK;GVTGENLHVDSGYHLLG;TTTQEEVGDTAVFLFSDLAR;NYNVMGVAK	1;1;1;1;1;1;1;1;1;1;1;1;1;1;1;1	16	138	53500:1:all.mgf;53335:1:all.mgf;53389:1:all.mgf;53587:1:all.mgf;53529:1:all.mgf;53475:1:all.mgf;53558:1:all.mgf;53419:1:all.mgf;53361:1:all.mgf;53462:1:all.mgf;53474:1:all.mgf;56917:1:all.mgf;56890:1:all.mgf;56636:1:all.mgf;56805:1:all.mgf;56582:1:all.mgf;56720:1:all.mgf;56859:1:all.mgf;56854:1:all.mgf;56575:1:all.mgf;56750:1:all.mgf;56608:1:all.mgf;56994:1:all.mgf;56663:1:all.mgf;56777:1:all.mgf…	tr|A0A242YIF0|A0A242YIF0_BACTU;tr|A0A243HU19|A0A243HU19_BACTU;tr|A0A243JBE0|A0A243JBE0_BACTU;tr|Q6HLW5|Q6HLW5_BACHK;tr|A0A243DML2|A0A243DML2_BACUD;tr|A0A242VYP4|A0A242VYP4_BACTU;tr|A0A243K1F7|A0A243K1F7_BACTU;tr|C3GXY7|C3GXY7_BACTU;tr|A0A0G4D5F3|A0A0G4D5F3_BACTO;tr|W8Y863|W8Y863_BACTU;tr|A0A0K0S4L1|A0A0K0S4L1_BACT3;tr|A0A243BI19|A0A243BI19_BACTU;tr|F0PRE3|F0PRE3_BACT0;tr|A0A243CSF7|A0A243CSF7_BAC…	Enoyl-[acyl-carrier-protein] reductase [NADH] OS=Bacillus thuringiensis OX=1428 GN=fabI PE=3 SV=1	0	0.987162	0.558844
tr|A0A0M0MI69|A0A0M0MI69_BACTU	1160	29020.5	YEVTEGSLLLDGEDVLEMEVDER;NMEFLEMDPEMAQR;TLDKNMEFLEMDPEMAQR;LALLDELDSGLDLDALK;GEEFGCLMLTHYQR;LEAEGYDWLK;YLNEGFSGGEK;STLSSALMGHPK;GVNLEVK;NELLQLMMLEPK;REEGDELSLMK;DLHVSLDGK;AGSTLTVK;AQAGLFLAMQYPSELSGVTNADFLR;LEAEGYDWLKK	1;1;1;1;1;1;1;1;1;1;1;1;1;1;1	15	137	38592:1:all.mgf;53608:1:all.mgf;105501:1:all.mgf;55563:1:all.mgf;79376:1:all.mgf;126302:1:all.mgf;79237:1:all.mgf;53745:1:all.mgf;78734:1:all.mgf;128036:1:all.mgf;127895:1:all.mgf;99345:1:all.mgf;51258:1:all.mgf;125158:1:all.mgf;145358:1:all.mgf;99485:1:all.mgf;123901:1:all.mgf;197479:1:all.mgf;218406:1:all.mgf;197646:1:all.mgf;218464:1:all.mgf;196939:1:all.mgf;218396:1:all.mgf;197524:1:all.mgf;1…	tr|A0A0B5XIN4|A0A0B5XIN4_BACTU;tr|A0A0K0QJA9|A0A0K0QJA9_BACTU;tr|M1PSU9|M1PSU9_BACTU;tr|Q3EUJ9|Q3EUJ9_BACTI;tr|C3EAJ4|C3EAJ4_BACTU;tr|A0A242X9M7|A0A242X9M7_BACTU;tr|A0A2C9YWA7|A0A2C9YWA7_BACTU;tr|A0A243J414|A0A243J414_BACTU;tr|A0A242Y1S8|A0A242Y1S8_BACTU;tr|A0A243KGS0|A0A243KGS0_BACTU;tr|A0A243DNT6|A0A243DNT6_BACUD;tr|A0A0F6J1W3|A0A0F6J1W3_BACTU;tr|A0A242W6C2|A0A242W6C2_BACTU;tr|A0A243KXU8|A0A243…	ABC transporter ATP-binding protein OS=Bacillus thuringiensis OX=1428 GN=yurY PE=4 SV=1	0	0.928412	0.00039996
tr|A0A0G3EAX8|A0A0G3EAX8_BACTU	985	53907.4	SQFGLAAGVWTENVK;MAFDEGPWSR;ETMAADLPLALEHMR;SQLAVNLHEK;ALPGALSGVMFNQGQVCSAGSR;YYAGWATK;GVLNLVPGFGESAGQALVNHPLVDK;VMGYLEK;EMGSYALNNYTEVK;SPNLLLPDADLSR;MYDNVMADLVLYSK;LAFTGSTPVGK;LNQGVGLNPETTLGPLVSEEQQK;EELFGPVLSALPFNDLDEVLER;LVGQTLPVSGDYFNYTR;TPNPATGETLAVVSEAGR;VTLELGGK;TAHYVASK;TPNPATGETLAVVSEAGREDLHK;SVWLNLN;KLNQGVGLNPETTLGPLVSEEQQK;LYVNGSFLESASGK;LADLMEEHKEELAQLETLDNGKPLR	1;1;1;1;1;1;1;1;1;1;1;1;1;1;1;1;1;1;1;1;1;1;1	23	136	34865:1:all.mgf;34030:1:all.mgf;34169:1:all.mgf;34125:1:all.mgf;10016:1:all.mgf;34294:1:all.mgf;34271:1:all.mgf;34533:1:all.mgf;34308:1:all.mgf;34270:1:all.mgf;167276:1:all.mgf;167086:1:all.mgf;167028:1:all.mgf;167141:1:all.mgf;166991:1:all.mgf;167260:1:all.mgf;141223:1:all.mgf;167134:1:all.mgf;122963:1:all.mgf;143219:1:all.mgf;143303:1:all.mgf;169590:1:all.mgf;169747:1:all.mgf;169536:1:all.mgf;1…	tr|A0A243E1A8|A0A243E1A8_BACTU;tr|A0A243J5L4|A0A243J5L4_BACTU;tr|A0A243DXT5|A0A243DXT5_BACUD;tr|A0A243K9V9|A0A243K9V9_BACTU;tr|A0A0K0SBA9|A0A0K0SBA9_BACT3;tr|A0A243ABV8|A0A243ABV8_BACTU;tr|A0A0F6FWF6|A0A0F6FWF6_BACTK;tr|V5MFU3|V5MFU3_BACTU;tr|A0A0D1QUG5|A0A0D1QUG5_BACTU;tr|A0A243KZ93|A0A243KZ93_BACUH;tr|A0A193CV85|A0A193CV85_BACTU;tr|A0A1C9BWS0|A0A1C9BWS0_BACTU;tr|A0A243MGV3|A0A243MGV3_BACTJ;tr|C…	Aldehyde dehydrogenase family protein OS=Bacillus thuringiensis OX=1428 GN=AC241_17480 PE=3 SV=1	0	1.14443	0.0001
tr|A0A243G6T8|A0A243G6T8_BACTU	348	128733	QPDVNLDSLEK;EKPLFPDAR;AVGLGDR;SSNAVGYK;SGGGFGVR;TNLPFLENVVK;ELEASGAHLLGLK;YDLNYYK;VVGDMALFMVQNHLTEQDVLER;VTTWALTFEQAAAK;TQAQLAQLPVLPGSDGPVNSLEEVEK;DDEFYFLEVNPR;LVSLGEPQSDGNR;VTTEDPLNNFMPDTGK;VNDMFGDLVK;VYVNDGDALQTGDLLLELDH;ELLVKDESVK;YDYPLLLK;LAEATMCYTGDLHDPLR;GADGLVK;LCDAAVK;LSHYWEDVR;KVYVNDGDALQTGDLLLELDH;NVNYLNAGTVEFLVK;HLEVQLLADEEGNVVHLYER;FVECSAQAGLDVFR;LFDSLNWVEGMR;VVELAPSVSLSDDLR;AAFGNDEVY…	1;1;1;1;1;1;1;1;1;1;1;1;1;1;1;1;1;1;1;1;1;1;1;1;1;1;1;1;1;1;1;1;1;1;1;1;1	37	135	75790:1:all.mgf;99111:1:all.mgf;75818:1:all.mgf;75876:1:all.mgf;75849:1:all.mgf;137255:1:all.mgf;137228:1:all.mgf;137283:1:all.mgf;137159:1:all.mgf;137090:1:all.mgf;70065:1:all.mgf;22587:1:all.mgf;22722:1:all.mgf;22667:1:all.mgf;22633:1:all.mgf;116445:1:all.mgf;58810:1:all.mgf;58829:1:all.mgf;58905:1:all.mgf;58888:1:all.mgf;166050:1:all.mgf;165981:1:all.mgf;166343:1:all.mgf;166176:1:all.mgf;16614…	tr|A0A0F6FPC4|A0A0F6FPC4_BACTK	Pyruvate carboxylase OS=Bacillus thuringiensis OX=1428 GN=BK774_18405 PE=4 SV=1	0	1.075	0.00039996
tr|A0A0K0SC44|A0A0K0SC44_BACT3	1577	38849.1	EYEASLK;LEEFGLKDDGLGLSK;DHEGSFLVGAVAAMSTK;VGLVTDVGGVDDK;GENVWVLGVDR;QQFALVDTVVDAPNVTSLTFK;EADYLPNLK;KGENVWVLGVDR;VGFVGGMK;DDGLGLSK;VPATDKEYK;VEELEKK;KVNPELLTK;LEEFGLK;AVNPNLELVSEYAEAFDKPEK;DQHQEGMPENVTLTSMLK;SFNQSSWEGLQK;YDLTFGLGYK;RVDVAVEK;VNPELLTK;DKYDLTFGLGYK;KKGENVWVLGVDR;EADYLPNLKK	1;1;1;1;1;1;1;1;1;1;1;1;1;1;1;1;1;1;1;1;1;1;1	23	132	24932:1:all.mgf;25015:1:all.mgf;25058:1:all.mgf;24916:1:all.mgf;144236:1:all.mgf;144244:1:all.mgf;144098:1:all.mgf;144220:1:all.mgf;144191:1:all.mgf;34644:1:all.mgf;163828:1:all.mgf;34477:1:all.mgf;164107:1:all.mgf;34297:1:all.mgf;34718:1:all.mgf;34437:1:all.mgf;164280:1:all.mgf;34579:1:all.mgf;34337:1:all.mgf;164244:1:all.mgf;34853:1:all.mgf;34361:1:all.mgf;163969:1:all.mgf;124606:1:all.mgf;1246…	tr|A0A1E7ZJT7|A0A1E7ZJT7_BACTU;tr|A0A242ZI64|A0A242ZI64_BACTU;tr|C3E735|C3E735_BACTU;tr|A0A2C9Z9U7|A0A2C9Z9U7_BACTU;tr|A0A243DS01|A0A243DS01_BACUD;tr|W8Z3N3|W8Z3N3_BACTU;tr|A0A0F6FSB5|A0A0F6FSB5_BACTK;tr|A0A243IWZ0|A0A243IWZ0_BACTU;tr|A0A0D1QTL5|A0A0D1QTL5_BACTU;tr|A0A243KXG1|A0A243KXG1_BACTU;tr|A0A193CW00|A0A193CW00_BACTU;tr|A0A243ME21|A0A243ME21_BACTJ;tr|A0A243DEI3|A0A243DEI3_BACTU;tr|A0A243ERS…	Lipoprotein YufN OS=Bacillus thuringiensis subsp. indiana OX=180850 GN=yufN PE=4 SV=1	0	0.938206	0.00089991
tr|A0A0G3E4J1|A0A0G3E4J1_BACTU	285	30806.5	EVLNKDQEVYDPR;LNVNTENQLEFTK;DFTGVPLVLHGGTGLPTADLEK;QVVEYAHAR;YAVGQFNMNNLEWTQALLAAAEEEK;GEPNLGFAEMEQVR;ALSLGTSK;HLVEATGLDCLAPALGSVHGPYKGEPNLGFAEMEQVR;KFLGPGR;EALDAGFTSVMLDASHHPFEENVETTK;HLVEATGLDCLAPALGSVHGPYK;TVVAMVK;ALLEEMNLTVPVALHLDHGSSFEK;EVLNKDQEVYD;SPVLLGVSEGAAR	1;1;1;1;1;1;1;1;1;1;1;1;1;1;1	15	131	96629:1:all.mgf;96825:1:all.mgf;97076:1:all.mgf;96507:1:all.mgf;97346:1:all.mgf;96965:1:all.mgf;96760:1:all.mgf;96488:1:all.mgf;26071:1:all.mgf;26205:1:all.mgf;97019:1:all.mgf;96605:1:all.mgf;96899:1:all.mgf;96991:1:all.mgf;97132:1:all.mgf;97037:1:all.mgf;96937:1:all.mgf;141654:1:all.mgf;141571:1:all.mgf;141753:1:all.mgf;141670:1:all.mgf;141354:1:all.mgf;141627:1:all.mgf;141164:1:all.mgf;141304:1…	tr|A0A243JKA3|A0A243JKA3_BACTU;tr|A0A243DL06|A0A243DL06_BACUD;tr|A0A243KX79|A0A243KX79_BACTU;tr|A0A243JQ40|A0A243JQ40_BACTU;tr|A0A0D1NUF1|A0A0D1NUF1_BACTU;tr|A0A243NJN8|A0A243NJN8_BACTV;tr|A0A193D093|A0A193D093_BACTU;tr|A0A243L5I9|A0A243L5I9_BACTJ;tr|A0A243D9V4|A0A243D9V4_BACTU;tr|C3EBI0|C3EBI0_BACTU;tr|A0A242YTB1|A0A242YTB1_BACTU;tr|A0A243EPW6|A0A243EPW6_BACUK;tr|A0A243C2Q3|A0A243C2Q3_BACTU;tr|A…	Fructose-1,6-bisphosphate aldolase, class II OS=Bacillus thuringiensis OX=1428 GN=BJG91_22820 PE=3 SV=1	0	1.05339	0.0079992
tr|A0A0G3E520|A0A0G3E520_BACTU	1649	57352	SATVESLGR;TNDVAGDGTTTATVLAQAMLR;MEAVLDNPYLLLTDKK;AMLEDLALLTGGEVLTEELGR;SSLAQVAALSAADEEVGQLLAEAMER;VASLVAEGDEATGLNLVLR;GTFNVVAVK;AAVEEGLVAGGGTSLMNVYTK;GFTTELDVVEGMQFDR;ELELEDAFENMGAK;PLLLLAEDVEGEALATLVVNK;LEDALNSTR;NVTAGANPMGLR;VGVGFNAATGEWVNMLESGLVDPAK;FGSPLLTNDGVTLAK;VGNDGVLTLEESK;GYASPYMLTDSDK;QLALNAGLEGSVVVER;KAMLEDLALLTGGEVLTEELGR;AVTAALEELK;LAGGVAVLK;LVAEVASK;MEAVLDNPYLLLTDK;VGAATETELKER;LSN…	0;0;0;0;0;1;0;0;0;0;0;0;0;0;0;0;0;0;0;0;0;0;0;0;0;0;0;0;0;1;0;0	2	131	117797:1:all.mgf;117935:1:all.mgf;118003:1:all.mgf;118216:1:all.mgf;118032:1:all.mgf;117947:1:all.mgf;117835:1:all.mgf;117806:1:all.mgf;118088:1:all.mgf;118383:1:all.mgf;118021:1:all.mgf;117971:1:all.mgf;118075:1:all.mgf;117748:1:all.mgf;117890:1:all.mgf;117863:1:all.mgf;190370:1:all.mgf;11401:1:all.mgf;165709:1:all.mgf;165988:1:all.mgf;19950:1:all.mgf;11864:1:all.mgf;11765:1:all.mgf;12480:1:all.…	tr|A0A243JNX7|A0A243JNX7_BACTU;tr|A0A243DXI6|A0A243DXI6_BACUD;tr|A0A2C9ZBM5|A0A2C9ZBM5_BACTU;tr|A0A0F6FYN1|A0A0F6FYN1_BACTK;tr|A0A243JBF1|A0A243JBF1_BACTU;tr|A0A0D1PHS3|A0A0D1PHS3_BACTU;tr|C3GVK9|C3GVK9_BACTU;tr|A0A243NXX7|A0A243NXX7_BACTV;tr|A0A193CM60|A0A193CM60_BACTU;tr|A0A243LU73|A0A243LU73_BACTJ;tr|C3DY01|C3DY01_BACTU;tr|A0A243D7W0|A0A243D7W0_BACTU;tr|A0A242ZMZ4|A0A242ZMZ4_BACTU;tr|A0A243F40…	60 kDa chaperonin OS=Bacillus thuringiensis OX=1428 GN=groL PE=3 SV=1	0	0.91353	0.0001
tr|A0A0B5W4A4|A0A0B5W4A4_BACTU	1280	52700.2	MKEEPQWMLDFR;ELPMEYAVEMNR;ELVEELSR;GLVHFGPK;EDLEALGLVFK;VSEEQLFYLMSR;VDTPLQAYFR;GLSEQEATEMLVMGFLEPFTR;VLPPTDNK;LGLPEAEQK;NDYVSLEHEAK;MLHLAPNTSSTLVSK;AVCEENATMEWLDGNLGSK;LNSENMGQFER;SWDEVPDELK;DKDVSLFR;YPAVLLK;GLTLSLALAGK;FEMEGSLG;SNLECDTLLMDNQSTSDTLPYNELK;DTDSALKENEDLFR	1;1;1;1;1;1;1;1;1;1;1;1;1;1;1;1;1;1;1;1;1	21	130	166333:1:all.mgf;186944:1:all.mgf;209814:1:all.mgf;186969:1:all.mgf;187070:1:all.mgf;186803:1:all.mgf;186904:1:all.mgf;209756:1:all.mgf;209532:1:all.mgf;187026:1:all.mgf;186903:1:all.mgf;209679:1:all.mgf;187042:1:all.mgf;124141:1:all.mgf;50691:1:all.mgf;126549:1:all.mgf;101404:1:all.mgf;126451:1:all.mgf;126591:1:all.mgf;126661:1:all.mgf;123999:1:all.mgf;101492:1:all.mgf;126520:1:all.mgf;28994:1:a…	tr|A0A0L1NNW5|A0A0L1NNW5_BACTU;tr|A0A242X9G4|A0A242X9G4_BACTU;tr|A0A242YRM0|A0A242YRM0_BACTU;tr|M1QU97|M1QU97_BACTU;tr|A0A2C9YTV9|A0A2C9YTV9_BACTU;tr|A0A243NMX9|A0A243NMX9_BACTU;tr|A0A243J3S8|A0A243J3S8_BACTU;tr|A0A242Y1U3|A0A242Y1U3_BACTU;tr|A0A243DRE6|A0A243DRE6_BACUD;tr|A0A242W665|A0A242W665_BACTU;tr|Q6HBS8|Q6HBS8_BACHK;tr|A0A242WUT1|A0A242WUT1_BACTU;tr|A0A243BXB3|A0A243BXB3_BACTU;tr|A0A0K0SFI…	Fe-S cluster assembly protein SufB OS=Bacillus thuringiensis OX=1428 GN=sufB PE=4 SV=1	0	0.839973	0.0001
tr|A0A1E7ZU17|A0A1E7ZU17_BACTU	516	70195	LYTYAHMR;LGDSADNLLEALQYEDELSMR;YLNEFLK;ALPDRNELEEASTWR;FPSLKGEDGEELELTHGR;LEDLFQTDAEWEK;LNELEALLFEEK;QLLEEGQPAVER;YEEAQDLLLK;WVDVYENK;NTFASTLSGAVK;YDQDTTNSVYQALNDR;ALGLDELHMYDLYTPLVPEVK;SLNVLGDEYVDLLK;AVYETYGK;DLSVYEHALEELTR;AGSSDYPLEVLK;QTMFAEFEHLLHK;EALQVFEEK;AGVDMASPEPVK;LYLLNHYLEGFR;YLQFLESDDPR	1;1;1;1;1;1;1;1;1;1;1;1;1;1;1;1;1;1;1;1;1;1	22	130	201173:1:all.mgf;201149:1:all.mgf;153292:1:all.mgf;152618:1:all.mgf;152368:1:all.mgf;152409:1:all.mgf;152508:1:all.mgf;152787:1:all.mgf;152464:1:all.mgf;152495:1:all.mgf;153429:1:all.mgf;152645:1:all.mgf;152432:1:all.mgf;9607:1:all.mgf;9464:1:all.mgf;9321:1:all.mgf;9261:1:all.mgf;209277:1:all.mgf;209136:1:all.mgf;208997:1:all.mgf;123364:1:all.mgf;123504:1:all.mgf;123519:1:all.mgf;123353:1:all.mgf…	tr|A0A0K0Q926|A0A0K0Q926_BACTU;tr|A0A243K743|A0A243K743_BACTU;tr|A0A0K0S4J6|A0A0K0S4J6_BACT3;tr|A0A242ZUD2|A0A242ZUD2_BACTU;tr|A0A0F6FSM7|A0A0F6FSM7_BACTK;tr|A0A243L023|A0A243L023_BACUH;tr|A0A1C9BQ26|A0A1C9BQ26_BACTU;tr|A0A2C9YYA5|A0A2C9YYA5_BACTU;tr|A0A243DFR9|A0A243DFR9_BACTU;tr|A0A243EKG8|A0A243EKG8_BACTY;tr|A0A242YXW2|A0A242YXW2_BACTU;tr|A0A243F0G4|A0A243F0G4_BACUK;tr|W8Y7C5|W8Y7C5_BACTU;tr|A…	Oligoendopeptidase F OS=Bacillus thuringiensis OX=1428 GN=pepF PE=3 SV=1	0	1.05064	0.00919908
tr|A0A1E7ZZW7|A0A1E7ZZW7_BACTU	1633	48896.9	ASMTGTGQLPK;VMSMCTGDLGFTAAK;ELLVQTEELK;VLQLLELPYR;FEELDTR;LESEDYFLLPTAEVPVTNMHR;DAEALLLEMR;VKDLDNELR;TVAALLENYQQEDGTLLLPEVLRPYMGGK;KYDLEVWLPSYGTYR;FVKPEDSYEELEK;EFTFEPKPHWDLATDLGLLDFER;GEDLTDFGR;PHWDLATDLGLLDFER;FEEDAFR;YAAFSSCFR;RNEVSQQLSVLK;TNFEEVK;NEVSQQLSVLK;GEDLTDFGRFEELDTR;ELSSCSNFEAFQAR	1;1;1;1;1;1;1;1;1;1;1;1;1;1;1;1;1;1;1;1;1	21	130	116451:1:all.mgf;136738:1:all.mgf;116310:1:all.mgf;136600:1:all.mgf;93514:1:all.mgf;30975:1:all.mgf;206568:1:all.mgf;206553:1:all.mgf;33487:1:all.mgf;184956:1:all.mgf;206696:1:all.mgf;206599:1:all.mgf;184817:1:all.mgf;33548:1:all.mgf;185125:1:all.mgf;33510:1:all.mgf;33409:1:all.mgf;33340:1:all.mgf;206275:1:all.mgf;184834:1:all.mgf;124999:1:all.mgf;124802:1:all.mgf;124955:1:all.mgf;124942:1:all.mg…	tr|A0A2C9Z8L4|A0A2C9Z8L4_BACTU;tr|A0A0F6FT33|A0A0F6FT33_BACTK;tr|A0A243JME8|A0A243JME8_BACTU;tr|A0A193CLI3|A0A193CLI3_BACTU;tr|A0A242ZNW0|A0A242ZNW0_BACTU;tr|A0A243FFD6|A0A243FFD6_BACUK;tr|A0A243CGY8|A0A243CGY8_BACTU;tr|A0A0K0S1E1|A0A0K0S1E1_BACT3;tr|W8YL11|W8YL11_BACTU	Serine--tRNA ligase OS=Bacillus thuringiensis OX=1428 GN=serS PE=3 SV=1	0	1.03137	0.157084
tr|A0A0B5NU90|A0A0B5NU90_BACTU	1753	11166.2	LDVEAGETVTFDK;LVVEALNA;VLFVGGENVK;VEAGQALYLEK;MYALLETGGK;VGSPVVEGATVTAK	1;1;1;1;1;1	6	128	103338:1:all.mgf;102265:1:all.mgf;104797:1:all.mgf;102715:1:all.mgf;102546:1:all.mgf;104631:1:all.mgf;102934:1:all.mgf;102015:1:all.mgf;103480:1:all.mgf;102067:1:all.mgf;102630:1:all.mgf;101981:1:all.mgf;102124:1:all.mgf;101931:1:all.mgf;103788:1:all.mgf;103957:1:all.mgf;102056:1:all.mgf;114607:1:all.mgf;104193:1:all.mgf;102407:1:all.mgf;102783:1:all.mgf;102967:1:all.mgf;103031:1:all.mgf;102756:1…	tr|A0A242X4F3|A0A242X4F3_BACTU;tr|C3DQR2|C3DQR2_BACTS;tr|M1QSI5|M1QSI5_BACTU;tr|A0A243EEG5|A0A243EEG5_BACTU;tr|A0A243CB68|A0A243CB68_BACTU;tr|A0A243J8Y0|A0A243J8Y0_BACTU;tr|A0A243JWX1|A0A243JWX1_BACTU;tr|A0A242YFB4|A0A242YFB4_BACTU;tr|A0A243DQ52|A0A243DQ52_BACUD;tr|A0A242W7M9|A0A242W7M9_BACTU;tr|A0A0F6JF28|A0A0F6JF28_BACTU;tr|A0A242WIZ2|A0A242WIZ2_BACTU;tr|A0A0K0SE30|A0A0K0SE30_BACT3;tr|A0A242XL0…	50S ribosomal protein L21 OS=Bacillus thuringiensis OX=1428 GN=rplU PE=3 SV=1	0	0.925684	0.00019998
tr|A0A0G3E1A0|A0A0G3E1A0_BACTU	739	28167.6	DKDADLLLGGNVALDGASGQVGPR;LELDGTNVK;DVEGDTEVLATSLPVLVTAQQGLNEPR;TLELYLPPKK;VAEALNLPYVTTLTK;YPSLPGLMK;TLELYLPPK;AVLLNLEDDVENGDQFTTAK;VLQGELQDQVK;MNLYVLMK;NLYVLMK;ELVSLLHTEAK;TALAMGCDK;VLAEYLK	1;1;1;1;1;1;1;1;1;1;1;1;1;1	14	128	143184:1:all.mgf;143459:1:all.mgf;143227:1:all.mgf;143097:1:all.mgf;143266:1:all.mgf;143237:1:all.mgf;143742:1:all.mgf;143292:1:all.mgf;144104:1:all.mgf;142847:1:all.mgf;143320:1:all.mgf;143603:1:all.mgf;121136:1:all.mgf;121089:1:all.mgf;121117:1:all.mgf;121063:1:all.mgf;121004:1:all.mgf;121033:1:all.mgf;120991:1:all.mgf;194025:1:all.mgf;173070:1:all.mgf;173142:1:all.mgf;194303:1:all.mgf;193797:1…	tr|A0A0K0QHU3|A0A0K0QHU3_BACTU;tr|M1R1H7|M1R1H7_BACTU;tr|A0A242XXV1|A0A242XXV1_BACTU;tr|A0A243J7Y4|A0A243J7Y4_BACTU;tr|A0A0F6JEU1|A0A0F6JEU1_BACTU;tr|A0A243DPZ6|A0A243DPZ6_BACUD;tr|A0A0K0SE35|A0A0K0SE35_BACT3;tr|A0A243API0|A0A243API0_BACTU;tr|A0A242ZPV1|A0A242ZPV1_BACTU;tr|V5MIX3|V5MIX3_BACTU;tr|A0A243ITF2|A0A243ITF2_BACTU;tr|A0A0F6FR69|A0A0F6FR69_BACTK;tr|A0A0D1PVD5|A0A0D1PVD5_BACTU;tr|A0A243K8B…	Electron transfer flavoprotein subunit beta OS=Bacillus thuringiensis OX=1428 GN=etfB PE=4 SV=1	0	1.03423	0.0260974
tr|A0A0G3E7Z8|A0A0G3E7Z8_BACTU	1778	41919.8	LFDTDEGAR;LTGPGTDLTFSLK;FVVPELEALNPENLK;SLLMGATEEHFEQLAAYEASVMK;VLLENFGLQK;AMDSLVTLMNK;VHGQTVGK;YPNASMAQLAK;DMDAYLGLR;EAYAAGGFPFVSLK;CSGHLNLPDGEVYSAPVR;FENGQLVEATANDTER;LAYNLLNYSLR;ELVTALVK	1;1;1;1;1;1;1;1;1;1;1;1;1;1	14	128	75495:1:all.mgf;75375:1:all.mgf;75664:1:all.mgf;75466:1:all.mgf;75439:1:all.mgf;75577:1:all.mgf;75327:1:all.mgf;75242:1:all.mgf;75653:1:all.mgf;75690:1:all.mgf;75512:1:all.mgf;75275:1:all.mgf;75605:1:all.mgf;75496:1:all.mgf;75382:1:all.mgf;75522:1:all.mgf;75355:1:all.mgf;75793:1:all.mgf;75235:1:all.mgf;75305:1:all.mgf;75243:1:all.mgf;75410:1:all.mgf;75549:1:all.mgf;75745:1:all.mgf;75718:1:all.mgf…	tr|A0A243JAH8|A0A243JAH8_BACTU;tr|C3H7H0|C3H7H0_BACTU;tr|W8Y9Q3|W8Y9Q3_BACTU;tr|A0A0F6FLU2|A0A0F6FLU2_BACTK;tr|A0A243N271|A0A243N271_BACTV;tr|A0A193CYL0|A0A193CYL0_BACTU;tr|A0A242ZIH0|A0A242ZIH0_BACTU;tr|A0A243EYM1|A0A243EYM1_BACUK;tr|A0A243BZG7|A0A243BZG7_BACTU;tr|A0A0K0SER1|A0A0K0SER1_BACT3	Aminopeptidase OS=Bacillus thuringiensis OX=1428 GN=BK774_32585 PE=4 SV=1	0	1.04111	0.0578942
tr|A0A1B1L7T9|A0A1B1L7T9_BACTU	296	7270.66	YELAQEFGVQLGADATAR;GAEQALNQMK;ANGSVGGELTKR;ANGSVGGELTK	1;1;0;0	2	128	213701:1:all.mgf;14126:1:all.mgf;21524:1:all.mgf;213867:1:all.mgf;220788:1:all.mgf;18378:1:all.mgf;218222:1:all.mgf;219863:1:all.mgf;214392:1:all.mgf;219834:1:all.mgf;16112:1:all.mgf;17146:1:all.mgf;219279:1:all.mgf;21638:1:all.mgf;213276:1:all.mgf;21099:1:all.mgf;220312:1:all.mgf;220895:1:all.mgf;18821:1:all.mgf;216322:1:all.mgf;18797:1:all.mgf;220682:1:all.mgf;218670:1:all.mgf;213408:1:all.mgf;…	-	Small, acid-soluble spore protein 2 OS=Bacillus thuringiensis OX=1428 GN=sasP3_1 PE=4 SV=1	0	0.836115	0.0001
tr|A0A1B1SRR5|A0A1B1SRR5_BACTU	211	41529.1	LLLVEAGPK;KDAVATLGASNTPLK;GVTFLTGLPVTNVAGNELDLK;GLPASLMK;LAAGNVSEQAVAMPLTK;GLFSLAY;LATVESFSVDSK;TAYFGLPGLEENSMVLK;SEAQVTVLNQYPTHQLLTELHR;DAVATLGASNTPLK;LVANTFVWTGGVQGNPLLGESGLEVNR;ALEEFAPVNSGTLASLGR;ATVDAYLQSTSHK;LLPVLPDHLLER;LAGGTTLSYDALVVALGSK	1;1;1;1;1;1;1;1;1;1;1;1;1;1;1	15	128	8487:1:all.mgf;8730:1:all.mgf;8786:1:all.mgf;8911:1:all.mgf;8814:1:all.mgf;8674:1:all.mgf;9050:1:all.mgf;8702:1:all.mgf;8626:1:all.mgf;8988:1:all.mgf;8769:1:all.mgf;8811:1:all.mgf;8590:1:all.mgf;181428:1:all.mgf;181564:1:all.mgf;181286:1:all.mgf;86091:1:all.mgf;86233:1:all.mgf;85821:1:all.mgf;86516:1:all.mgf;86654:1:all.mgf;85924:1:all.mgf;86408:1:all.mgf;86370:1:all.mgf;85952:1:all.mgf;161637:1:…	tr|A0A242YSM5|A0A242YSM5_BACTU;tr|A0A243J6J6|A0A243J6J6_BACTU;tr|W8YB00|W8YB00_BACTU;tr|A0A243CD53|A0A243CD53_BACTU;tr|A0A243IYA1|A0A243IYA1_BACTU;tr|A0A0F6FQY7|A0A0F6FQY7_BACTK;tr|A0A193CZJ9|A0A193CZJ9_BACTU;tr|A0A2C9YRG0|A0A2C9YRG0_BACTU;tr|A0A243EMS8|A0A243EMS8_BACUK;tr|A0A243MUB4|A0A243MUB4_BACTV;tr|A0A0K0SFN4|A0A0K0SFN4_BACT3	Pyridine nucleotide-disulfide oxidoreductase OS=Bacillus thuringiensis OX=1428 GN=BK774_28315 PE=4 SV=1	0	0.874553	0.0001
tr|A0A0G3EA94|A0A0G3EA94_BACTU	619	64572.1	FMSAYPLTPASELMEYLLK;KGEQVVQK;VGGTVLQTEDELAACTMALGANYAGVR;VVVVENNATGQLANLMK;LDLEAELPER;YEVTEDGVSPR;VNMMQLEK;HEEADVLLVGFNSTR;LLHPFPTAELDPLVK;MLSQLSWK;QEQSDLMAMLYGTHGELPK;GKLDLEAELPER;MFMLGNDALAFGAVAGGAR;GGPSTGLPTK;GALEEAMTR;YDGNPFLPK;LDLEAELPERENK;LGYYLYGYR;NVKHEEADVLLVGFNSTR;RYEVTEDGVSPR;QTVEPLK;VGGQQGEGLESTGELFCLALNR;GKLDLEAELPERENK;FNTPVYK;NGVHHVTGVEHDETGKPSESALNR	1;1;1;1;1;1;1;1;1;1;1;1;1;1;1;1;1;1;1;1;1;1;1;1;1	25	126	155349:1:all.mgf;113256:1:all.mgf;155392:1:all.mgf;155491:1:all.mgf;155420:1:all.mgf;88498:1:all.mgf;45546:1:all.mgf;69171:1:all.mgf;92693:1:all.mgf;45517:1:all.mgf;92718:1:all.mgf;45591:1:all.mgf;92620:1:all.mgf;69230:1:all.mgf;69195:1:all.mgf;69151:1:all.mgf;45573:1:all.mgf;92553:1:all.mgf;45670:1:all.mgf;194973:1:all.mgf;218110:1:all.mgf;217965:1:all.mgf;195058:1:all.mgf;18360:1:all.mgf;194838…	tr|Q3EKZ1|Q3EKZ1_BACTI;tr|M1QQE3|M1QQE3_BACTU;tr|A0A243E8Z8|A0A243E8Z8_BACTU;tr|A0A242XT92|A0A242XT92_BACTU;tr|A0A2C9Z878|A0A2C9Z878_BACTU;tr|A0A0F6J141|A0A0F6J141_BACTU;tr|C3H4T6|C3H4T6_BACTU;tr|W8Y747|W8Y747_BACTU;tr|A0A243BEY4|A0A243BEY4_BACTU;tr|A0A243AAJ4|A0A243AAJ4_BACTU;tr|A0A243IVH6|A0A243IVH6_BACTU;tr|V5MGF8|V5MGF8_BACTU;tr|A0A0F6FP64|A0A0F6FP64_BACTK;tr|A0A193CW94|A0A193CW94_BACTU;tr|A0…	2-oxoacid:acceptor oxidoreductase subunit alpha OS=Bacillus thuringiensis OX=1428 GN=korA PE=4 SV=1	0	1.17185	0.0001
tr|A0A142G9U3|A0A142G9U3_BACTU	1015	32894.3	YLSTPLYQFES;VAQSVSELLGK;EHGYFLPQQFK;GYNALLVMPETMSLER;LALAMLEDAEK;EGDTLLEPTSGNTGLGLAMVAAAK;LVESDSADLYLK;LEFMNPGSSVK;TEQAFEYAR;EEGLLVGLSSGAVLYAATEVAK;AYGAELVLTPGPEGMGGALR;LQGLGAGFVPETLDVEVYDELLQVK;LYAVEPADSPVLSGGKPGPHK;EAYKDLK;VLVLLPSNGER	1;1;1;1;1;1;1;1;1;1;1;1;1;1;1	15	126	37474:1:all.mgf;13935:1:all.mgf;37752:1:all.mgf;13792:1:all.mgf;37613:1:all.mgf;37334:1:all.mgf;14073:1:all.mgf;58385:1:all.mgf;35134:1:all.mgf;34745:1:all.mgf;34602:1:all.mgf;58288:1:all.mgf;34844:1:all.mgf;58217:1:all.mgf;34819:1:all.mgf;34901:1:all.mgf;34885:1:all.mgf;34705:1:all.mgf;34622:1:all.mgf;34788:1:all.mgf;34676:1:all.mgf;34760:1:all.mgf;34647:1:all.mgf;58261:1:all.mgf;205406:1:all.mg…	tr|A0A1B1SQK2|A0A1B1SQK2_BACTU;tr|A0A243F4G9|A0A243F4G9_BACTY;tr|A0A242ZN45|A0A242ZN45_BACTU;tr|A0A243KRL0|A0A243KRL0_BACTU;tr|W8YKC0|W8YKC0_BACTU;tr|A0A0K0S1L9|A0A0K0S1L9_BACT3;tr|A0A243AE40|A0A243AE40_BACTU;tr|A0A0F6FKH6|A0A0F6FKH6_BACTK;tr|A0A243CLX9|A0A243CLX9_BACTU;tr|A0A0D1R1X6|A0A0D1R1X6_BACTU;tr|A0A243NBT7|A0A243NBT7_BACTV;tr|A0A193CLM9|A0A193CLM9_BACTU;tr|A0A243FV74|A0A243FV74_BACTU;tr|A…	Cysteine synthase OS=Bacillus thuringiensis OX=1428 GN=cysK1 PE=3 SV=1	0	1.18867	0.0001
tr|A0A0B5W737|A0A0B5W737_BACTU	1301	22498.3	ALLVTADANESVELSAR;GGGTVFGPTPR;NLPGVTVLTADGVNVLDVLHHDK;VVENNLVVLEDLVLNAPK;DMLAVLK;TKDMLAVLK;AAVEKVEEVLA	1;1;1;1;1;1;1	7	125	153695:1:all.mgf;155410:1:all.mgf;156909:1:all.mgf;153416:1:all.mgf;155970:1:all.mgf;152434:1:all.mgf;157054:1:all.mgf;157048:1:all.mgf;157056:1:all.mgf;148574:1:all.mgf;152132:1:all.mgf;156530:1:all.mgf;149132:1:all.mgf;156107:1:all.mgf;144407:1:all.mgf;146898:1:all.mgf;146763:1:all.mgf;155268:1:all.mgf;155691:1:all.mgf;152572:1:all.mgf;146286:1:all.mgf;149861:1:all.mgf;148714:1:all.mgf;153921:1…	tr|A0A243IAY4|A0A243IAY4_BACTU;tr|A0A243E755|A0A243E755_BACTU;tr|A0A242XDQ9|A0A242XDQ9_BACTU;tr|A0A243C6I0|A0A243C6I0_BACTU;tr|A0A243KPM9|A0A243KPM9_BACTU;tr|A0A242Y7N8|A0A242Y7N8_BACTU;tr|A0A243NDK8|A0A243NDK8_BACTU;tr|A0A242WEH6|A0A242WEH6_BACTU;tr|A0A243E1P3|A0A243E1P3_BACUD;tr|A0A0F6IZT1|A0A0F6IZT1_BACTU;tr|A0A242WRH9|A0A242WRH9_BACTU;tr|A0A243AIW7|A0A243AIW7_BACTU;tr|V5M2K5|V5M2K5_BACTU;tr|F…	50S ribosomal protein L4 OS=Bacillus thuringiensis OX=1428 GN=rplD PE=3 SV=1	0	0.96755	0.145185
tr|A0A0G3ECH7|A0A0G3ECH7_BACTU	1559	33882.3	FVETVASEVDNVLLVDHNER;EFQMGNAK;QLVPVLTEAFQA;LGELSGETQFALDYFK;LANFETSDPLYYR;AGADLSGK;VELAQVNAVDTNDVLVHQAELEK;VLSAVVEEK;VLEVLDHHR;TMEQLLSLDAK;ELGMNAEPVR;ELAELAGVDADNYGLEMLK;AYNVSLENNTATLK;VLVFGHK;NPDTDALCSALAYAELK;EVAGLMLSALLSDSLLFK;AANVVEK;KELGMNAEPVR	1;1;1;1;1;1;1;1;1;1;1;1;1;1;1;1;1;1	18	125	175102:1:all.mgf;175154:1:all.mgf;174759:1:all.mgf;176078:1:all.mgf;174678:1:all.mgf;174890:1:all.mgf;174613:1:all.mgf;174899:1:all.mgf;174985:1:all.mgf;174789:1:all.mgf;175043:1:all.mgf;175072:1:all.mgf;175029:1:all.mgf;174958:1:all.mgf;174823:1:all.mgf;175121:1:all.mgf;174929:1:all.mgf;174705:1:all.mgf;174749:1:all.mgf;118741:1:all.mgf;63660:1:all.mgf;63940:1:all.mgf;63519:1:all.mgf;63801:1:all…	tr|A0A0F6FTE8|A0A0F6FTE8_BACTK;tr|A0A243IRZ7|A0A243IRZ7_BACTU;tr|A0A242YQA1|A0A242YQA1_BACTU;tr|A0A2C9YPZ4|A0A2C9YPZ4_BACTU;tr|A0A193CTN8|A0A193CTN8_BACTU;tr|C3H211|C3H211_BACTU	Probable manganese-dependent inorganic pyrophosphatase OS=Bacillus thuringiensis OX=1428 GN=ppaC PE=3 SV=1	0	1.03246	0.136886
tr|A0A243G7M9|A0A243G7M9_BACTU	1158	54960.7	FAGFANLHPLQDEK;ETLDGFLDK;LAPFYDLPFDR;NHGVDSGFYPLGSCTMK;LEDVFESDYLR;HEFVLSGR;LDVEEVKLEDVFESDYLR;VEDAELPEVSELDLMR;TFTGPHGGGGPGSGPVGVK;NQDQALLFEVSK;VLVPDSAHGTNPASATVAGFETLTVK;ADLLPYLPKPLLEK;SMGPDGLR;LYYDGANLNAVLSQAR;LDETMAAR;AVTEYAVLNANYMMR;ADLLPYLPK;SNENGLVDLEDLK;VKPFYGNFGLNVR;SNENGLVDLEDLKR;PGDMGFDVVHLNLHK;LGYSLPK	1;1;1;1;1;1;1;1;1;1;1;1;1;1;1;1;1;1;1;1;1;1	22	125	32736:1:all.mgf;32810:1:all.mgf;32598:1:all.mgf;32530:1:all.mgf;8686:1:all.mgf;8671:1:all.mgf;32670:1:all.mgf;124249:1:all.mgf;124388:1:all.mgf;62664:1:all.mgf;62519:1:all.mgf;62971:1:all.mgf;62960:1:all.mgf;62803:1:all.mgf;63048:1:all.mgf;82860:1:all.mgf;202178:1:all.mgf;205067:1:all.mgf;162457:1:all.mgf;3492:1:all.mgf;162316:1:all.mgf;3374:1:all.mgf;130938:1:all.mgf;130853:1:all.mgf;148782:1:al…	tr|A0A1B1LBP2|A0A1B1LBP2_BACTU;tr|M1R0M2|M1R0M2_BACTU;tr|A0A243J6T5|A0A243J6T5_BACTU;tr|A0A243DQS7|A0A243DQS7_BACUD;tr|A0A0F6JFP2|A0A0F6JFP2_BACTU;tr|A0A243KHB2|A0A243KHB2_BACTU;tr|A0A0G4CXF4|A0A0G4CXF4_BACTO;tr|A0A0K0SDF8|A0A0K0SDF8_BACT3;tr|A0A242ZVR8|A0A242ZVR8_BACTU;tr|A0A0F6FN57|A0A0F6FN57_BACTK;tr|A0A243ISA9|A0A243ISA9_BACTU;tr|V5MFB0|V5MFB0_BACTU;tr|A0A0D1QRV5|A0A0D1QRV5_BACTU;tr|A0A1C9BYL…	Probable glycine dehydrogenase (decarboxylating) subunit 2 OS=Bacillus thuringiensis OX=1428 GN=gcvPB PE=3 SV=1	0	0.962056	0.10169
tr|A0A0G3DS27|A0A0G3DS27_BACTU	2087	53744.4	QYSLDYLDPNKR;EELFNALSHAWLDNSSLR;GVHLAMTALK;VPGTSYVLDPVK;SLANAVQVHFK;DALLEELTDYVLNK;AHELQGVLALENSLNR;DGTVTENVECEYPLGHR;GAFNLGCMLR;EVLEMMLK;KSWAAGDATSR;VSYPAEFHAQTAAECAVK;VGLDHVLYVK;QKDALLEELTDYVLNK;YVLLDTLGCGLLALQYPECTK;SWAAGDATSR;FTANMAGHYSSK;EVTSAEAFSTAR;MVVVENK;LTLTTHESALR;LARPLESYVMENVLFK;GEMGYPTALSAPGWGFQDVLFNK	1;1;1;1;1;1;1;1;1;1;1;1;1;1;1;1;1;1;1;1;1;1	22	123	163805:1:all.mgf;163743:1:all.mgf;163776:1:all.mgf;163883:1:all.mgf;163833:1:all.mgf;163861:1:all.mgf;132261:1:all.mgf;132255:1:all.mgf;132304:1:all.mgf;132286:1:all.mgf;64245:1:all.mgf;132250:1:all.mgf;132275:1:all.mgf;132272:1:all.mgf;132237:1:all.mgf;201516:1:all.mgf;52298:1:all.mgf;52270:1:all.mgf;52243:1:all.mgf;52342:1:all.mgf;201362:1:all.mgf;52185:1:all.mgf;52170:1:all.mgf;201316:1:all.mg…	tr|A0A2B9QMQ5|A0A2B9QMQ5_BACTU;tr|A0A0K0QBX3|A0A0K0QBX3_BACTU;tr|A0A2A9SUP8|A0A2A9SUP8_BACTU;tr|A0A242WXF4|A0A242WXF4_BACTU;tr|M1PJZ4|M1PJZ4_BACTU;tr|A0A243EGQ4|A0A243EGQ4_BACTU;tr|A0A242WPR2|A0A242WPR2_BACTU;tr|A0A242Y324|A0A242Y324_BACTU;tr|A0A243JJU9|A0A243JJU9_BACTU;tr|A0A243DX50|A0A243DX50_BACUD;tr|Q6HJ23|Q6HJ23_BACHK;tr|A0A0F6JB31|A0A0F6JB31_BACTU;tr|A0A243K2W5|A0A243K2W5_BACTU;tr|C3H0S9|C3…	2-methylcitrate dehydratase OS=Bacillus thuringiensis OX=1428 GN=prpD PE=4 SV=1	0	1.13904	0.0001
tr|A0A0G3E186|A0A0G3E186_BACTU	1561	30299.4	LVLSACR;ASLGQVGNEQHELLK;SANLALLNYVDGEK;GSVMNPVDHPHGGGEGR;NMTTNDFAELTTDRPEK;SLEVGMEVMSGPEADLK;VATLEYDPNR;SLLAPLSK;LGNALPLLNLPVGTVVHNLELKPGR;KSPMSPWGK;NKDGLPGR;SAGTSAQVLGK;SANLALLNYVDGEKR;LTSGEVR	1;1;1;1;1;1;1;1;1;1;1;1;1;1	14	123	2879:1:all.mgf;3011:1:all.mgf;2907:1:all.mgf;2936:1:all.mgf;2712:1:all.mgf;3103:1:all.mgf;3048:1:all.mgf;2871:1:all.mgf;2962:1:all.mgf;3020:1:all.mgf;3076:1:all.mgf;119808:1:all.mgf;119675:1:all.mgf;119670:1:all.mgf;119870:1:all.mgf;168714:1:all.mgf;168615:1:all.mgf;168757:1:all.mgf;168572:1:all.mgf;168473:1:all.mgf;92669:1:all.mgf;92586:1:all.mgf;92480:1:all.mgf;92453:1:all.mgf;92114:1:all.mgf;9…	tr|A0A242XDS1|A0A242XDS1_BACTU;tr|A0A243E7D1|A0A243E7D1_BACTU;tr|A0A242WSL3|A0A242WSL3_BACTU;tr|A0A243JPC1|A0A243JPC1_BACTU;tr|A0A243KPL7|A0A243KPL7_BACTU;tr|A0A242Y9X1|A0A242Y9X1_BACTU;tr|A0A243E1X4|A0A243E1X4_BACUD;tr|A0A243L006|A0A243L006_BACTU;tr|A0A0F6IZT3|A0A0F6IZT3_BACTU;tr|A0A0K0S1P8|A0A0K0S1P8_BACT3;tr|A0A243BL88|A0A243BL88_BACTU;tr|A0A243AGZ3|A0A243AGZ3_BACTU;tr|V5M2L8|V5M2L8_BACTU;tr|A…	50S ribosomal protein L2 OS=Bacillus thuringiensis OX=1428 GN=rplB PE=3 SV=1	0	0.947008	0.00469953
tr|A0A2T7YVK2|A0A2T7YVK2_BACTU	1303	104026	YEHTAVVVVQATGETCER;YLLASELFETVAK;TLEWENAEVVK;SASLYVAFPVK;WAEMNLYEK;ANKPLTEK;LCAEYAYEQVER;GVLTNEAPGFEGLFYDK;GVLSHGFVLDGEGR;SLGNLVVPK;LEEVGALLK;LMDQLGGDLLR;CWVVSETLGK;FLLGNLDDFKPSENAVAVAELR;SLNASLTLYPTAEMK;KLCAEYAYEQVER;EDLQRPADLYLEGSDQYR;DLLYLEGANHEDR;DLLPEGFTHPGSPNGEFR;DSLVMLGDHVTTDAGTGCVHTAPGHGEDDFVVGK;ATAQWFASLEAFR;LGGMMDEAPADAPK;LWVSSVDYQSDVR;WDAFMTLR;ADWDNPYLTLEPAYEAQQLK;KLMDQLGGDLLR;QVAEVYR;…	1;1;1;1;1;1;1;1;1;1;1;1;1;1;1;1;1;1;1;1;1;1;1;1;1;1;1;1;1;1;1;1;1;1;1;1;1;1	38	123	121431:1:all.mgf;121466:1:all.mgf;65329:1:all.mgf;65149:1:all.mgf;65204:1:all.mgf;65066:1:all.mgf;65102:1:all.mgf;78510:1:all.mgf;123893:1:all.mgf;123850:1:all.mgf;123809:1:all.mgf;123924:1:all.mgf;123947:1:all.mgf;124003:1:all.mgf;56248:1:all.mgf;56171:1:all.mgf;56328:1:all.mgf;56309:1:all.mgf;56218:1:all.mgf;56271:1:all.mgf;56385:1:all.mgf;56187:1:all.mgf;56358:1:all.mgf;167309:1:all.mgf;167430…	tr|A0A0F6FXW9|A0A0F6FXW9_BACTK;tr|A0A193CWF8|A0A193CWF8_BACTU;tr|A0A2C9ZGN7|A0A2C9ZGN7_BACTV;tr|A0A243C3R7|A0A243C3R7_BACTU;tr|A0A243GTU7|A0A243GTU7_BACTU;tr|A0A243H987|A0A243H987_BACTU	Isoleucine--tRNA ligase OS=Bacillus thuringiensis OX=1428 GN=ileS PE=3 SV=1	0	0.976686	0.266873
tr|A0A1B1L4Q3|A0A1B1L4Q3_BACTU	1944	62982.9	STVTVGLGQAFNK;MHGGVAK;DLGVEGALTLLLK;VVLVTALNPTPAGEGK;FLTDTDAEVTYLQEWCNER;LGDYVLTEAGFGADLGAEK;LSLDLFK;LGRPSDFLVTLR;GYAVSLTEVWEK;GENNYAPLYELELPLEEK;LSLDLFKR;SDLELAQEASMK;PSDFLVTLR;DLEFAPK;LQELAADLNLLEDELEPYGHYK;NVVLGLGGPVQGVPR;DQLKEENVDALAK;TDTLSSEPLK;QLAQYEGEGWSNLPVCMAK;AAGLKPEAVVLVATLR;EPSLGPTMGLK;TQYSLSDDATK	1;1;1;1;1;1;1;1;1;1;1;1;1;1;1;1;1;1;1;1;1;1	22	122	30452:1:all.mgf;30444:1:all.mgf;30483:1:all.mgf;30367:1:all.mgf;6402:1:all.mgf;30302:1:all.mgf;30319:1:all.mgf;30538:1:all.mgf;6430:1:all.mgf;30345:1:all.mgf;30506:1:all.mgf;30397:1:all.mgf;68904:1:all.mgf;88763:1:all.mgf;88664:1:all.mgf;88804:1:all.mgf;89443:1:all.mgf;88682:1:all.mgf;88738:1:all.mgf;88707:1:all.mgf;88820:1:all.mgf;88946:1:all.mgf;89079:1:all.mgf;55737:1:all.mgf;55888:1:all.mgf;5…	tr|M1QKG2|M1QKG2_BACTU;tr|C3H068|C3H068_BACTU;tr|A0A0G4D467|A0A0G4D467_BACTO;tr|A0A0K0S6S3|A0A0K0S6S3_BACT3;tr|A0A0F6G171|A0A0F6G171_BACTK;tr|A0A1C9BSK3|A0A1C9BSK3_BACTU;tr|W8YYD5|W8YYD5_BACTU	Formate--tetrahydrofolate ligase OS=Bacillus thuringiensis OX=1428 GN=fhs PE=3 SV=1	0	0.879851	0.0001
tr|A0A243G5T8|A0A243G5T8_BACTU	1847	28545.6	MLYVAGDTVWYDEVQK;GTYPPFPNSPR;LAGLVCGLVFK;LFVQNEEDATEVR;MNLHQLR;NVEVLQEDTVFEGLQLLK;FLLDPMLAEK;NATLVVEYAGK;AAPNSQLLVVHMEAVNHWNLSR;EDLYEVYK	1;1;1;1;1;1;1;1;1;1	10	122	192251:1:all.mgf;192181:1:all.mgf;192518:1:all.mgf;192280:1:all.mgf;192669:1:all.mgf;145858:1:all.mgf;192309:1:all.mgf;146065:1:all.mgf;192377:1:all.mgf;192531:1:all.mgf;192238:1:all.mgf;192151:1:all.mgf;145857:1:all.mgf;192126:1:all.mgf;192712:1:all.mgf;192392:1:all.mgf;192334:1:all.mgf;181025:1:all.mgf;181308:1:all.mgf;1717:1:all.mgf;1591:1:all.mgf;1692:1:all.mgf;181537:1:all.mgf;1840:1:all.mgf…	tr|A0A0F6FIS9|A0A0F6FIS9_BACTK;tr|A0A0G4DAJ2|A0A0G4DAJ2_BACTO	Uncharacterized protein OS=Bacillus thuringiensis OX=1428 GN=BK774_11705 PE=4 SV=1	0	0.885933	0.0001
tr|A0A0B5X6T5|A0A0B5X6T5_BACTU	2106	9618.18	AVDAVFDSLLEALK;MNKTDLLNAVAEASSLSK;NPQTGEELELAASK;TDLLNAVAEASSLSK;GRNPQTGEELELAASK;VPAFKPGK;QGDKVQLLGFGNFEVR;VQLLGFGNFEVR;KTDLLNAVAEASSLSK;ALKDAVK	1;1;1;1;1;1;1;1;1;1	10	120	114798:1:all.mgf;114733:1:all.mgf;16108:1:all.mgf;16124:1:all.mgf;16151:1:all.mgf;66283:1:all.mgf;16248:1:all.mgf;114685:1:all.mgf;66844:1:all.mgf;114763:1:all.mgf;66268:1:all.mgf;66867:1:all.mgf;114775:1:all.mgf;59148:1:all.mgf;59065:1:all.mgf;33635:1:all.mgf;33688:1:all.mgf;59204:1:all.mgf;27407:1:all.mgf;27783:1:all.mgf;27436:1:all.mgf;27642:1:all.mgf;27609:1:all.mgf;27547:1:all.mgf;51117:1:al…	tr|A0A243EEW6|A0A243EEW6_BACTU;tr|A0A243HT99|A0A243HT99_BACTU;tr|M1PHR9|M1PHR9_BACTU;tr|A0A242X5S5|A0A242X5S5_BACTU;tr|A0A242Y452|A0A242Y452_BACTU;tr|A0A243JC54|A0A243JC54_BACTU;tr|A0A243JUC8|A0A243JUC8_BACTU;tr|A0A243NHI9|A0A243NHI9_BACTU;tr|A0A243DND2|A0A243DND2_BACUD;tr|A0A242W5H9|A0A242W5H9_BACTU;tr|Q6HL45|Q6HL45_BACHK;tr|A0A0F6JCS4|A0A0F6JCS4_BACTU;tr|A0A243CFV0|A0A243CFV0_BACTU;tr|A0A242WTT…	DNA-binding protein OS=Bacillus thuringiensis OX=1428 GN=hup PE=3 SV=1	0	1.11492	0.0001
tr|A0A0F6FSS3|A0A0F6FSS3_BACTK	538	69130.2	LNLLDTPGHADFGGEVER;SQLETDVSLR;VQLDVPEEYTGSLMESMGAR;AGDLVAVSGMEDLNVGETVCPVEHQDALPLLR;QGVLVSLETGK;VDNTDSPDAWLVSGR;TTLVDQLLR;EGYELQVSKPEVLLK;MVDGVLLVVDAYEGCMPQTR;GLLGYTTEFLTLTR;NTALHYEDKR;LDEPTLQMTFLVNNSPFAGR;GYGLLNHTFDCYQPVHAGQVGGR;GVLFVEPGTEVYAGMLVGEHTR;NLALLAHVDHGK;VGQQVALMK;ENDLTVNVVK;ALEQNLTPLVVVNK;ASQYGLMQVEDR;LFGYMGLK;LMTLEESLEYLNDDEFCEVTPESLR;GLTLLAK	1;1;1;1;1;1;1;1;1;1;1;1;1;1;1;1;1;1;1;1;1;1	22	120	143473:1:all.mgf;143564:1:all.mgf;143545:1:all.mgf;143588:1:all.mgf;143612:1:all.mgf;143499:1:all.mgf;143405:1:all.mgf;74499:1:all.mgf;74562:1:all.mgf;74603:1:all.mgf;74902:1:all.mgf;74741:1:all.mgf;74467:1:all.mgf;74704:1:all.mgf;74425:1:all.mgf;74576:1:all.mgf;74435:1:all.mgf;74633:1:all.mgf;74776:1:all.mgf;74718:1:all.mgf;74800:1:all.mgf;74662:1:all.mgf;74521:1:all.mgf;145226:1:all.mgf;191901:…	tr|A0A0D1R709|A0A0D1R709_BACTU;tr|A0A0G4CWD1|A0A0G4CWD1_BACTO;tr|A0A0G3E8D6|A0A0G3E8D6_BACTU;tr|A0A242ZGG6|A0A242ZGG6_BACTU;tr|A0A243DRI9|A0A243DRI9_BACUD;tr|A0A243KWZ1|A0A243KWZ1_BACTU;tr|W8Z488|W8Z488_BACTU;tr|A0A2C9ZGG5|A0A2C9ZGG5_BACTV;tr|A0A193CWS4|A0A193CWS4_BACTU;tr|A0A243MC02|A0A243MC02_BACTJ;tr|C3E7P7|C3E7P7_BACTU;tr|A0A243D984|A0A243D984_BACTU;tr|A0A243C1F3|A0A243C1F3_BACTU;tr|A0A0K0SCP…	GTP-binding protein TypA/BipA OS=Bacillus thuringiensis subsp. kurstaki OX=29339 GN=typA PE=4 SV=1	0	0.987339	0.714329
tr|A0A0G3DZ07|A0A0G3DZ07_BACTU	927	53114.3	GVLNLVQGGK;NHALVMPDCNLEK;VLGYLNSGVADGATLLVDGR;VGDGFNEENYVGPLLR;LVELFYEAGFPK;LWQDELFAPVLSLVR;LLAYVPLSPK;GLEAVELATSTPNLMMGQALPNLASGLDGSLWR;TVQGVLGSAFASSGER;YLQLLQENKDELAK;TLTDATGEVQR;YVYETGTK;VKDLEEGLK;KLNEEVGEGYFVGATLFDGVNQEMK;TPLLAER;LNEEVGEGYFVGATLFDGVNQEMK;DVVNSLLENK;AAFETWSK;NHLNGEWVESTGTEVEAVPNPATGK;VQALAGAK;DLQAVSFVGSEPVAR	1;1;1;1;1;1;1;1;1;1;1;1;1;1;1;1;1;1;1;1;1	21	120	54323:1:all.mgf;54312:1:all.mgf;54463:1:all.mgf;54182:1:all.mgf;54229:1:all.mgf;117906:1:all.mgf;138216:1:all.mgf;138164:1:all.mgf;117767:1:all.mgf;112526:1:all.mgf;112032:1:all.mgf;15440:1:all.mgf;111976:1:all.mgf;112106:1:all.mgf;112383:1:all.mgf;111967:1:all.mgf;114873:1:all.mgf;112200:1:all.mgf;112971:1:all.mgf;112176:1:all.mgf;112244:1:all.mgf;85680:1:all.mgf;112149:1:all.mgf;112058:1:all.mg…	tr|A0A0F6FSG2|A0A0F6FSG2_BACTK;tr|A0A2C9ZE89|A0A2C9ZE89_BACTV;tr|A0A193CSG6|A0A193CSG6_BACTU;tr|A0A242Z623|A0A242Z623_BACTU;tr|C3H0T3|C3H0T3_BACTU;tr|W8YAN9|W8YAN9_BACTU	Malonate-semialdehyde dehydrogenase OS=Bacillus thuringiensis OX=1428 GN=iolA PE=3 SV=1	0	1.19199	0.0001
tr|A0A0G3E5I4|A0A0G3E5I4_BACTU	904	17881.4	VGGANYQVPVEVRPER;LANELLDAANNAGASVK;SQTLLYNAFDLVNER;TGKEPMEVFEQALK;NLMPVLEVR;DVLPDPMYNSK;WLVNYAR;EPMEVFEQALK;RDVLPDPMYNSK	1;1;1;1;1;1;1;1;1	9	120	161622:1:all.mgf;180469:1:all.mgf;138396:1:all.mgf;138451:1:all.mgf;180511:1:all.mgf;161649:1:all.mgf;138424:1:all.mgf;161558:1:all.mgf;138478:1:all.mgf;138499:1:all.mgf;180331:1:all.mgf;180445:1:all.mgf;138457:1:all.mgf;138337:1:all.mgf;138591:1:all.mgf;138358:1:all.mgf;138283:1:all.mgf;138357:1:all.mgf;13107:1:all.mgf;12908:1:all.mgf;36405:1:all.mgf;36994:1:all.mgf;13037:1:all.mgf;13609:1:all.m…	tr|A0A243DZI3|A0A243DZI3_BACUD;tr|A0A243KZX1|A0A243KZX1_BACTU;tr|A0A0K0S1L3|A0A0K0S1L3_BACT3;tr|A0A0F6FPS3|A0A0F6FPS3_BACTK;tr|A0A243J190|A0A243J190_BACTU;tr|A0A0D1RAW9|A0A0D1RAW9_BACTU;tr|C3GV80|C3GV80_BACTU;tr|A0A193CLS0|A0A193CLS0_BACTU;tr|A0A243JNM1|A0A243JNM1_BACTU;tr|A0A243LTA9|A0A243LTA9_BACTJ;tr|C3DXL7|C3DXL7_BACTU;tr|A0A243D881|A0A243D881_BACTU;tr|A0A242ZMB0|A0A242ZMB0_BACTU;tr|A0A243FFV…	30S ribosomal protein S7 OS=Bacillus thuringiensis OX=1428 GN=rpsG PE=3 SV=1	0	0.953183	0.029697
tr|A0A0Q0REA2|A0A0Q0REA2_BACTU	2048	18020.7	ALATLPSR;AAESAEMAELNEFLTGPNALAFSNEDVVAPAK;GLTVSEATELRK;GLTVSEATELR;STLVVDYR;AGVLEGK;VLNDFAK;QQVVTELADK;NLALATK;EAGVEFK;LVTLDEVK	1;1;1;1;1;1;1;1;1;1;1	11	120	160395:1:all.mgf;160019:1:all.mgf;180113:1:all.mgf;160301:1:all.mgf;160085:1:all.mgf;180102:1:all.mgf;160029:1:all.mgf;160058:1:all.mgf;179973:1:all.mgf;160159:1:all.mgf;160086:1:all.mgf;160255:1:all.mgf;160170:1:all.mgf;160226:1:all.mgf;160114:1:all.mgf;174050:1:all.mgf;150912:1:all.mgf;173950:1:all.mgf;151192:1:all.mgf;151332:1:all.mgf;174025:1:all.mgf;174155:1:all.mgf;195737:1:all.mgf;173929:1…	tr|A0A0B6B3N0|A0A0B6B3N0_BACTU;tr|A0A0S3BR28|A0A0S3BR28_BACTU;tr|J3ZZM8|J3ZZM8_BACTU;tr|A0A243IB20|A0A243IB20_BACTU;tr|Q3ELF7|Q3ELF7_BACTI;tr|A0A242ZMB4|A0A242ZMB4_BACTU;tr|A0A243D804|A0A243D804_BACTU;tr|A0A243E740|A0A243E740_BACTU;tr|A0A243NDL7|A0A243NDL7_BACTU;tr|A0A243JPV7|A0A243JPV7_BACTU;tr|A0A242WFT3|A0A242WFT3_BACTU;tr|A0A243DZR7|A0A243DZR7_BACUD;tr|C3GV73|C3GV73_BACTU;tr|A0A0G4DA69|A0A0G4…	50S ribosomal protein L10 OS=Bacillus thuringiensis OX=1428 GN=rplJ PE=3 SV=1	0	0.929242	0.00029997
tr|A0A1B1T3K4|A0A1B1T3K4_BACTU	1137	84836.4	QLWDQVMDLTTK;LEMALHDTNVLR;VALYGLDHLLEAK;VVGFQTDKPFK;ALGKEDDVQVR;SLQPYGGLR;NLVSMLDGYAVK;TGEPFAPGANPMHGR;TPDYNELFSGDPTWVTESLGGMALDGRPLVTK;YPQLTLR;LPYEDAQDGLSNTFSLLPK;ETLMDAMEHPEK;QMQFFGAR;KSGVLTGLPDAYGR;TPDYNELFSGDPTWVTESLGGMALDGR;MAEQACESYGYEMDKELSR;TMATGLAGLSVVADSLSALK;YGNNDDRVDELAVNLVK;KADLNLTGGVMSEDTMR;DLANGTLTEEEVQELVDHFLMK;FLHTLDNLGPAPEPNLTVLWSK;EGHHLNLNVFNR;VSGYAVNFLK;EQQLDVLNR;GALASLLSVAK;L…	1;1;1;1;1;1;1;1;1;1;1;1;1;1;1;1;1;1;1;1;1;1;1;1;1;1;1;1;1	29	120	61949:1:all.mgf;11158:1:all.mgf;61959:1:all.mgf;61857:1:all.mgf;61789:1:all.mgf;61987:1:all.mgf;11747:1:all.mgf;62222:1:all.mgf;166226:1:all.mgf;209006:1:all.mgf;166142:1:all.mgf;208831:1:all.mgf;56566:1:all.mgf;11757:1:all.mgf;11550:1:all.mgf;11620:1:all.mgf;11606:1:all.mgf;11687:1:all.mgf;35631:1:all.mgf;11522:1:all.mgf;11576:1:all.mgf;11477:1:all.mgf;11718:1:all.mgf;11375:1:all.mgf;204614:1:al…	tr|A0A1B1L026|A0A1B1L026_BACTU;tr|A0A1Y0TWP4|A0A1Y0TWP4_BACTU;tr|A0A2C9YVP2|A0A2C9YVP2_BACUD;tr|A0A0F6J3A9|A0A0F6J3A9_BACTU;tr|A0A0K0S2J0|A0A0K0S2J0_BACT3;tr|A0A242ZSG8|A0A242ZSG8_BACTU;tr|V5M3M4|V5M3M4_BACTU;tr|A0A0F6FN25|A0A0F6FN25_BACTK;tr|A0A0D1PNW8|A0A0D1PNW8_BACTU;tr|A0A243KLE4|A0A243KLE4_BACUH;tr|A0A243L0P1|A0A243L0P1_BACTU;tr|A0A193CMQ2|A0A193CMQ2_BACTU;tr|A0A243FUF2|A0A243FUF2_BACTU;tr|A…	Formate acetyltransferase OS=Bacillus thuringiensis OX=1428 GN=BK774_19825 PE=4 SV=1	0	1.0461	0.0676932
tr|A0A0G3E5A4|A0A0G3E5A4_BACTU	1074	66075	NCFFLGR;GANPCLLSMK;WATHGVPSK;GLVGFLGEQDAK;FTLVHNGVLENYELVK;GTYPHFMLK;ELDEQPLVLR;APFTAELDASDLEK;NALLDSDR;EADYTLPLYAGPELAVASTK;AYTAQLAVLSLLAADLAK;ELSYLQAEGFAGGELK;LKELSYLQAEGFAGGELK;ALTLTNVPGSTLSR;ELVDENVAASVGLGHTR;QFLATTR;SVDFYVGLEGALK;AVLVQTNEMGHK;YQDENGELELNQDLR;CGLVGFLGEQDAK	1;1;1;1;1;1;1;1;1;1;1;1;1;1;1;1;1;1;1;1	20	118	29375:1:all.mgf;29416:1:all.mgf;29385:1:all.mgf;29500:1:all.mgf;29444:1:all.mgf;29332:1:all.mgf;29520:1:all.mgf;29469:1:all.mgf;29584:1:all.mgf;29528:1:all.mgf;136519:1:all.mgf;182039:1:all.mgf;181901:1:all.mgf;181885:1:all.mgf;179257:1:all.mgf;179608:1:all.mgf;159416:1:all.mgf;179628:1:all.mgf;179394:1:all.mgf;179511:1:all.mgf;159462:1:all.mgf;159518:1:all.mgf;166680:1:all.mgf;34188:1:all.mgf;34…	tr|A0A0K0Q6J9|A0A0K0Q6J9_BACTU;tr|A0A0Q0R7S5|A0A0Q0R7S5_BACTU;tr|A0A2C9YJQ2|A0A2C9YJQ2_BACTU;tr|M1PE71|M1PE71_BACTU;tr|Q3F0Q7|Q3F0Q7_BACTI;tr|A0A2C9YXL4|A0A2C9YXL4_BACTU;tr|A0A243F4Y8|A0A243F4Y8_BACTY;tr|A0A242Y2E3|A0A242Y2E3_BACTU;tr|A0A243E044|A0A243E044_BACUD;tr|A0A243K776|A0A243K776_BACTU;tr|C3GVD1|C3GVD1_BACTU;tr|W8Z9H8|W8Z9H8_BACTU;tr|A0A243AQS7|A0A243AQS7_BACTU;tr|A0A242ZV47|A0A242ZV47_BAC…	Glutamine--fructose-6-phosphate aminotransferase [isomerizing] OS=Bacillus thuringiensis OX=1428 GN=glmS PE=3 SV=1	0	0.902507	0.0001
tr|A0A2A9T9R1|A0A2A9T9R1_BACTU	728	54701.9	ELSDYLVGFAK;LYVGGLK;DLSVHTEFYLSEVHGGLK;NLEVLQDEALNVLLKK;AVDPDVHVTLTK;ESVATLLLR;VLQEEMR;GGHSGMELDK;NLEVLQDEALNVLLK;GLVESSTNLGVLETLQDELK;AVETLQVLWDETPANMDAYR;EATAGYENVPALLLQGHMDMVCEK;NQATVHDFEKDPLELR;LFLNLDSEEDHK;MYSTLEQLTK;LLVSSAGGAK;SSVSSLK;ELELFAVHAGLECSAFVQK	1;1;1;1;1;1;1;1;1;1;1;1;1;1;1;1;1;1	18	118	36395:1:all.mgf;35938:1:all.mgf;36174:1:all.mgf;36312:1:all.mgf;36048:1:all.mgf;36132:1:all.mgf;35993:1:all.mgf;36188:1:all.mgf;36030:1:all.mgf;36761:1:all.mgf;36104:1:all.mgf;35965:1:all.mgf;36075:1:all.mgf;4962:1:all.mgf;4989:1:all.mgf;4864:1:all.mgf;4932:1:all.mgf;4902:1:all.mgf;5130:1:all.mgf;185572:1:all.mgf;205464:1:all.mgf;205513:1:all.mgf;185751:1:all.mgf;185643:1:all.mgf;212924:1:all.mgf…	tr|A0A0F6FQ90|A0A0F6FQ90_BACTK;tr|A0A243NG86|A0A243NG86_BACTV;tr|A0A193CT12|A0A193CT12_BACTU;tr|A0A243D6D3|A0A243D6D3_BACTU;tr|W8Y3E7|W8Y3E7_BACTU;tr|A0A2B0D0I7|A0A2B0D0I7_BACTU;tr|A0A243H705|A0A243H705_BACTU;tr|A0A243GG53|A0A243GG53_BACTU	Aminoacyl-histidine dipeptidase OS=Bacillus thuringiensis OX=1428 GN=CN411_30420 PE=4 SV=1	0	1.05041	0.0145985
tr|A0A0F6FT22|A0A0F6FT22_BACTK	1792	34455.1	KTAEGVDLSEAK;LEAGLLSDVTALEVEGGNVLFTRPLYSGK;VLVMGEVR;ELADVLGGAVGASR;TLLQDVVR;VVTVENDKLK;SGDVSSLTVDVK;GACDAEYCDYSLQLGQTGK;NVSFEAVAAAK;KLVTDGLLFATVRPNNLATLEKDESR;TLAEGGEVVGLLLGDSVASFANELLHYGADR;DPEASLFK;LEAGLLSDVTALEVEGGNVLFTR;VVTPDLYLACGLSGALQHLAGMSNSK;LVTDGLLFATVRPNNLATLEKDESR;LLVALNKDPEASLFK;SEEGFKPLKELADVLGGAVGASR;VVTVENDK;SYTSDGYAQAFLAVHAEENPEGLVLGHTALGK;LLVALNK;VLLAGGR;SEEGFKPLK	1;1;1;1;1;1;1;1;1;1;1;1;1;1;1;1;1;1;1;1;1;1	22	117	48345:1:all.mgf;48371:1:all.mgf;48394:1:all.mgf;48534:1:all.mgf;48284:1:all.mgf;71845:1:all.mgf;71793:1:all.mgf;71758:1:all.mgf;71706:1:all.mgf;66552:1:all.mgf;66573:1:all.mgf;66629:1:all.mgf;201842:1:all.mgf;96523:1:all.mgf;206110:1:all.mgf;137450:1:all.mgf;206156:1:all.mgf;137537:1:all.mgf;137580:1:all.mgf;137481:1:all.mgf;137441:1:all.mgf;137590:1:all.mgf;206298:1:all.mgf;137503:1:all.mgf;2062…	tr|A0A231I8C4|A0A231I8C4_BACTU	Electron transfer flavodomain protein OS=Bacillus thuringiensis subsp. kurstaki OX=29339 GN=BG08_1305 PE=4 SV=1	0	1.0194	0.361364
tr|A0A0G3E234|A0A0G3E234_BACTU	522	34089.8	LAVGPEAVGAVDLDAPLLDNLR;NKDLEDVVATVLNRPR;DLEDVVATVLNRPR;SLSMELVR;MGLEDLNR;LLNDGDVAGALNTAFDR;DLEDVVATVLNR;VTEAAALSSAR;NKDLEDVVATVLNR;HQELLEELR;GSVGTTQSLVMR;GTVVLGEGEMDEAPMLYLGEK;GDDALFAATGVTDGELLR;DVFDTLPMK;KPNLVLK;LLPQNEAELAR;LGTGYGPR;TGVDLLFGSGGAPEGVLAAVALK	1;1;1;1;1;1;1;1;1;1;1;1;1;1;1;1;1;1	18	116	193665:1:all.mgf;214857:1:all.mgf;193524:1:all.mgf;214563:1:all.mgf;214627:1:all.mgf;215001:1:all.mgf;214825:1:all.mgf;214757:1:all.mgf;193860:1:all.mgf;193381:1:all.mgf;215232:1:all.mgf;215065:1:all.mgf;214731:1:all.mgf;193570:1:all.mgf;214801:1:all.mgf;214702:1:all.mgf;214925:1:all.mgf;214785:1:all.mgf;105803:1:all.mgf;105943:1:all.mgf;82481:1:all.mgf;82619:1:all.mgf;105661:1:all.mgf;108559:1:a…	tr|J4A021|J4A021_BACTU;tr|A0A242YQR0|A0A242YQR0_BACTU;tr|C3DTB2|C3DTB2_BACTS;tr|A0A243D9V3|A0A243D9V3_BACTU;tr|A0A243E724|A0A243E724_BACTU;tr|A0A243JKH4|A0A243JKH4_BACTU;tr|A0A243DKZ4|A0A243DKZ4_BACUD;tr|A0A243KV28|A0A243KV28_BACTU;tr|A0A0G4CRP7|A0A0G4CRP7_BACTO;tr|W8YKI6|W8YKI6_BACTU;tr|A0A243B4K9|A0A243B4K9_BACTU;tr|A0A243C2V5|A0A243C2V5_BACTU;tr|A0A243JSB0|A0A243JSB0_BACTU;tr|A0A0F6FKG2|A0A0F6…	Fructose-1,6-bisphosphatase OS=Bacillus thuringiensis OX=1428 GN=glpX PE=3 SV=1	0	1.06239	0.00369963
tr|A0A243H5C6|A0A243H5C6_BACTU	124	27735.2	SDTMLHLMAGDLK;LESVNVALQTNPK;QKEEALTGAEVQLELWK;KLESVNVALQTNPK;TFETDGVYHLLPHTNAR;VAVGNAK;HEMLDGK;HEFLPAK;DMHVMPEHK;VTDADDVKFELWK;DGVEKHEFLPAK;KGELHEHKEETLEVK;TEVQALVTQGK;ELKPGEK;GVYAVEK	1;1;1;1;1;1;1;1;1;1;1;1;1;0;1	14	114	186798:1:all.mgf;182560:1:all.mgf;119775:1:all.mgf;182697:1:all.mgf;139729:1:all.mgf;119702:1:all.mgf;139935:1:all.mgf;208176:1:all.mgf;139906:1:all.mgf;182690:1:all.mgf;119756:1:all.mgf;186729:1:all.mgf;119729:1:all.mgf;208188:1:all.mgf;140006:1:all.mgf;186590:1:all.mgf;186774:1:all.mgf;208047:1:all.mgf;186631:1:all.mgf;186831:1:all.mgf;139934:1:all.mgf;182677:1:all.mgf;139963:1:all.mgf;139988:1…	tr|A0A0K0QGM9|A0A0K0QGM9_BACTU;tr|A0A243P2F2|A0A243P2F2_BACTV;tr|A0A0F6FNY6|A0A0F6FNY6_BACTK;tr|A0A243L0Q6|A0A243L0Q6_BACUH;tr|A0A193CX56|A0A193CX56_BACTU;tr|A0A1B1LB52|A0A1B1LB52_BACTU	Uncharacterized protein OS=Bacillus thuringiensis OX=1428 GN=BK774_17650 PE=4 SV=1	0	1.14952	0.0001
tr|A0A0G3DYL2|A0A0G3DYL2_BACTU	1812	28773.2	KGSHAMYTVVGQK;SEATTTLDGWYCLHDLR;SLDWAAWK;FDEVSAR;QGDDNWYMLPMEER;GQAVSEFLNVVEK;MSEATTTLDGWYCLHDLR;YGEFGTFFVGNLLPDEK;ANHLCFYPMDK;WNEVATAK;KLLYEMR;GSHAMYTVVGQK;LYPELPK;ANHLCFYPMDKR;YGEFGTFFVGNLLPDEKVEK;ADLMLMLLRPTMEELNELETELNK	1;1;1;1;1;1;1;1;1;1;1;1;1;1;1;1	16	113	133823:1:all.mgf;157219:1:all.mgf;200249:1:all.mgf;200158:1:all.mgf;200075:1:all.mgf;7550:1:all.mgf;209185:1:all.mgf;209299:1:all.mgf;209041:1:all.mgf;209142:1:all.mgf;7406:1:all.mgf;209313:1:all.mgf;9553:1:all.mgf;9466:1:all.mgf;9736:1:all.mgf;9499:1:all.mgf;9721:1:all.mgf;9577:1:all.mgf;9525:1:all.mgf;9601:1:all.mgf;9655:1:all.mgf;49153:1:all.mgf;25493:1:all.mgf;25631:1:all.mgf;48967:1:all.mgf;…	tr|A0A2A8NRH3|A0A2A8NRH3_BACTU;tr|A0A243E4Q1|A0A243E4Q1_BACTU;tr|M1PTV2|M1PTV2_BACTU;tr|A0A243DKV1|A0A243DKV1_BACUD;tr|A0A243KW73|A0A243KW73_BACTU;tr|A0A0F6J7K8|A0A0F6J7K8_BACTU;tr|A0A0G4CRM5|A0A0G4CRM5_BACTO;tr|A0A0K0SGL4|A0A0K0SGL4_BACT3;tr|A0A243A3Q3|A0A243A3Q3_BACTU;tr|A0A243JQ92|A0A243JQ92_BACTU;tr|A0A0F6FS35|A0A0F6FS35_BACTK;tr|V5MIY5|V5MIY5_BACTU;tr|A0A0D1PQ77|A0A0D1PQ77_BACTU;tr|A0A243NJJ…	Putative heme-dependent peroxidase BJG91_23080 OS=Bacillus thuringiensis OX=1428 GN=BJG91_23080 PE=3 SV=1	0	1.14313	0.0001
tr|A0A0B5X2Z1|A0A0B5X2Z1_BACTU	215	13094.2	YANLGDLLVATVK;FDENAAVLLKDDK;MLQQESR;FDENAAVLLK;LFGPVAR;LVSLAPEVL;KYANLGDLLVATVK;QATPGGVVK;RPDGSYLK;VLGGSGR	1;1;1;1;1;1;1;1;1;1	10	112	85522:1:all.mgf;85659:1:all.mgf;85574:1:all.mgf;85741:1:all.mgf;85714:1:all.mgf;85410:1:all.mgf;85800:1:all.mgf;85365:1:all.mgf;86066:1:all.mgf;85602:1:all.mgf;85464:1:all.mgf;85922:1:all.mgf;85645:1:all.mgf;85548:1:all.mgf;108545:1:all.mgf;85781:1:all.mgf;85434:1:all.mgf;85504:1:all.mgf;85382:1:all.mgf;85686:1:all.mgf;124059:1:all.mgf;123335:1:all.mgf;123642:1:all.mgf;78561:1:all.mgf;123508:1:al…	tr|A0A242ZMA8|A0A242ZMA8_BACTU;tr|A0A243EXC8|A0A243EXC8_BACTY;tr|M1Q8Y1|M1Q8Y1_BACTU;tr|A0A243IAS7|A0A243IAS7_BACTU;tr|A0A243E9R7|A0A243E9R7_BACTU;tr|A0A242XDR8|A0A242XDR8_BACTU;tr|A0A243C7P9|A0A243C7P9_BACTU;tr|A0A243JNL0|A0A243JNL0_BACTU;tr|A0A243NAU5|A0A243NAU5_BACTU;tr|A0A242Y7N1|A0A242Y7N1_BACTU;tr|A0A243DZM5|A0A243DZM5_BACUD;tr|A0A0F6IZU0|A0A0F6IZU0_BACTU;tr|A0A242WEH8|A0A242WEH8_BACTU;tr|A…	50S ribosomal protein L14 OS=Bacillus thuringiensis OX=1428 GN=rplN PE=3 SV=1	0	0.881647	0.0001
tr|A0A1Y0TTR5|A0A1Y0TTR5_BACTU	11	21047.1	YFDTFPELK;AEETNSDMYAALDLVVDKLER;AEETNSDMYAALDLVVDK;GENLEVTPALK;YGLLETK;VEVTLPFTDLLLR	1;1;1;1;1;1	6	112	210283:1:all.mgf;210421:1:all.mgf;210254:1:all.mgf;188966:1:all.mgf;189441:1:all.mgf;189078:1:all.mgf;189003:1:all.mgf;189563:1:all.mgf;189776:1:all.mgf;189282:1:all.mgf;189299:1:all.mgf;189846:1:all.mgf;189749:1:all.mgf;210681:1:all.mgf;189495:1:all.mgf;189162:1:all.mgf;189247:1:all.mgf;210394:1:all.mgf;210592:1:all.mgf;189608:1:all.mgf;189331:1:all.mgf;189383:1:all.mgf;189523:1:all.mgf;210648:1…	tr|A0A0K0QJS8|A0A0K0QJS8_BACTU;tr|A0A0P0PJ87|A0A0P0PJ87_BACTU;tr|A0A0G3E4X7|A0A0G3E4X7_BACTU;tr|A0A1B1LEY3|A0A1B1LEY3_BACTU;tr|A0A0Q1AJC5|A0A0Q1AJC5_BACTU;tr|A0A243F8F5|A0A243F8F5_BACTY;tr|Q3EZ52|Q3EZ52_BACTI;tr|A0A243HWJ7|A0A243HWJ7_BACTU;tr|A0A242X379|A0A242X379_BACTU;tr|A0A2C9YVL3|A0A2C9YVL3_BACTU;tr|A0A243NCU8|A0A243NCU8_BACTU;tr|A0A242YAT4|A0A242YAT4_BACTU;tr|A0A243J4N1|A0A243J4N1_BACTU;tr|A…	Ribosome hibernation promoting factor OS=Bacillus thuringiensis OX=1428 GN=hpf PE=3 SV=1	0	1.03822	0.0354964
tr|A0A0F6FXD4|A0A0F6FXD4_BACTK	1131	27951.3	AVLELLQTTK;LGLPELTLGLLPGFAGTQR;EFTSVTEAK;KPSFSGR;ESQLFGEVFTSEDGR;FFSAGADLK;ACEMMLTSTPLTGAEALK;VVVLHGEGR;FATESAK;SSHYYEGVQR;EGVAAFLEK;WGLVNGLFSEESLLDDTLK;VEDHLAVATLNHAPANAMSSQVMHDVTELLDQVEKDDNLR;QATELAQLGQVTFER	1;1;1;1;1;1;1;1;1;1;1;1;1;1	14	110	106632:1:all.mgf;83360:1:all.mgf;83247:1:all.mgf;83901:1:all.mgf;84040:1:all.mgf;83695:1:all.mgf;83723:1:all.mgf;83387:1:all.mgf;83583:1:all.mgf;83624:1:all.mgf;83639:1:all.mgf;83275:1:all.mgf;83415:1:all.mgf;83762:1:all.mgf;83483:1:all.mgf;83667:1:all.mgf;83204:1:all.mgf;84316:1:all.mgf;83303:1:all.mgf;83555:1:all.mgf;83220:1:all.mgf;83063:1:all.mgf;83344:1:all.mgf;66370:1:all.mgf;66707:1:all.mg…	tr|A0A0G4CUL1|A0A0G4CUL1_BACTO;tr|A0A0G3E6Z0|A0A0G3E6Z0_BACTU;tr|A0A242ZK76|A0A242ZK76_BACTU;tr|A0A243EBV0|A0A243EBV0_BACTU;tr|A0A242XXV6|A0A242XXV6_BACTU;tr|A0A243J7K5|A0A243J7K5_BACTU;tr|A0A243DQ21|A0A243DQ21_BACUD;tr|A0A243APS3|A0A243APS3_BACTU;tr|A0A243ITW6|A0A243ITW6_BACTU;tr|A0A193CYG1|A0A193CYG1_BACTU;tr|A0A243LNQ1|A0A243LNQ1_BACTU;tr|A0A243M0J2|A0A243M0J2_BACTJ;tr|A0A243DDY7|A0A243DDY7_BA…	Enoyl-CoA hydratase/isomerase family protein OS=Bacillus thuringiensis subsp. kurstaki OX=29339 GN=BG08_1303 PE=3 SV=1	0	1.0254	0.128387
tr|A0A0K0Q7C9|A0A0K0Q7C9_BACTU	719	34984.3	FVLEPLER;VLEMTLEELDLSVR;LEELGLGLR;LTLDVWTDGSLGPK;SEDQPLGVLPLDSLYTPVSR;HKLEELGLGLR;VTYQVEK;VGQVANYDK;AGLNTVQELANKTEEDMMK;KSLEEVK;AGLNTVQELANK;GYGTTLGNSLR;LLTEHLNLFVGLTDEAQNAELMVEKEEDQKEK	1;1;1;1;1;1;1;1;1;1;1;1;1	13	109	167701:1:all.mgf;167604:1:all.mgf;167559:1:all.mgf;167478:1:all.mgf;167618:1:all.mgf;167531:1:all.mgf;167308:1:all.mgf;167467:1:all.mgf;167673:1:all.mgf;167729:1:all.mgf;167644:1:all.mgf;167503:1:all.mgf;219113:1:all.mgf;218747:1:all.mgf;153940:1:all.mgf;174845:1:all.mgf;218689:1:all.mgf;174585:1:all.mgf;219112:1:all.mgf;218624:1:all.mgf;175548:1:all.mgf;19404:1:all.mgf;218213:1:all.mgf;174706:1:…	tr|A0A0B6BTU8|A0A0B6BTU8_BACTU;tr|A0A243IAR1|A0A243IAR1_BACTU;tr|A0A243E798|A0A243E798_BACTU;tr|A0A242XE80|A0A242XE80_BACTU;tr|A0A243NAX2|A0A243NAX2_BACTU;tr|A0A243JQS8|A0A243JQS8_BACTU;tr|A0A242YAF0|A0A242YAF0_BACTU;tr|A0A243KRU1|A0A243KRU1_BACTU;tr|A0A243DZE5|A0A243DZE5_BACUD;tr|A0A242WEK3|A0A242WEK3_BACTU;tr|A0A0F6IZV7|A0A0F6IZV7_BACTU;tr|A0A243KZY7|A0A243KZY7_BACTU;tr|A0A242WRG8|A0A242WRG8_BA…	DNA-directed RNA polymerase subunit alpha OS=Bacillus thuringiensis OX=1428 GN=rpoA PE=3 SV=1	0	0.982124	0.432357
tr|A0A243NCN1|A0A243NCN1_BACTU	432	21445.1	AYDLYSR;DNFMTAEK;YALPNSEVMLHQPLGGAQGQATELELAAK;EKLNQLLADR;LNQLLADR;ALEYGLLDK;TGQPLEVLQR;LLPTVLEQTNR;NLLPTVLEQTNR;MNLLPTVLEQTNR	1;1;1;1;1;1;1;1;1;1	10	108	159809:1:all.mgf;119699:1:all.mgf;119839:1:all.mgf;119593:1:all.mgf;159792:1:all.mgf;119650:1:all.mgf;119621:1:all.mgf;119557:1:all.mgf;119420:1:all.mgf;73407:1:all.mgf;73549:1:all.mgf;207731:1:all.mgf;186329:1:all.mgf;166622:1:all.mgf;209046:1:all.mgf;207758:1:all.mgf;208813:1:all.mgf;186470:1:all.mgf;208908:1:all.mgf;208768:1:all.mgf;7433:1:all.mgf;166578:1:all.mgf;166718:1:all.mgf;166761:1:all…	tr|Q8VQM7|Q8VQM7_BACTU;tr|M1PT95|M1PT95_BACTU;tr|Q3EXE5|Q3EXE5_BACTI;tr|A0A243HWF8|A0A243HWF8_BACTU;tr|A0A2C9YUI3|A0A2C9YUI3_BACTU;tr|A0A242Y9X3|A0A242Y9X3_BACTU;tr|A0A243J4J2|A0A243J4J2_BACTU;tr|A0A0F6J6W8|A0A0F6J6W8_BACTU;tr|A0A243DLJ0|A0A243DLJ0_BACUD;tr|A0A242WCH1|A0A242WCH1_BACTU;tr|A0A243K3A8|A0A243K3A8_BACTU;tr|A0A0K0SFT4|A0A0K0SFT4_BACT3;tr|W8YB51|W8YB51_BACTU;tr|A0A243AL86|A0A243AL86_BAC…	ATP-dependent Clp protease proteolytic subunit OS=Bacillus thuringiensis serovar canadensis OX=180855 GN=clpP PE=3 SV=1	0	1.09511	0.0001
tr|A0A242X1B7|A0A242X1B7_BACTU	98	7214.51	TLEEGQEVSFELVEGNR;GFGFLEVEGGEDVFVHFSALQGEGFK;GPQAANVTKN;GPQAANVTK	1;0;1;1	3	105	81702:1:all.mgf;89708:1:all.mgf;81494:1:all.mgf;81909:1:all.mgf;87721:1:all.mgf;83693:1:all.mgf;90715:1:all.mgf;81436:1:all.mgf;84503:1:all.mgf;82137:1:all.mgf;81853:1:all.mgf;85902:1:all.mgf;81298:1:all.mgf;89987:1:all.mgf;82684:1:all.mgf;81467:1:all.mgf;81712:1:all.mgf;90130:1:all.mgf;91651:1:all.mgf;81006:1:all.mgf;83827:1:all.mgf;89005:1:all.mgf;82273:1:all.mgf;87215:1:all.mgf;90269:1:all.mgf…	tr|A0A2C9YGD1|A0A2C9YGD1_BACTU;tr|K0FUA3|K0FUA3_BACTU;tr|A0A0L1NEI8|A0A0L1NEI8_BACTU	Cold-shock protein CspD OS=Bacillus thuringiensis serovar malayensis OX=180893 GN=BK717_20775 PE=4 SV=1	0	1.19223	0.0001
tr|A0A0B6BJG4|A0A0B6BJG4_BACTU	1920	11658.4	SGATVSGPLPLPTEK;LLDQSAEK;LDLPSGVDLELKL;LLDLVSPTPQTVDSLMR;TVYTLLR;LDLPSGVDLELK	1;1;1;1;1;1	6	104	164520:1:all.mgf;164072:1:all.mgf;164041:1:all.mgf;164326:1:all.mgf;164365:1:all.mgf;164272:1:all.mgf;164167:1:all.mgf;164406:1:all.mgf;164224:1:all.mgf;164549:1:all.mgf;164381:1:all.mgf;164193:1:all.mgf;164728:1:all.mgf;164434:1:all.mgf;164294:1:all.mgf;164645:1:all.mgf;164236:1:all.mgf;164139:1:all.mgf;164471:1:all.mgf;164504:1:all.mgf;96588:1:all.mgf;96939:1:all.mgf;96870:1:all.mgf;96827:1:all…	tr|A0A242ZMA5|A0A242ZMA5_BACTU;tr|A0A243IB09|A0A243IB09_BACTU;tr|A0A243GTM5|A0A243GTM5_BACTF;tr|A0A243NDN0|A0A243NDN0_BACTU;tr|C3FX41|C3FX41_BACTU;tr|A0A242WFU2|A0A242WFU2_BACTU;tr|A0A243DZR0|A0A243DZR0_BACUD;tr|A0A243KZY5|A0A243KZY5_BACTU;tr|A0A0G4DA62|A0A0G4DA62_BACTO;tr|A0A243C5I4|A0A243C5I4_BACTU;tr|W8Y4C9|W8Y4C9_BACTU;tr|A0A243BLU8|A0A243BLU8_BACTU;tr|F0PR25|F0PR25_BACT0;tr|A0A0F6FXR4|A0A0F6…	30S ribosomal protein S10 OS=Bacillus thuringiensis OX=1428 GN=rpsJ PE=3 SV=1	0	0.99253	0.750025
tr|A0A0G3E6T6|A0A0G3E6T6_BACTU	485	34439.9	AVELLLAGK;HLEEATNFDTR;LGVLTSGGDSPGMNAALR;TYVLEVMGR;HGLEGLVVLGGDGSYQGAK;LELGSVGDLLHR;VTVLGHVQR;KHGLEGLVVLGGDGSYQGAK;HSLLLVAEGVGSALDLGK;LVDHDLLEALAQK;CPEFKDPEVR;HAGDLALWAGLADGAETLLLPEEEYDMDDVLAR;HTLDKDMYQLSK;LKGLEQLK	1;1;1;1;1;1;1;1;1;1;1;1;1;1	14	104	10525:1:all.mgf;10692:1:all.mgf;10444:1:all.mgf;34790:1:all.mgf;10301:1:all.mgf;10496:1:all.mgf;10832:1:all.mgf;34930:1:all.mgf;10470:1:all.mgf;10974:1:all.mgf;10435:1:all.mgf;11115:1:all.mgf;11253:1:all.mgf;10552:1:all.mgf;10637:1:all.mgf;47919:1:all.mgf;48452:1:all.mgf;48020:1:all.mgf;48058:1:all.mgf;47776:1:all.mgf;48590:1:all.mgf;47930:1:all.mgf;71424:1:all.mgf;47990:1:all.mgf;48315:1:all.mgf…	tr|A0A242X2K0|A0A242X2K0_BACTU;tr|A0A242WHD8|A0A242WHD8_BACTU;tr|A0A243C1Y3|A0A243C1Y3_BACTU;tr|A0A0F6FXQ8|A0A0F6FXQ8_BACTK;tr|A0A243KC73|A0A243KC73_BACUH;tr|A0A243N564|A0A243N564_BACTV;tr|K0FV63|K0FV63_BACTU;tr|A0A193CYK2|A0A193CYK2_BACTU	ATP-dependent 6-phosphofructokinase OS=Bacillus thuringiensis OX=1428 GN=pfkA PE=3 SV=1	0	1.05876	0.00839916
tr|A0A0K0QJH1|A0A0K0QJH1_BACTU	1029	34730.7	GLPGGQMANTEDVENYPGYESLLGPDLSNK;ELLVLGGGDSAVEEGVFLTR;ANLSTLMLER;LGVPGETELGGR;GVSYCAVCDGAFFK;LPGLFAAGDVR;QLVTATGDGSLAAQSAQHYVEELLEELK;ALLVASGAEYK;VDFLWNHTLK;VGSVTLVDVNSGEEK;ALLVASGAEYKK;KFGAEYAYGDVK;KLGVPGETELGGR;FGAEYAYGDVK;GKELLVLGGGDSAVEEGVFLTR	1;1;1;1;1;1;1;1;1;1;1;1;1;1;1	15	103	146823:1:all.mgf;145872:1:all.mgf;146962:1:all.mgf;172438:1:all.mgf;172233:1:all.mgf;175614:1:all.mgf;174803:1:all.mgf;177916:1:all.mgf;176622:1:all.mgf;174384:1:all.mgf;172135:1:all.mgf;173881:1:all.mgf;172343:1:all.mgf;175334:1:all.mgf;163681:1:all.mgf;163600:1:all.mgf;8148:1:all.mgf;163664:1:all.mgf;8447:1:all.mgf;8221:1:all.mgf;163622:1:all.mgf;163525:1:all.mgf;8111:1:all.mgf;163709:1:all.mgf…	tr|M1R373|M1R373_BACTU;tr|A0A243J4D8|A0A243J4D8_BACTU;tr|A0A0F6J6X5|A0A0F6J6X5_BACTU;tr|A0A0G4CUA2|A0A0G4CUA2_BACTO;tr|W8YB82|W8YB82_BACTU;tr|V5MIE3|V5MIE3_BACTU;tr|A0A0D1RJR4|A0A0D1RJR4_BACTU;tr|A0A243JT17|A0A243JT17_BACTU;tr|A0A0F6FT09|A0A0F6FT09_BACTK;tr|A0A243K2L9|A0A243K2L9_BACUH;tr|A0A243K1Y2|A0A243K1Y2_BACTU;tr|A0A243LS17|A0A243LS17_BACTJ;tr|A0A193D0A1|A0A193D0A1_BACTU;tr|A0A1C9C1E8|A0A1C9…	Thioredoxin reductase OS=Bacillus thuringiensis OX=1428 GN=trxB PE=3 SV=1	0	0.994495	0.79662
tr|A0A0B6BSL7|A0A0B6BSL7_BACTU	1187	13140.5	MQQLLAELTK;TDLPSFRPGDTLR;KLSYGVGVER;LQLFEGVVLK;LSYGVGVER;TFPVHTPR;GGGLSETFTVR	1;1;1;1;1;1;1	7	102	62825:1:all.mgf;143087:1:all.mgf;63505:1:all.mgf;62713:1:all.mgf;142951:1:all.mgf;142809:1:all.mgf;62907:1:all.mgf;15933:1:all.mgf;62684:1:all.mgf;63645:1:all.mgf;62889:1:all.mgf;142891:1:all.mgf;62769:1:all.mgf;62657:1:all.mgf;62853:1:all.mgf;63364:1:all.mgf;15797:1:all.mgf;142965:1:all.mgf;62797:1:all.mgf;62631:1:all.mgf;62747:1:all.mgf;62602:1:all.mgf;204885:1:all.mgf;204687:1:all.mgf;204953:1…	tr|A0A243I2U0|A0A243I2U0_BACTU;tr|A0A242X9B0|A0A242X9B0_BACTU;tr|A0A243E955|A0A243E955_BACTU;tr|A0A243J842|A0A243J842_BACTU;tr|A0A243NQN1|A0A243NQN1_BACTU;tr|A0A242XVU1|A0A242XVU1_BACTU;tr|A0A242WAJ4|A0A242WAJ4_BACTU;tr|A0A243DS39|A0A243DS39_BACUD;tr|A0A243KXA3|A0A243KXA3_BACTU;tr|C3H539|C3H539_BACTU;tr|A0A0G4CWM7|A0A0G4CWM7_BACTO;tr|A0A243CDR3|A0A243CDR3_BACTU;tr|A0A242WK44|A0A242WK44_BACTU;tr|A…	50S ribosomal protein L19 OS=Bacillus thuringiensis OX=1428 GN=rplS PE=3 SV=1	0	0.805858	0.0001
tr|A0A142GLF9|A0A142GLF9_BACTU	1411	64479.3	KGLAAHAAPR;GVLHAQNAMVQHYQTAK;AALVDNEGNEVPPYTMGNLALAK;LLEHAAVAEAGVLGLPDPVR;VLLTTPELLER;HVLSVGEPLNPEVLR;VNMAYEALDK;VPLNDLPALK;VETLPVLK;VFLFMPR;VALYYQDGSR;LLEHAAVAEAGVLGLPDPVRGELLK;TVFLVGDNVEEGGK;YDLSQVR;LGALVGPLFEAFMEGAVR;TVAFNPLFEQASK;LDDVLMTSGER;ELHLEWLGR;SPELYFALLGAVK;AWELNLPTGDLSTMED;NFTWNETGR;GENNLPNYDEAYANFNWEEVNK;WGMNAFGLR	1;1;1;1;1;1;1;1;1;1;1;1;1;1;1;1;1;1;1;1;1;1;1	23	102	157101:1:all.mgf;157103:1:all.mgf;157126:1:all.mgf;157111:1:all.mgf;157090:1:all.mgf;157110:1:all.mgf;157114:1:all.mgf;1372:1:all.mgf;1237:1:all.mgf;157737:1:all.mgf;157867:1:all.mgf;168842:1:all.mgf;168678:1:all.mgf;169009:1:all.mgf;12631:1:all.mgf;12435:1:all.mgf;12505:1:all.mgf;12606:1:all.mgf;12300:1:all.mgf;12158:1:all.mgf;12577:1:all.mgf;12366:1:all.mgf;12772:1:all.mgf;12644:1:all.mgf;21041…	tr|A0A0K0QIF9|A0A0K0QIF9_BACTU;tr|A0A243F185|A0A243F185_BACTY;tr|A0A243J8C2|A0A243J8C2_BACTU;tr|A0A242XY89|A0A242XY89_BACTU;tr|A0A243DPN0|A0A243DPN0_BACUD;tr|A0A0K0SEI3|A0A0K0SEI3_BACT3;tr|A0A243AQM4|A0A243AQM4_BACTU;tr|A0A242ZR42|A0A242ZR42_BACTU;tr|A0A243ILS6|A0A243ILS6_BACTU;tr|A0A0F6FTG2|A0A0F6FTG2_BACTK;tr|A0A0D1NZP1|A0A0D1NZP1_BACTU;tr|C3H7F1|C3H7F1_BACTU;tr|A0A243KXQ1|A0A243KXQ1_BACUH;tr|A…	Acetate--CoA ligase OS=Bacillus thuringiensis OX=1428 GN=B4918_25795 PE=4 SV=1	0	1.11701	0.0001
tr|A0A243G6M0|A0A243G6M0_BACTU	571	42026.8	LMGLGPAPALR;MHNVVLTAAVR;LAGLKPAFR;DTVWEVLEDPLHHLMMGETAENLVEQYELTR;SPLGTFGGALK;NVTPVELAVPVLQEAVK;NGSVTAGNASGLNDGSAVLVLMSEEK;TAALAAGFPDTVTGYTLQR;GLQPLAR;LVGYSVAGVDPK;GGVEPHEVDEVLLGHCLQR;LQHGELR;VNVNGSGVGLGHPLGCTGAR;ALESGHFDDQLVPLTLK;SHTLALK;EVVFSKDEHPR	1;1;1;1;1;1;1;1;1;1;1;1;1;1;1;1	16	102	76030:1:all.mgf;78996:1:all.mgf;4753:1:all.mgf;4625:1:all.mgf;79275:1:all.mgf;79322:1:all.mgf;4740:1:all.mgf;79136:1:all.mgf;4613:1:all.mgf;79416:1:all.mgf;49820:1:all.mgf;158271:1:all.mgf;158676:1:all.mgf;158624:1:all.mgf;158277:1:all.mgf;178487:1:all.mgf;158677:1:all.mgf;158222:1:all.mgf;158646:1:all.mgf;158815:1:all.mgf;158307:1:all.mgf;2503:1:all.mgf;158185:1:all.mgf;158408:1:all.mgf;49961:1:…	-	Acetyl-CoA acetyltransferase OS=Bacillus thuringiensis OX=1428 GN=BK774_18000 PE=3 SV=1	0	1.06605	0.0049995
tr|A0A0B5XLM5|A0A0B5XLM5_BACTU	1939	33458.8	VLGQSGVLDTAR;YSYAGGLPLETLLPK;LLELELLADEK;DLTGFVLGGHGDDMVPLVR;LLELELLADEKEALDR;KGGGELVGLLGNGSAYYAPAASLVEMTEALLK;ELADVVLVDLPQLENPTK;TFLAQELNLSVK;LEALVER	1;1;1;1;1;1;1;1;1	9	100	162753:1:all.mgf;163032:1:all.mgf;162953:1:all.mgf;162891:1:all.mgf;163092:1:all.mgf;162879:1:all.mgf;162965:1:all.mgf;162853:1:all.mgf;163048:1:all.mgf;162795:1:all.mgf;163188:1:all.mgf;162993:1:all.mgf;85361:1:all.mgf;85072:1:all.mgf;84683:1:all.mgf;84881:1:all.mgf;84633:1:all.mgf;84908:1:all.mgf;84790:1:all.mgf;84670:1:all.mgf;84810:1:all.mgf;81638:1:all.mgf;84854:1:all.mgf;84949:1:all.mgf;850…	tr|A0A243I5P6|A0A243I5P6_BACTU;tr|M1QLW6|M1QLW6_BACTU;tr|Q3ER25|Q3ER25_BACTI;tr|A0A243CMV1|A0A243CMV1_BACTU;tr|C3E9G5|C3E9G5_BACTU;tr|A0A243EGX8|A0A243EGX8_BACTU;tr|A0A242Y013|A0A242Y013_BACTU;tr|A0A243NMA9|A0A243NMA9_BACTU;tr|A0A0F6JEM0|A0A0F6JEM0_BACTU;tr|A0A242W6Z8|A0A242W6Z8_BACTU;tr|A0A243DPV2|A0A243DPV2_BACUD;tr|A0A243C9C2|A0A243C9C2_BACTU;tr|A0A0K0SED2|A0A0K0SED2_BACT3;tr|A0A243APA8|A0A243…	Malate dehydrogenase OS=Bacillus thuringiensis OX=1428 GN=mdh PE=3 SV=1	0	1.03998	0.0279972
tr|A0A0G3E1C8|A0A0G3E1C8_BACTU	1141	46594.6	LLQAADYDVEK;SNLALLGPTGSGK;LLEGTVASVPPQGGR;ELLDEYVLGQDSAK;TLLAQTLAR;DVSGEGVQQALLK;GLLYLDELDK;FGLLPEFLGR;DVPKPVELR;HVLSHVLPEDLLR;LDDVELAK;LVLQDGTVLDTK;VLGFGSEK;ALAVAVYNHYK	1;1;1;1;1;1;1;1;1;1;1;1;1;1	14	100	124369:1:all.mgf;124271:1:all.mgf;124230:1:all.mgf;203405:1:all.mgf;203547:1:all.mgf;203359:1:all.mgf;203641:1:all.mgf;203499:1:all.mgf;6843:1:all.mgf;30157:1:all.mgf;6069:1:all.mgf;7319:1:all.mgf;6236:1:all.mgf;6593:1:all.mgf;6314:1:all.mgf;6200:1:all.mgf;6171:1:all.mgf;5980:1:all.mgf;6797:1:all.mgf;6063:1:all.mgf;6451:1:all.mgf;6734:1:all.mgf;126431:1:all.mgf;126698:1:all.mgf;126346:1:all.mgf;1…	tr|M1QLH5|M1QLH5_BACTU;tr|A0A243EBY7|A0A243EBY7_BACTU;tr|A0A242YD41|A0A242YD41_BACTU;tr|A0A243DQ35|A0A243DQ35_BACUD;tr|A0A0F6JF01|A0A0F6JF01_BACTU;tr|A0A243KIV9|A0A243KIV9_BACTU;tr|A0A0K0SE04|A0A0K0SE04_BACT3;tr|A0A243ARG7|A0A243ARG7_BACTU;tr|A0A242ZPS3|A0A242ZPS3_BACTU;tr|A0A0F6FQT5|A0A0F6FQT5_BACTK;tr|A0A243ITH3|A0A243ITH3_BACTU;tr|V5MIT7|V5MIT7_BACTU;tr|A0A0D1NHY9|A0A0D1NHY9_BACTU;tr|C3H6W0|C3…	ATP-dependent Clp protease ATP-binding subunit ClpX OS=Bacillus thuringiensis OX=1428 GN=clpX PE=3 SV=1	0	0.968986	0.178682
tr|A0A0B6BJR9|A0A0B6BJR9_BACTU	199	35024.5	LVANLLETAGATR;LDKVHELSVAPLLGEALLR;VHELSVAPLLGEALLR;VYEEESVSVLFN;HLGVGLGK;APLALLDK;ELVVTNSLVLPEEK;LQNSNLK;ELAEQLAK;VFSLNSNK;PNVSEVMNLLGNLEGK;GLKDLVLVSPDHGGVTR;STQYLNSNLK;RPRPNVSEVMNLLGNLEGK;DLVLVSPDHGGVTR;FSDGEVQLNLEESLR	1;1;1;1;1;1;1;1;1;1;1;1;1;1;1;1	16	99	172566:1:all.mgf;172803:1:all.mgf;172508:1:all.mgf;172917:1:all.mgf;172636:1:all.mgf;172258:1:all.mgf;172402:1:all.mgf;172545:1:all.mgf;172821:1:all.mgf;172739:1:all.mgf;172584:1:all.mgf;172751:1:all.mgf;172266:1:all.mgf;172489:1:all.mgf;172373:1:all.mgf;172846:1:all.mgf;172643:1:all.mgf;172891:1:all.mgf;172763:1:all.mgf;172383:1:all.mgf;172552:1:all.mgf;172713:1:all.mgf;172835:1:all.mgf;172286:1…	tr|M1QES0|M1QES0_BACTU;tr|A0A243I8J5|A0A243I8J5_BACTU;tr|Q3EXJ1|Q3EXJ1_BACTI;tr|A0A242XCP6|A0A242XCP6_BACTU;tr|A0A243EFL2|A0A243EFL2_BACTU;tr|A0A243C324|A0A243C324_BACTU;tr|A0A242WW48|A0A242WW48_BACTU;tr|A0A2C9ZFY7|A0A2C9ZFY7_BACTU;tr|A0A242YB23|A0A242YB23_BACTU;tr|A0A243KUK5|A0A243KUK5_BACTU;tr|A0A243JJD8|A0A243JJD8_BACTU;tr|Q6HPW7|Q6HPW7_BACHK;tr|A0A242W0Y3|A0A242W0Y3_BACTU;tr|A0A243DWS9|A0A243…	Ribose-phosphate pyrophosphokinase OS=Bacillus thuringiensis OX=1428 GN=prs PE=3 SV=1	0	1.09396	0.00049995
tr|A0A1E7ZIT5|A0A1E7ZIT5_BACTU	667	95228.3	NVGLAVLGTER;GLVDYLNTNLLQDGDVKEEELR;GVHVVTVNEYLAQR;EADLLAEAGMK;QLLQYDDVLR;LGMDDSQPLESK;WTEHLDAMDHLR;LSGMTGTAK;EQCVQRPLHFALLDEVDSLLVDEAR;FNAVVEDLVNR;GAVTLATNMAGR;HNLLNAK;LMPEEQMR;LAPEEMSEPLLAK;KQLLQYDDVLR;GETVDDLLPEAFAVVR;DTDYVVQEGELVLVDQFTGR;AFHLENLFDLK;TLTSTLPVYLNALTGK;TLENEKDYSFDVK;GLVDYLNTNLLQDGDVK;PLHFALLDEVDSLLVDEAR;VFDVNQR;GLLEGMMK;GLVDYLNTNLLQDGDVKEEELRR;NVMLTEDGLTK;KGQPVLVGTVALETSELLSK;AYG…	1;1;1;1;1;1;1;1;1;1;1;1;1;1;1;1;1;1;1;1;1;1;1;1;1;1;1;1;1;1;1;1;1;1;1	35	98	183261:1:all.mgf;183221:1:all.mgf;183192:1:all.mgf;163707:1:all.mgf;183165:1:all.mgf;183400:1:all.mgf;183121:1:all.mgf;183534:1:all.mgf;191422:1:all.mgf;191370:1:all.mgf;191395:1:all.mgf;191298:1:all.mgf;191256:1:all.mgf;4863:1:all.mgf;4794:1:all.mgf;77890:1:all.mgf;77842:1:all.mgf;77972:1:all.mgf;77939:1:all.mgf;77747:1:all.mgf;28985:1:all.mgf;77788:1:all.mgf;77915:1:all.mgf;167487:1:all.mgf;167…	tr|W8YJ81|W8YJ81_BACTU;tr|A0A243JR26|A0A243JR26_BACTU;tr|A0A0F6FMU4|A0A0F6FMU4_BACTK;tr|A0A243NNX0|A0A243NNX0_BACTV;tr|A0A243D5R3|A0A243D5R3_BACTU;tr|A0A243EN83|A0A243EN83_BACUK	Protein translocase subunit SecA OS=Bacillus thuringiensis OX=1428 GN=secA PE=3 SV=1	0	0.978953	0.314669
sp|Q03748|CR1AE_BACTL	276	134663	KSGTVDSLDELPPQDNNVPPR;ELYTNPVLENFDGSFR;VNLTAPLSQR;TSPGQLSTLR;SVLVVPEWEAEVSQEVR;APMFSWLHR;SGTVDSLDELPPQDNNVPPR;GYLEDSQDLELYLLR;TLSSTFYR;VWGPDSR;WYNTGLER;EWEADPTNPALR;EWEADPTNPALREEMR;LEFVPAEVTFEAEYDLER;LVAQLGQGVYR;TVSQLTR;DVSVFGQR;CAPHLEWNPDLDCSCR;TDVTDYHLDQVSNLVECLSDEFCLDEK;GPGFTGGDLLR;LGNLEFLEEKPLVGEALAR;LGNLEFLEEK;SAEFNNLLPSSQLTQLPLTK;NLLQDPNFR;EGYGEGCVTLHELENNTDELK;NGDFNNGLSCWNVK;LSHVSMFR;STNL…	1;0;0;0;0;0;1;0;0;0;0;0;0;0;0;0;0;0;0;0;0;0;0;0;0;0;0;0	2	96	74370:1:all.mgf;97216:1:all.mgf;73950:1:all.mgf;98636:1:all.mgf;50082:1:all.mgf;98448:1:all.mgf;51621:1:all.mgf;74957:1:all.mgf;97049:1:all.mgf;75377:1:all.mgf;97831:1:all.mgf;73530:1:all.mgf;51003:1:all.mgf;98867:1:all.mgf;74508:1:all.mgf;51201:1:all.mgf;74089:1:all.mgf;99003:1:all.mgf;74229:1:all.mgf;75514:1:all.mgf;50221:1:all.mgf;50866:1:all.mgf;96909:1:all.mgf;51482:1:all.mgf;74789:1:all.mgf…	-	Pesticidal crystal protein Cry1Ae OS=Bacillus thuringiensis subsp. alesti OX=1440 GN=cry1Ae PE=2 SV=1	0	1.53945	0.0001
tr|A0A0K0QIN5|A0A0K0QIN5_BACTU	1272	25281.9	SLDDEFASLNK;NLNQAMSGFDSNSAK;ALQLEAEAEASGEVYK;LKLEEMR;LLFEEQEALVK;DLTMSNVYSLLEK;SVAAQLALEK;MTDQYLR;EEQAHMAVQANNLDLAR;ALQLEAEAEASGEVYKK;KREEQAHMAVQANNLDLAR	1;1;1;1;1;1;1;1;1;1;1	11	96	124240:1:all.mgf;124325:1:all.mgf;124156:1:all.mgf;124185:1:all.mgf;124128:1:all.mgf;124368:1:all.mgf;78170:1:all.mgf;124229:1:all.mgf;124268:1:all.mgf;124086:1:all.mgf;124297:1:all.mgf;117987:1:all.mgf;140036:1:all.mgf;118016:1:all.mgf;140048:1:all.mgf;118078:1:all.mgf;118104:1:all.mgf;140186:1:all.mgf;117938:1:all.mgf;163301:1:all.mgf;118048:1:all.mgf;56595:1:all.mgf;56508:1:all.mgf;57527:1:all…	tr|A0A0G3E117|A0A0G3E117_BACTU;tr|A0A243ECU9|A0A243ECU9_BACTU;tr|Q3EZL4|Q3EZL4_BACTI;tr|A0A243I7Q8|A0A243I7Q8_BACTU;tr|A0A242XYP8|A0A242XYP8_BACTU;tr|A0A243NQA8|A0A243NQA8_BACTU;tr|A0A243BRQ0|A0A243BRQ0_BACTU;tr|A0A243B187|A0A243B187_BACTU;tr|A0A242ZRI5|A0A242ZRI5_BACTU;tr|A0A0F6FLX9|A0A0F6FLX9_BACTK;tr|A0A2C9Z7L8|A0A2C9Z7L8_BACTU;tr|V5MJR5|V5MJR5_BACTU;tr|A0A0D1NZ94|A0A0D1NZ94_BACTU;tr|F0PM41|F0…	Phage shock protein A OS=Bacillus thuringiensis OX=1428 GN=AC241_23865 PE=4 SV=1	0	0.959976	0.0545945
tr|A0A243H1G0|A0A243H1G0_BACTU	184	87582.7	ELADDLVALDQAMK;ALALYEAGYK;GYSLGEVDSVTGPLLGR;LFGEDVLGK;LLEVLPTK;VPAFMHDMLEK;NFQDAMTK;EAFLSLVSEMK;GNLALLEAGNLEDDLER;ELLELNPETMEYEAR;KPGSLVSSNTSGLSVEK;VPYGTEVDEQYLLDVER;GLVLGNQSK;TGQGFFLK;DTPNFLGNR;VFETVAMAK;GYSLGEVDSVTGPLLGRPK;TLDVVGLDTFVHVANNVYENVQEEER;LAYVLAGGK;QKPAPLTVK;GFTTFYK;MQHMLVK;KLAYVLAGGK;HFLGTHFFNPPR;SNALGMDLTQMLNYAVDEVEK	1;1;1;1;1;1;1;1;1;1;1;1;1;1;1;1;1;1;1;1;1;1;1;1;1	25	96	131492:1:all.mgf;81252:1:all.mgf;131449:1:all.mgf;80931:1:all.mgf;80831:1:all.mgf;81112:1:all.mgf;131381:1:all.mgf;131557:1:all.mgf;80973:1:all.mgf;81395:1:all.mgf;186428:1:all.mgf;207915:1:all.mgf;186248:1:all.mgf;207749:1:all.mgf;186286:1:all.mgf;10288:1:all.mgf;10235:1:all.mgf;168431:1:all.mgf;168295:1:all.mgf;168401:1:all.mgf;168372:1:all.mgf;34392:1:all.mgf;58122:1:all.mgf;34651:1:all.mgf;34…	tr|A0A1Y0TNA5|A0A1Y0TNA5_BACTU;tr|A0A243DNY5|A0A243DNY5_BACUD;tr|A0A243KQT6|A0A243KQT6_BACTU;tr|A0A0F6FQG8|A0A0F6FQG8_BACTK;tr|A0A0D1R8J5|A0A0D1R8J5_BACTU;tr|A0A243MUN3|A0A243MUN3_BACTV;tr|A0A243LB17|A0A243LB17_BACTJ;tr|C3EAF5|C3EAF5_BACTU;tr|A0A243DJG5|A0A243DJG5_BACTU;tr|A0A243CDB1|A0A243CDB1_BACTU	3-hydroxyacyl-CoA dehydrogenase OS=Bacillus thuringiensis OX=1428 GN=BK774_28635 PE=4 SV=1	0	1.10679	0.0001
tr|A0A0G3E3U4|A0A0G3E3U4_BACTU	1780	28814	EMSDTMCEVLEANVFVVSR;SVLVNALR;FLQELAK;LLGYALHQQLENER;LGTLVLAR;KLESAGVLESR;ELFGQGLTTLVPLVGGGER;QFPEEYTQSLFNLTETSSNLDVNSAYTAFPVENR;LGQEFLDDDLLLAEYSSTVVGMELLR	1;1;1;1;1;1;1;1;1	9	94	217360:1:all.mgf;216688:1:all.mgf;216856:1:all.mgf;53614:1:all.mgf;53835:1:all.mgf;53461:1:all.mgf;53781:1:all.mgf;53738:1:all.mgf;53603:1:all.mgf;53847:1:all.mgf;53795:1:all.mgf;53696:1:all.mgf;53807:1:all.mgf;53865:1:all.mgf;53753:1:all.mgf;53641:1:all.mgf;53670:1:all.mgf;9522:1:all.mgf;9795:1:all.mgf;9660:1:all.mgf;10079:1:all.mgf;9936:1:all.mgf;9380:1:all.mgf;9733:1:all.mgf;32383:1:all.mgf;32…	tr|A0A243DEB8|A0A243DEB8_BACTU;tr|A0A243E941|A0A243E941_BACTU;tr|M1QZI5|M1QZI5_BACTU;tr|A0A243J791|A0A243J791_BACTU;tr|A0A242XTB4|A0A242XTB4_BACTU;tr|A0A243K9Z7|A0A243K9Z7_BACTU;tr|A0A243DRY1|A0A243DRY1_BACUD;tr|A0A243KXJ4|A0A243KXJ4_BACTU;tr|A0A0F6J2J1|A0A0F6J2J1_BACTU;tr|C3H527|C3H527_BACTU;tr|A0A0G4CY36|A0A0G4CY36_BACTO;tr|A0A243CDQ4|A0A243CDQ4_BACTU;tr|A0A0K0SC75|A0A0K0SC75_BACT3;tr|A0A243BF9…	GTP-sensing transcriptional pleiotropic repressor CodY OS=Bacillus thuringiensis OX=1428 GN=codY PE=3 SV=1	0	0.984369	0.577642
tr|A0A0F6FV93|A0A0F6FV93_BACTK	1892	43088.8	GSMLPLSLTFDHR;VLDGAPAAAFLR;VDVTDLVALHK;EGLLTSWNLK;AVEVVMPK;VANPEVPEQEESTVVPVTGMR;GLVVPALR;ALVGTGPGGR;LTLTDFVSR;YYLEEPLTLLL;FANNLSLVELSK;AVVLALR	1;1;1;1;1;1;1;1;1;1;1;1	12	91	55097:1:all.mgf;55171:1:all.mgf;83278:1:all.mgf;33776:1:all.mgf;33786:1:all.mgf;82971:1:all.mgf;33645:1:all.mgf;82551:1:all.mgf;168294:1:all.mgf;82962:1:all.mgf;82412:1:all.mgf;83109:1:all.mgf;82693:1:all.mgf;82833:1:all.mgf;207640:1:all.mgf;207611:1:all.mgf;207498:1:all.mgf;207667:1:all.mgf;207834:1:all.mgf;207539:1:all.mgf;207526:1:all.mgf;207581:1:all.mgf;207682:1:all.mgf;207822:1:all.mgf;2074…	tr|A0A243H657|A0A243H657_BACTU;tr|A0A243GBQ6|A0A243GBQ6_BACTU;tr|A0A2C9YQ20|A0A2C9YQ20_BACTU	Dihydrolipoamide acetyltransferase component of pyruvate dehydrogenase complex OS=Bacillus thuringiensis subsp. kurstaki OX=29339 GN=BG08_2857 PE=3 SV=1	0	1.39996	0.0001
tr|A0A0G3E8T0|A0A0G3E8T0_BACTU	2097	31613.6	MFDELVAEFM;ALPLAQGVK;AAANVGLNPDELAVLSGLGCSGR;GYSEEPLVK;ELTQLLEAGLNHK;LSTVEGYDPSNR;DLTVLASGGDGDGFALGMGHTLHSLR;NLDLTYLVMDNQLYGLTK;VNTYDWFK;VNTYDWFKENLTK;NSVKPNWCPGCGDFSVQAALQR;QPSYQELVK	1;1;1;1;1;1;1;1;1;1;1;1	12	91	198262:1:all.mgf;198390:1:all.mgf;21673:1:all.mgf;19921:1:all.mgf;151834:1:all.mgf;176253:1:all.mgf;152279:1:all.mgf;197997:1:all.mgf;176119:1:all.mgf;152136:1:all.mgf;151968:1:all.mgf;21546:1:all.mgf;19869:1:all.mgf;151999:1:all.mgf;151926:1:all.mgf;176399:1:all.mgf;21589:1:all.mgf;21621:1:all.mgf;176539:1:all.mgf;182143:1:all.mgf;182048:1:all.mgf;182077:1:all.mgf;182103:1:all.mgf;182161:1:all.m…	tr|A0A0K0QFQ2|A0A0K0QFQ2_BACTU;tr|A0A243ER93|A0A243ER93_BACTY;tr|A0A243DE71|A0A243DE71_BACTU;tr|A0A243E8Z0|A0A243E8Z0_BACTU;tr|A0A2C9ZA45|A0A2C9ZA45_BACTU;tr|A0A242XVI6|A0A242XVI6_BACTU;tr|A0A243KXL0|A0A243KXL0_BACTU;tr|A0A0G4CWU5|A0A0G4CWU5_BACTO;tr|A0A243BHD9|A0A243BHD9_BACTU;tr|A0A243A9Q8|A0A243A9Q8_BACTU;tr|A0A0F6FUW5|A0A0F6FUW5_BACTK;tr|A0A243IVF5|A0A243IVF5_BACTU;tr|V5ME03|V5ME03_BACTU;tr|A…	2-oxoacid ferredoxin oxidoreductase OS=Bacillus thuringiensis OX=1428 GN=korB PE=4 SV=1	0	1.18148	0.0001
tr|Q9F5U3|Q9F5U3_BACTU	1590	38075.9	DLQVSFDTHAGEVQAVR;ALMGLLPNPPGR;VALELLDLVGLPNPEAR;LDFEMDPPLFK;VVLAMALACNPK;VVELGTVDELFYNPK;KVALELLDLVGLPNPEAR;LKNGELVFEGR;KGETLALVGESGSGK;GVTFDLK;QYPHQFSGGMR;NGELVFEGR;TEAALLFLTHDLGVVANVADR	1;1;1;1;1;1;1;1;1;1;1;1;1	13	91	140596:1:all.mgf;140689:1:all.mgf;140523:1:all.mgf;140624:1:all.mgf;140775:1:all.mgf;140543:1:all.mgf;140649:1:all.mgf;140860:1:all.mgf;140565:1:all.mgf;189167:1:all.mgf;102517:1:all.mgf;189026:1:all.mgf;189586:1:all.mgf;169720:1:all.mgf;189726:1:all.mgf;102801:1:all.mgf;189302:1:all.mgf;169578:1:all.mgf;169299:1:all.mgf;169856:1:all.mgf;102660:1:all.mgf;102935:1:all.mgf;189921:1:all.mgf;169440:1…	tr|A0A243HV21|A0A243HV21_BACTU;tr|A0A243E4K1|A0A243E4K1_BACTU;tr|A0A243BT02|A0A243BT02_BACTU;tr|A0A243JBM1|A0A243JBM1_BACTU;tr|A0A243NNC3|A0A243NNC3_BACTU;tr|A0A243JTA5|A0A243JTA5_BACTU;tr|A0A243DMG0|A0A243DMG0_BACUD;tr|A0A0F6JBW0|A0A0F6JBW0_BACTU;tr|Q6HLZ8|Q6HLZ8_BACHK;tr|A0A242VYT0|A0A242VYT0_BACTU;tr|A0A243K763|A0A243K763_BACTU;tr|A0A0G4D4V6|A0A0G4D4V6_BACTO;tr|A0A242ZL86|A0A242ZL86_BACTU;tr|A…	ABC transporter ATP-binding protein OS=Bacillus thuringiensis OX=1428 GN=oppD PE=3 SV=1	0	1.0747	0.00209979
tr|A0A0B5W465|A0A0B5W465_BACTU	1089	22632.1	SVEELVANLNEVPEALR;FGSFDAFK;HHNTYLTNLNAALEGHAELADK;FGSGWAWLVVNNGELEVTSTPNQDSPLTEGK;AKHELPNLPYAYDALEPHFDK;HELPNLPYAYDALEPHFDK;FGSFDAFKEEFAK;RPDYLGAFWNVVDWNAAEK;ETMNLHHTK	1;1;1;1;1;1;1;1;1	9	90	217071:1:all.mgf;215996:1:all.mgf;216653:1:all.mgf;15866:1:all.mgf;217213:1:all.mgf;215326:1:all.mgf;215072:1:all.mgf;215210:1:all.mgf;215969:1:all.mgf;215774:1:all.mgf;215857:1:all.mgf;215956:1:all.mgf;215115:1:all.mgf;216793:1:all.mgf;215297:1:all.mgf;215493:1:all.mgf;214833:1:all.mgf;215394:1:all.mgf;15720:1:all.mgf;215183:1:all.mgf;216516:1:all.mgf;215677:1:all.mgf;215631:1:all.mgf;216097:1:a…	tr|A0A243I6R4|A0A243I6R4_BACTU;tr|C3DQ88|C3DQ88_BACTS;tr|A0A242XAR5|A0A242XAR5_BACTU;tr|A0A243ECC6|A0A243ECC6_BACTU;tr|A0A242WTU3|A0A242WTU3_BACTU;tr|A0A243CEZ0|A0A243CEZ0_BACTU;tr|A0A243NU41|A0A243NU41_BACTU;tr|A0A242Y8S6|A0A242Y8S6_BACTU;tr|A0A243JWU0|A0A243JWU0_BACTU;tr|Q6HDP2|Q6HDP2_BACHK;tr|A0A242W7V9|A0A242W7V9_BACTU;tr|A0A243DQM7|A0A243DQM7_BACUD;tr|A0A243KJD7|A0A243KJD7_BACTU;tr|A0A243IK4…	Superoxide dismutase OS=Bacillus thuringiensis OX=1428 GN=sodA1 PE=3 SV=1	0	1.12212	0.0001
tr|A0A0B5NJQ7|A0A0B5NJQ7_BACTU	156	19485.5	LVLSVGYSHPVEMTPEAGLEVEVPAPTK;LEENTLTVERPSEQK;ALLGNMVEGVTEGFAR;LLELPAGVTLTVAEDNTVTVK;TFNADMLLK;VGEFAANLR;GLELVGVGYR;YEGEVVR;LEENTLTVER	1;0;1;0;1;0;0;0;0	3	89	211288:1:all.mgf;211244:1:all.mgf;211384:1:all.mgf;188374:1:all.mgf;188514:1:all.mgf;211455:1:all.mgf;9704:1:all.mgf;73717:1:all.mgf;73580:1:all.mgf;73305:1:all.mgf;73441:1:all.mgf;73586:1:all.mgf;73474:1:all.mgf;73416:1:all.mgf;73614:1:all.mgf;73356:1:all.mgf;73166:1:all.mgf;73502:1:all.mgf;73387:1:all.mgf;87067:1:all.mgf;87114:1:all.mgf;88381:1:all.mgf;87205:1:all.mgf;209094:1:all.mgf;87637:1:a…	tr|A0A243IDG4|A0A243IDG4_BACTU;tr|A0A243CYN3|A0A243CYN3_BACTU;tr|A0A243JNN0|A0A243JNN0_BACTU;tr|A0A243NAV2|A0A243NAV2_BACTU;tr|A0A243DZF6|A0A243DZF6_BACUD;tr|A0A242WH87|A0A242WH87_BACTU;tr|A0A243KZX8|A0A243KZX8_BACTU;tr|C3GV99|C3GV99_BACTU;tr|A0A243C580|A0A243C580_BACTU;tr|A0A243IRF4|A0A243IRF4_BACHU;tr|F0PR41|F0PR41_BACT0;tr|A0A0F6FQ04|A0A0F6FQ04_BACTK;tr|A0A243J2S6|A0A243J2S6_BACTU;tr|A0A0D1R00…	50S ribosomal protein L6 OS=Bacillus thuringiensis OX=1428 GN=rplF PE=3 SV=1	0	0.881589	0.0001
tr|A0A0B6BSA3|A0A0B6BSA3_BACTU	938	10093.4	LNEEAALK;FLEELGTYNPVAQPAEVK;VVVADSR;NLFSNQGLMEK;WLGNGAKPSDTVR	1;1;1;1;1	5	89	25995:1:all.mgf;26051:1:all.mgf;25844:1:all.mgf;26080:1:all.mgf;26136:1:all.mgf;26289:1:all.mgf;50102:1:all.mgf;26119:1:all.mgf;49818:1:all.mgf;25942:1:all.mgf;49675:1:all.mgf;49958:1:all.mgf;26025:1:all.mgf;25981:1:all.mgf;26260:1:all.mgf;49858:1:all.mgf;49674:1:all.mgf;26566:1:all.mgf;26399:1:all.mgf;212391:1:all.mgf;10668:1:all.mgf;212418:1:all.mgf;212658:1:all.mgf;213042:1:all.mgf;213135:1:al…	tr|A0A243I303|A0A243I303_BACTU;tr|A0A242X9T1|A0A242X9T1_BACTU;tr|A0A243CEM7|A0A243CEM7_BACTU;tr|A0A243J635|A0A243J635_BACTU;tr|A0A243NT15|A0A243NT15_BACTU;tr|A0A243K801|A0A243K801_BACTU;tr|A0A243DS00|A0A243DS00_BACUD;tr|A0A0F6J2H5|A0A0F6J2H5_BACTU;tr|A0A242WAS4|A0A242WAS4_BACTU;tr|C3GMU7|C3GMU7_BACTU;tr|A0A242WJS2|A0A242WJS2_BACTU;tr|W8YF86|W8YF86_BACTU;tr|A0A0K0SC92|A0A0K0SC92_BACT3;tr|A0A2C9Z3C…	30S ribosomal protein S16 OS=Bacillus thuringiensis OX=1428 GN=rpsP PE=3 SV=1	0	1.01007	0.660934
tr|A0A0B6BSG7|A0A0B6BSG7_BACTU	1256	15005	TPPAAVLLK;SFTFLTK;KVAGLESGSGEPNR;MPDLNAASVEAAMR;SMGLVLED;TADQAGLLLPVELTVFEDR;VAGLESGSGEPNR;LQLPAGK;ANPAPPVGPALGQAGVNLMGFCK;MVEGTAR	1;1;1;1;1;1;1;1;1;1	10	88	205297:1:all.mgf;205588:1:all.mgf;205437:1:all.mgf;205381:1:all.mgf;205057:1:all.mgf;205158:1:all.mgf;205242:1:all.mgf;205085:1:all.mgf;205140:1:all.mgf;205353:1:all.mgf;205326:1:all.mgf;205279:1:all.mgf;205188:1:all.mgf;205417:1:all.mgf;205016:1:all.mgf;205109:1:all.mgf;205561:1:all.mgf;205214:1:all.mgf;54732:1:all.mgf;55076:1:all.mgf;54703:1:all.mgf;54765:1:all.mgf;54907:1:all.mgf;54630:1:all.m…	tr|A0A243IAV0|A0A243IAV0_BACTU;tr|M1Q2I6|M1Q2I6_BACTU;tr|A0A243EZR9|A0A243EZR9_BACTY;tr|A0A242ZME1|A0A242ZME1_BACTU;tr|A0A243E763|A0A243E763_BACTU;tr|A0A242XE45|A0A242XE45_BACTU;tr|A0A243C5B2|A0A243C5B2_BACTU;tr|A0A242WRC7|A0A242WRC7_BACTU;tr|A0A243KRY0|A0A243KRY0_BACTU;tr|C3FX29|C3FX29_BACTU;tr|A0A243DZI4|A0A243DZI4_BACUD;tr|A0A242WEG6|A0A242WEG6_BACTU;tr|A0A243KZU9|A0A243KZU9_BACTU;tr|A0A0F6IZR…	50S ribosomal protein L11 OS=Bacillus thuringiensis OX=1428 GN=rplK PE=3 SV=1	0	0.936759	0.00139986
tr|A0A0F6FUN2|A0A0F6FUN2_BACTK	1573	25127.2	NALLTGAGR;FGVLGLTESLAMEVR;NGLGSLDLLLNNAGLSK;AALPSMLEQQSGDLLNLSSTAGQK;VTALTPSTVATDMAVDLGLTDGNPDK;FLELDVADWEK;AVALALAK;AVLATADVSSCEEVTTALETLK;VMQAEDLAEFLVAQLK;GAPVTSAYSASK;EGVNVGLLAR	1;1;1;1;1;1;1;1;1;1;1	11	88	159472:1:all.mgf;159687:1:all.mgf;159331:1:all.mgf;159408:1:all.mgf;159612:1:all.mgf;159854:1:all.mgf;159360:1:all.mgf;159500:1:all.mgf;159548:1:all.mgf;159267:1:all.mgf;159640:1:all.mgf;159444:1:all.mgf;159415:1:all.mgf;159305:1:all.mgf;159584:1:all.mgf;159555:1:all.mgf;41437:1:all.mgf;88594:1:all.mgf;89276:1:all.mgf;88608:1:all.mgf;112040:1:all.mgf;88750:1:all.mgf;41575:1:all.mgf;111899:1:all.m…	tr|A0A243H656|A0A243H656_BACTU;tr|A0A243BUN3|A0A243BUN3_BACTU	Short chain dehydrogenase family protein OS=Bacillus thuringiensis subsp. kurstaki OX=29339 GN=BG08_3923 PE=3 SV=1	0	1.13901	0.0001
tr|A0A243G6V4|A0A243G6V4_BACTU	1198	55041.2	DVAVLGGGNSGLEAALDLAGLVK;TQLSQYLQLMENDLLLK;HVTVLEFMPELK;MTLEELLAK;DMLALVDELATMSSK;LNSLPNVTVLK;EYDLDVMNLQR;SVLVSTGAR;GVAYCPHCDGPLFTGK;LVASLEEHVK;ADAVLQER;HGATNVPGVFAAGDCTNNPYK;FGGQVMDTMGLENFLSVK;MGNGPDASELSDKDPYDVLVVGGGPAGASAALYAAR;NVGVPGEAEFK	1;1;0;1;0;1;1;1;0;0;1;1;1;1;0	10	88	17365:1:all.mgf;16832:1:all.mgf;16400:1:all.mgf;16386:1:all.mgf;16404:1:all.mgf;16708:1:all.mgf;21231:1:all.mgf;20927:1:all.mgf;37810:1:all.mgf;37767:1:all.mgf;61562:1:all.mgf;37893:1:all.mgf;89703:1:all.mgf;89740:1:all.mgf;37907:1:all.mgf;89565:1:all.mgf;89601:1:all.mgf;89837:1:all.mgf;37977:1:all.mgf;37865:1:all.mgf;37836:1:all.mgf;89638:1:all.mgf;35184:1:all.mgf;35324:1:all.mgf;35157:1:all.mgf…	tr|A0A0P0PL70|A0A0P0PL70_BACTU;tr|A0A2B9N410|A0A2B9N410_BACTU;tr|A0A2B8CQC2|A0A2B8CQC2_BACTU;tr|J3ZZ94|J3ZZ94_BACTU;tr|Q3EVB1|Q3EVB1_BACTI;tr|A0A243F0P0|A0A243F0P0_BACTY;tr|A0A242ZFI1|A0A242ZFI1_BACTU;tr|A0A243IAI1|A0A243IAI1_BACTU;tr|A0A243D8J6|A0A243D8J6_BACTU;tr|A0A243JCZ9|A0A243JCZ9_BACTU;tr|Q6HP57|Q6HP57_BACHK;tr|A0A243DZQ7|A0A243DZQ7_BACUD;tr|A0A243CD92|A0A243CD92_BACTU;tr|W8XXA5|W8XXA5_BAC…	Alkyl hydroperoxide reductase subunit F OS=Bacillus thuringiensis OX=1428 GN=BK774_19235 PE=3 SV=1	0	1.04445	0.0737926
tr|A0A0B5XGT1|A0A0B5XGT1_BACTU	1987	17500.7	AVLELAGVQDLLSK;FAALVVVGDK;SLGSNTPLNMLR;LDPSKLELEER;ALEDAKK;AQEVPDALRK;NGHVGFGTGK;ATVNGLSELK	1;1;1;1;1;1;1;1	8	87	63780:1:all.mgf;63485:1:all.mgf;62755:1:all.mgf;63414:1:all.mgf;63619:1:all.mgf;63160:1:all.mgf;62786:1:all.mgf;39047:1:all.mgf;63495:1:all.mgf;63300:1:all.mgf;62858:1:all.mgf;63249:1:all.mgf;63059:1:all.mgf;62674:1:all.mgf;62723:1:all.mgf;62994:1:all.mgf;39170:1:all.mgf;63833:1:all.mgf;62699:1:all.mgf;63440:1:all.mgf;63358:1:all.mgf;62938:1:all.mgf;63273:1:all.mgf;63341:1:all.mgf;62967:1:all.mgf…	tr|J3UQY3|J3UQY3_BACTU;tr|A0A243IAS1|A0A243IAS1_BACTU;tr|A0A242ZMB1|A0A242ZMB1_BACTU;tr|A0A243EZU6|A0A243EZU6_BACTY;tr|A0A243E786|A0A243E786_BACTU;tr|M1PE44|M1PE44_BACTU;tr|A0A242XE71|A0A242XE71_BACTU;tr|A0A243JQT6|A0A243JQT6_BACTU;tr|A0A243KRV1|A0A243KRV1_BACTU;tr|A0A242WEJ3|A0A242WEJ3_BACTU;tr|A0A243DZF2|A0A243DZF2_BACUD;tr|A0A0F6IZU7|A0A0F6IZU7_BACTU;tr|A0A0G4D839|A0A0G4D839_BACTO;tr|C3GVA1|C3…	30S ribosomal protein S5 OS=Bacillus thuringiensis OX=1428 GN=rpsE PE=3 SV=1	0	0.940008	0.0151985
tr|A0A0F6FUB9|A0A0F6FUB9_BACTK	675	75265.5	TSFDWGVR;SWESLSTLGCLPAGTK;MFAQLGLTDEAHK;YLDETQPWVLAK;MQGYNVHYLTGTDEHGQK;SFYLTTPLYYPSGK;GNPLFPR;LEMEVEVEYLK;MDLSYDDFLR;AEELTLDDFFK;EESYFFR;LHLGHAYTTVAGDAMAR;LQLDLGTEK;AEELNLTPQAYVDNLVAGLK;LNFDLANDLGNLLNR;FWPADVHLVGK;KNEMLNNFLKPGLEDLAVSR;EVPFGSDGVFTPEGFVER;FYSPEDLK;YGLDALR;ENVTEFDETLVAFAQDTLK;FYEDNPHFLQPESR;VAEVLSAEPVK;KAEELNLTPQAYVDNLVAGLK;VAEVLSAEPVKK	1;1;1;1;1;1;1;1;1;1;1;1;1;1;1;1;1;1;1;1;1;1;1;1;1	25	87	206256:1:all.mgf;206214:1:all.mgf;206224:1:all.mgf;206056:1:all.mgf;206186:1:all.mgf;206283:1:all.mgf;57238:1:all.mgf;57275:1:all.mgf;57295:1:all.mgf;57435:1:all.mgf;57373:1:all.mgf;57416:1:all.mgf;57135:1:all.mgf;32439:1:all.mgf;32500:1:all.mgf;32667:1:all.mgf;32470:1:all.mgf;32526:1:all.mgf;188633:1:all.mgf;188482:1:all.mgf;188622:1:all.mgf;188663:1:all.mgf;188491:1:all.mgf;188758:1:all.mgf;161…	tr|A0A243J5C0|A0A243J5C0_BACTU;tr|A0A193CLK3|A0A193CLK3_BACTU;tr|A0A243JJE5|A0A243JJE5_BACTU;tr|A0A0K0S1I8|A0A0K0S1I8_BACT3;tr|A0A2T7YHM3|A0A2T7YHM3_BACTU;tr|A0A243GSI3|A0A243GSI3_BACTU;tr|A0A242ZP46|A0A242ZP46_BACTU;tr|A0A243FC56|A0A243FC56_BACUK;tr|A0A243CJS4|A0A243CJS4_BACTU	Methionine--tRNA ligase OS=Bacillus thuringiensis subsp. kurstaki OX=29339 GN=metG PE=3 SV=1	0	1.02534	0.332967
tr|A0A0F6FXA7|A0A0F6FXA7_BACTK	1106	60049.8	YVELQDAYLSVVEALR;LGLYPCK;FLDLNLNK;DVEDLGGTLR;GLNVTLQK;SLGLQPNLLVVR;LAEETNAYNAYNEPVVYER;ETNADVVLTELGGTVGDLESLPFLEALR;LVALQYAR;LDNPAADMTEWLALVNK;ELVGDTDGLLVPGGFGDR;GLTAASLGR;TEMPVSQDMK;YSNVTTGK;LVELLELK;NVLGLEGANSSELNPDTPYALLDLLPEQK;WVNAEHVTAENVK;TKPTQHSVK;EGFVFSGTSPDGR;RGEYLGGTVQVLPHLTNELK;DADTLYAVPLSLQEQNMDQLVCDHLK	1;1;1;1;1;1;1;1;1;1;1;1;1;1;1;1;1;1;1;1;1	21	87	90738:1:all.mgf;4714:1:all.mgf;4598:1:all.mgf;4572:1:all.mgf;33472:1:all.mgf;33359:1:all.mgf;33534:1:all.mgf;33416:1:all.mgf;33395:1:all.mgf;33303:1:all.mgf;9184:1:all.mgf;33258:1:all.mgf;75635:1:all.mgf;75468:1:all.mgf;51956:1:all.mgf;75499:1:all.mgf;75573:1:all.mgf;75581:1:all.mgf;75500:1:all.mgf;52016:1:all.mgf;51961:1:all.mgf;75719:1:all.mgf;51990:1:all.mgf;75607:1:all.mgf;75712:1:all.mgf;755…	tr|A0A243H691|A0A243H691_BACTU	CTP synthase OS=Bacillus thuringiensis subsp. kurstaki OX=29339 GN=pyrG PE=3 SV=1	0	0.896431	0.0001
tr|A0A0F6G037|A0A0F6G037_BACTK	341	47036.4	GSTEEAQFMK;TLASFQK;AFLTGER;GSLDLEHTLAR;LAADVMGVPTLLVAR;GLTRPYSAEDVLR;TPEGFYR;LLAYNCSPSFNWK;GMAAYSELQQAEFAAEK;LQESWELDER;VLLPTQTAVR;GMLEAGASGVHFEDQLSSEK;TNAGLDQALAR;GLAYAPYADLVWCETSEPNLEDAK;EVGTGYFDEVAQVLTGGTSSTTALK;GLAYAPYADLVWCETSEPNLEDAKR;KCGHLGGK	1;1;1;1;1;1;1;1;1;1;1;1;1;1;1;1;1	17	87	49700:1:all.mgf;49587:1:all.mgf;25932:1:all.mgf;49683:1:all.mgf;49544:1:all.mgf;49643:1:all.mgf;49616:1:all.mgf;161271:1:all.mgf;137193:1:all.mgf;137250:1:all.mgf;137326:1:all.mgf;137280:1:all.mgf;137222:1:all.mgf;138511:1:all.mgf;138414:1:all.mgf;138552:1:all.mgf;138426:1:all.mgf;138413:1:all.mgf;138483:1:all.mgf;131341:1:all.mgf;58476:1:all.mgf;131395:1:all.mgf;58438:1:all.mgf;10673:1:all.mgf;1…	-	Isocitrate lyase OS=Bacillus thuringiensis subsp. kurstaki OX=29339 GN=aceA PE=4 SV=1	0	1.57587	0.0001
tr|A0A0G3E1S4|A0A0G3E1S4_BACTU	725	74047	LVNENLELVR;TALGKDETLSTVQLDFLLPER;VGQGLPLWLPK;LTFPDGAVK;RFEELGDELK;EASLGYDHVYTPVLGSR;SETLALDAFVDMLK;GVTTEELAASLSPGLK;GVVSTMER;GMTLNDAHLFVRPDQLK;DETLSTVQLDFLLPER;FEELGDELK;ELYETSGHWNHYR;YEMSGALSGLQR;LFTNSQK;DFGLENYSFR;YLVDKEASLGYDHVYTPVLGSR;FELSYVGEDGK;LLSVAGAYWR;LAELGTMHR;YYADDEMWEK;EAMDEMGLDYYEAEGEAAFYGPK;KAELDEHLR;VVNLTLEVYK	1;1;1;1;1;1;1;1;1;1;1;1;1;1;1;1;1;1;1;1;1;1;1;1	24	87	141989:1:all.mgf;142089:1:all.mgf;142090:1:all.mgf;142127:1:all.mgf;37187:1:all.mgf;13540:1:all.mgf;13679:1:all.mgf;37330:1:all.mgf;37049:1:all.mgf;129763:1:all.mgf;129784:1:all.mgf;129814:1:all.mgf;129616:1:all.mgf;129840:1:all.mgf;129683:1:all.mgf;164508:1:all.mgf;164539:1:all.mgf;164472:1:all.mgf;99632:1:all.mgf;99490:1:all.mgf;184131:1:all.mgf;4359:1:all.mgf;184193:1:all.mgf;184162:1:all.mgf;…	tr|A0A243I4Z2|A0A243I4Z2_BACTU;tr|A0A243CQ04|A0A243CQ04_BACTU;tr|A0A243NPN3|A0A243NPN3_BACTU;tr|A0A243DPT8|A0A243DPT8_BACUD;tr|A0A242W789|A0A242W789_BACTU;tr|Q6HCV4|Q6HCV4_BACHK;tr|C3GPW4|C3GPW4_BACTU;tr|W8YI91|W8YI91_BACTU;tr|A0A242YW67|A0A242YW67_BACTU;tr|F0PJF6|F0PJF6_BACT0;tr|A0A243JLI2|A0A243JLI2_BACTU;tr|A0A0F6FL27|A0A0F6FL27_BACTK;tr|A0A0D1RLU7|A0A0D1RLU7_BACTU;tr|A0A243MQ89|A0A243MQ89_BAC…	Threonine--tRNA ligase OS=Bacillus thuringiensis OX=1428 GN=thrS PE=3 SV=1	0	0.950246	0.0242976
tr|A0A1B1SS50|A0A1B1SS50_BACTU	1846	46823.3	NLLDENNSVLVQR;GLANLVAEVLVEQGAQVK;DVTTYVNR;LQALAQATELPMPTPDK;VLMLDEK;HSEGWLLK;ASEVNEAAWLTEFR;QEPVSSLTELPEAVK;TLGTLPFDQETLR;AQLVEVLER;FGAVDLLAK;GDANPLLLLDEDDVMAGHAASVGR;TGTTAFVSLADEAK;GNQTQNFTTK;GVLFTDLVTAATEHAELVQK;VDPVQLYYLMSR;LDKWDFLGK;LTALHAALLNGGAFVYVPK;LDWALGLMNDGNTLSENVTNLMGDGSYADTK	1;1;1;1;1;1;1;1;1;1;1;1;1;1;1;1;1;1;1	19	87	140468:1:all.mgf;140463:1:all.mgf;65380:1:all.mgf;68831:1:all.mgf;65518:1:all.mgf;65239:1:all.mgf;65660:1:all.mgf;65505:1:all.mgf;65422:1:all.mgf;117865:1:all.mgf;117894:1:all.mgf;117771:1:all.mgf;117936:1:all.mgf;117798:1:all.mgf;61195:1:all.mgf;61531:1:all.mgf;61296:1:all.mgf;61434:1:all.mgf;61153:1:all.mgf;61574:1:all.mgf;61051:1:all.mgf;11353:1:all.mgf;61082:1:all.mgf;61146:1:all.mgf;11667:1:…	tr|A0A242YT96|A0A242YT96_BACTU;tr|A0A243DNU5|A0A243DNU5_BACUD;tr|A0A243KXT0|A0A243KXT0_BACTU;tr|A0A0G4CUM6|A0A0G4CUM6_BACTO;tr|W8YAS0|W8YAS0_BACTU;tr|A0A0K0SFC6|A0A0K0SFC6_BACT3;tr|A0A0F6G0R0|A0A0F6G0R0_BACTK;tr|A0A243IYU4|A0A243IYU4_BACTU;tr|A0A0D1R682|A0A0D1R682_BACTU;tr|A0A243MX77|A0A243MX77_BACTV;tr|A0A193CZC0|A0A193CZC0_BACTU;tr|A0A243LA25|A0A243LA25_BACTJ;tr|C3EAJ3|C3EAJ3_BACTU;tr|A0A243DJF…	Fe-S cluster assembly protein SufD OS=Bacillus thuringiensis OX=1428 GN=BJG91_21135 PE=4 SV=1	0	0.936132	0.0252975
tr|A0A1B1SSE3|A0A1B1SSE3_BACTU	1707	43465.2	KLLVDTYGGYAR;YGFDAETCAVLTSLDEQSADLAMGVDQALEAR;VDTLVLSTQHHPDVTWEELDR;AVVPAELMDGETK;TDVDLSWER;VSEDVLVELVR;TQVTVEYDENGKPVR;FVLGGPQGDAGLTGR;HGGGAFSGK;LCDQLSDSLLDALLSK;NNFDLRPAGLLK;LLVDTYGGYAR;HLFTSESVTEGHPDK;ETLQGLGYTR;FFLNPTGR;NLVAAGLAEK;KDDTLSYLRPDGK;QTAAYGHFGR	1;1;1;1;1;1;1;1;1;1;1;1;1;1;1;1;1;1	18	87	4600:1:all.mgf;4470:1:all.mgf;4610:1:all.mgf;4573:1:all.mgf;4330:1:all.mgf;4407:1:all.mgf;176795:1:all.mgf;176934:1:all.mgf;177075:1:all.mgf;177215:1:all.mgf;143909:1:all.mgf;143877:1:all.mgf;51186:1:all.mgf;124065:1:all.mgf;124187:1:all.mgf;124091:1:all.mgf;51309:1:all.mgf;124233:1:all.mgf;51422:1:all.mgf;51172:1:all.mgf;124243:1:all.mgf;51395:1:all.mgf;51337:1:all.mgf;51368:1:all.mgf;51450:1:al…	tr|A0A243DRW9|A0A243DRW9_BACUD;tr|A0A2C9ZDN6|A0A2C9ZDN6_BACTU;tr|A0A0G4CTK2|A0A0G4CTK2_BACTO;tr|A0A243CCA5|A0A243CCA5_BACTU;tr|A0A0K0SEZ4|A0A0K0SEZ4_BACT3;tr|A0A0F6G0P4|A0A0F6G0P4_BACTK;tr|A0A243IIM7|A0A243IIM7_BACTU;tr|A0A193CYU2|A0A193CYU2_BACTU;tr|A0A243JAP7|A0A243JAP7_BACTU;tr|A0A243L606|A0A243L606_BACTJ;tr|A0A243DJX9|A0A243DJX9_BACTU;tr|A0A242ZK82|A0A242ZK82_BACTU;tr|A0A243EYU9|A0A243EYU9_BA…	S-adenosylmethionine synthase OS=Bacillus thuringiensis OX=1428 GN=metK PE=3 SV=1	0	0.958179	0.107589
tr|A0A2J9DMD8|A0A2J9DMD8_BACTU	798	42379.8	LKEEYAVPEGVFNVLK;SLVLYSEHEMPNSTFTAR;ETHPMDGLR;FEELLQK;FSPGLDGLVAAETK;VLASTQSDLYGALTGAVASLK;GELVLQGYDLLELSK;TKEYLDLVHLLLEEHLPNEDEK;TVGLCAHVLEQHANNR;GDYTLYEMCEAGEK;EEYAVPEGVFNVLK;LMGFGHR;TGVSALAGYDNDLENR;EYLDLVHLLLEEHLPNEDEK;VNYLGER;LSFLDTVK;VPNLVANSYHLLNNEEPLEPLK	1;1;1;1;1;1;1;1;1;1;1;0;1;1;1;1;1	16	87	11240:1:all.mgf;11376:1:all.mgf;11305:1:all.mgf;202944:1:all.mgf;203083:1:all.mgf;4696:1:all.mgf;207087:1:all.mgf;203049:1:all.mgf;4837:1:all.mgf;5786:1:all.mgf;46148:1:all.mgf;46012:1:all.mgf;169353:1:all.mgf;169214:1:all.mgf;169633:1:all.mgf;169494:1:all.mgf;167966:1:all.mgf;168030:1:all.mgf;168169:1:all.mgf;168443:1:all.mgf;167872:1:all.mgf;167938:1:all.mgf;168000:1:all.mgf;168182:1:all.mgf;16…	tr|A0A1S7F5G3|A0A1S7F5G3_BACTU;tr|A0A2C9YYK2|A0A2C9YYK2_BACTY;tr|A0A243EEI3|A0A243EEI3_BACTU;tr|A0A242Y1K7|A0A242Y1K7_BACTU;tr|A0A243DX47|A0A243DX47_BACUD;tr|A0A242ZZE1|A0A242ZZE1_BACTU;tr|V5M9C1|V5M9C1_BACTU;tr|A0A0F6FPD4|A0A0F6FPD4_BACTK;tr|A0A0D1R7U8|A0A0D1R7U8_BACTU;tr|F0PNG1|F0PNG1_BACT0;tr|A0A243NKJ2|A0A243NKJ2_BACTU;tr|A0A243FPJ0|A0A243FPJ0_BACTU;tr|A0A243DGT0|A0A243DGT0_BACTU;tr|A0A242Z4N…	Citrate synthase OS=Bacillus thuringiensis OX=1428 GN=CBR55_15530 PE=3 SV=1	0	1.06507	0.00269973
tr|A0A0K0Q9F1|A0A0K0Q9F1_BACTU	1286	21554.2	LQLNWTFDAQQTAGEER;GDTLTAVDNDLSAWFWDEK;NVDKHETLVK;LKGDTLTAVDNDLSAWFWDEK;FEFVDNGKDQNQFQGDK;TDYNVEDVKK;TDYNVEDVK	1;1;1;1;1;1;1	7	86	11360:1:all.mgf;12198:1:all.mgf;14520:1:all.mgf;13681:1:all.mgf;11918:1:all.mgf;11497:1:all.mgf;12336:1:all.mgf;21590:1:all.mgf;18745:1:all.mgf;21237:1:all.mgf;10938:1:all.mgf;15389:1:all.mgf;21631:1:all.mgf;14737:1:all.mgf;21323:1:all.mgf;14097:1:all.mgf;12620:1:all.mgf;16478:1:all.mgf;15473:1:all.mgf;17932:1:all.mgf;21755:1:all.mgf;14493:1:all.mgf;11231:1:all.mgf;17091:1:all.mgf;13263:1:all.mgf…	tr|A0A0G3DUC4|A0A0G3DUC4_BACTU;tr|A0A242YI63|A0A242YI63_BACTU;tr|A0A243EKB4|A0A243EKB4_BACTY;tr|A0A243E2Q9|A0A243E2Q9_BACTU;tr|M1Q5R7|M1Q5R7_BACTU;tr|A0A242Y4D7|A0A242Y4D7_BACTU;tr|C3G007|C3G007_BACTU;tr|A0A0F6JC46|A0A0F6JC46_BACTU;tr|A0A243DMQ8|A0A243DMQ8_BACUD;tr|A0A243K1L2|A0A243K1L2_BACTU;tr|A0A0K0S4M7|A0A0K0S4M7_BACT3;tr|W8Y8B9|W8Y8B9_BACTU;tr|A0A243BBD9|A0A243BBD9_BACTU;tr|A0A242ZSJ0|A0A242…	Cell division protein FtsN OS=Bacillus thuringiensis OX=1428 GN=AC241_06490 PE=4 SV=1	0	2.81139	0.0001
tr|A0A0S3C360|A0A0S3C360_BACTU	297	6819.47	LAVPGAESALDQMK;LVSLAEQQLGGYQK;YELAQEFGVQLGADATSR;ANGSVGGELTKR;ANGSVGGELTK	1;1;1;0;0	3	86	167230:1:all.mgf;167119:1:all.mgf;167201:1:all.mgf;166864:1:all.mgf;167497:1:all.mgf;166963:1:all.mgf;167057:1:all.mgf;167354:1:all.mgf;166893:1:all.mgf;163945:1:all.mgf;140913:1:all.mgf;140731:1:all.mgf;165899:1:all.mgf;166824:1:all.mgf;167370:1:all.mgf;144074:1:all.mgf;140818:1:all.mgf;167145:1:all.mgf;167108:1:all.mgf;163804:1:all.mgf;122528:1:all.mgf;164086:1:all.mgf;140787:1:all.mgf;166836:1…	tr|A0A243EGR6|A0A243EGR6_BACTU;tr|A0A243A2S4|A0A243A2S4_BACTU;tr|A0A243GD78|A0A243GD78_BACTF	Small, acid-soluble spore protein 2 OS=Bacillus thuringiensis OX=1428 GN=ATN06_23415 PE=4 SV=1	0	0.744168	0.0001
tr|A0A0B5XHE2|A0A0B5XHE2_BACTU	996	9590.92	YMELTLDK;LLANVVMEDFR;GALHSLSFTEVQDVR;ESVLDPQGTAVK;YEVEEVVAQ	1;1;1;1;1	5	85	183732:1:all.mgf;142933:1:all.mgf;143192:1:all.mgf;143051:1:all.mgf;122157:1:all.mgf;122210:1:all.mgf;122111:1:all.mgf;122241:1:all.mgf;143102:1:all.mgf;183822:1:all.mgf;142990:1:all.mgf;99470:1:all.mgf;142961:1:all.mgf;143158:1:all.mgf;122013:1:all.mgf;143073:1:all.mgf;143017:1:all.mgf;143306:1:all.mgf;122189:1:all.mgf;142915:1:all.mgf;122114:1:all.mgf;143130:1:all.mgf;63555:1:all.mgf;12995:1:al…	tr|A0A0G3E0Q2|A0A0G3E0Q2_BACTU;tr|A0A242ZF27|A0A242ZF27_BACTU;tr|A0A243IAM6|A0A243IAM6_BACTU;tr|A0A243E7Q8|A0A243E7Q8_BACTU;tr|A0A242XB33|A0A242XB33_BACTU;tr|A0A242WH44|A0A242WH44_BACTU;tr|A0A243CCG0|A0A243CCG0_BACTU;tr|A0A243NWU1|A0A243NWU1_BACTU;tr|A0A242Y7B2|A0A242Y7B2_BACTU;tr|A0A242WF60|A0A242WF60_BACTU;tr|Q6HPA6|Q6HPA6_BACHK;tr|A0A243L051|A0A243L051_BACTU;tr|A0A0G4D9B1|A0A0G4D9B1_BACTO;tr|W…	Phosphoribosylformylglycinamidine synthase subunit PurS OS=Bacillus thuringiensis OX=1428 GN=purS PE=3 SV=1	0	0.887494	0.00039996
tr|A0A0F6FN44|A0A0F6FN44_BACTK	1788	17083.9	SLVGVLMGSTSDWETMK;TNLPVLGVPVQSK;TPDYMFEYAETAR;YACDLLDELNLPYEK;VLLAGAGGAAHLPGMVAAK;GLDSLLSLVQMPGGVPVATVALGK	1;1;1;1;1;1	6	85	87490:1:all.mgf;87583:1:all.mgf;87554:1:all.mgf;62063:1:all.mgf;12635:1:all.mgf;210043:1:all.mgf;61866:1:all.mgf;87653:1:all.mgf;61994:1:all.mgf;85623:1:all.mgf;62108:1:all.mgf;88002:1:all.mgf;87514:1:all.mgf;12928:1:all.mgf;87613:1:all.mgf;87462:1:all.mgf;85672:1:all.mgf;12611:1:all.mgf;87683:1:all.mgf;61968:1:all.mgf;12508:1:all.mgf;87989:1:all.mgf;87451:1:all.mgf;54685:1:all.mgf;54726:1:all.mg…	tr|A0A231HVY6|A0A231HVY6_BACTU	N5-carboxyaminoimidazole ribonucleotide mutase OS=Bacillus thuringiensis subsp. kurstaki OX=29339 GN=purE PE=3 SV=1	0	1.03076	0.283472
tr|A0A0L1NJS8|A0A0L1NJS8_BACTU	1977	31555.2	SATDNAMEVLDSLTLSFNR;TGYLVLTSDR;QAALTQELTELVGGAAALE;LQEVVASLAQGSK;HNMDSNQYSLLVLGR;GFNLLDEVVGLSDHPSFTDLK;VLLPQYAESLVYGALLDGK;GLAGGYNSNVLR;GLNHPMLNAR;TVSNVLR;AMEMVSASK;SFVPYMEK;LLPLTDVASDKPTTAYEFEPSEEELLK	1;1;1;1;1;1;1;1;1;1;1;1;1	13	85	40608:1:all.mgf;89573:1:all.mgf;16533:1:all.mgf;40324:1:all.mgf;40748:1:all.mgf;65980:1:all.mgf;16392:1:all.mgf;40047:1:all.mgf;40466:1:all.mgf;89543:1:all.mgf;40253:1:all.mgf;40185:1:all.mgf;162908:1:all.mgf;163001:1:all.mgf;162778:1:all.mgf;162767:1:all.mgf;162921:1:all.mgf;162973:1:all.mgf;162861:1:all.mgf;162834:1:all.mgf;162948:1:all.mgf;162805:1:all.mgf;163029:1:all.mgf;198607:1:all.mgf;177…	tr|A0A0B5NNY4|A0A0B5NNY4_BACTU;tr|J3ZVK0|J3ZVK0_BACTU;tr|Q3EM03|Q3EM03_BACTI;tr|A0A242YTD7|A0A242YTD7_BACTU;tr|A0A243FB12|A0A243FB12_BACTY;tr|A0A243HXK7|A0A243HXK7_BACTU;tr|A0A242WYH3|A0A242WYH3_BACTU;tr|A0A243E4Y0|A0A243E4Y0_BACTU;tr|M1QV56|M1QV56_BACTU;tr|A0A242Y8H3|A0A242Y8H3_BACTU;tr|A0A243JKZ3|A0A243JKZ3_BACTU;tr|A0A242W1R9|A0A242W1R9_BACTU;tr|A0A243DL31|A0A243DL31_BACUD;tr|A0A243KUT2|A0A243…	ATP synthase gamma chain OS=Bacillus thuringiensis OX=1428 GN=atpG PE=3 SV=1	0	0.969066	0.160184
tr|A0A0P0PGQ2|A0A0P0PGQ2_BACTU	1173	40688	VLGVGGGGNNAVNR;ELGALTVGVVTRPFTFEGR;LLELVDK;EQLQEALR;ELGALTVGVVTR;GADMVFVTAGMGGGTGTGAAPVVAQVAK;MLEHGVQGVDFLAVNTDAQALNLSK;ATQAASGLAAFK;AAEESKEQLQEALR;QGVQGLSDLLATPGLLNLDFADVK;ENVDTLLVLPNDR;GLGAGANPEVGK;NTPMLEAFR;GLGAGANPEVGKK;HSDSDDLDLPAFLR;MLEFDTTQDQLANLK	1;1;1;1;1;1;1;1;1;1;1;1;1;1;1;1	16	85	159297:1:all.mgf;159434:1:all.mgf;171958:1:all.mgf;191997:1:all.mgf;192167:1:all.mgf;192119:1:all.mgf;192133:1:all.mgf;171891:1:all.mgf;192332:1:all.mgf;192192:1:all.mgf;192262:1:all.mgf;192219:1:all.mgf;192303:1:all.mgf;169830:1:all.mgf;169688:1:all.mgf;169550:1:all.mgf;96945:1:all.mgf;119822:1:all.mgf;119785:1:all.mgf;97028:1:all.mgf;119710:1:all.mgf;119925:1:all.mgf;96915:1:all.mgf;96998:1:all…	tr|A0A0G3E8G9|A0A0G3E8G9_BACTU;tr|A0A2C1J2E2|A0A2C1J2E2_BACTU;tr|A0A243I3E3|A0A243I3E3_BACTU;tr|M1QJR0|M1QJR0_BACTU;tr|Q3ENU6|Q3ENU6_BACTI;tr|A0A243E9B8|A0A243E9B8_BACTU;tr|A0A243GF13|A0A243GF13_BACTF;tr|A0A242X825|A0A242X825_BACTU;tr|A0A242XU15|A0A242XU15_BACTU;tr|A0A243J5Z7|A0A243J5Z7_BACTU;tr|A0A243NQD4|A0A243NQD4_BACTU;tr|A0A0F6J2B1|A0A0F6J2B1_BACTU;tr|A0A242WBR4|A0A242WBR4_BACTU;tr|Q6HEQ8|Q6…	Cell division protein FtsZ OS=Bacillus thuringiensis OX=1428 GN=ftsZ PE=3 SV=1	0	0.970307	0.312369
tr|A0A0F6FKR8|A0A0F6FKR8_BACTK	213	32844.9	QYGDQFDTLMK;VKDELAQGK;AQLAQEK;SFEELAK;GGDLGFFGPGK;ASHLLVKDEETAK;AVEQSLTDK;VTDNHADATFDK;QQGLKEETLK;AVEQSLTDKDLK;AGDLTKEEFYEQMK;TQFGYHLLK;TQDAQFMNDLMMK;EEFYEQMK;ASHLLVK;QTLNNMVMEK;KQYGDQFDTLMK	1;1;1;0;1;1;1;1;1;1;1;1;1;1;1;1;1	16	84	121545:1:all.mgf;142419:1:all.mgf;142588:1:all.mgf;117979:1:all.mgf;118013:1:all.mgf;117882:1:all.mgf;117855:1:all.mgf;23773:1:all.mgf;24044:1:all.mgf;47272:1:all.mgf;23682:1:all.mgf;23585:1:all.mgf;47047:1:all.mgf;47102:1:all.mgf;23475:1:all.mgf;47127:1:all.mgf;23910:1:all.mgf;23631:1:all.mgf;23526:1:all.mgf;23456:1:all.mgf;47101:1:all.mgf;47002:1:all.mgf;47077:1:all.mgf;23550:1:all.mgf;23500:1:…	tr|A0A231I1J3|A0A231I1J3_BACTU	Foldase protein PrsA OS=Bacillus thuringiensis subsp. kurstaki OX=29339 GN=prsA1 PE=3 SV=1	0	0.914667	0.00019998
tr|A0A0Q0WZH0|A0A0Q0WZH0_BACTU	618	38045.8	GALVVDNTSAFR;SLLANAEGLVLQDNPEEQLYPMPATAVGK;HFPLAFNALPQLDK;GAAWNSVQLAER;FQDNGFTFEEMK;LMHMPELEVAATCVR;TFHVAVVGATGAVGEQMLNTLEK;EGVTVAELK;NEVFVGR;ANVLPVSGDKK;KLMHMPELEVAATCVR;QLAPEAAK;MTENVPLVVPEVNENDLK;ANVLPVSGDK;LTLLSSK;LPVVSGHSESVYLEVEK;GFHLWVVSDNLLK	1;1;1;1;1;1;1;1;1;1;1;1;1;1;1;1;1	17	84	163582:1:all.mgf;163638:1:all.mgf;163722:1:all.mgf;163742:1:all.mgf;163666:1:all.mgf;163603:1:all.mgf;163694:1:all.mgf;215514:1:all.mgf;194308:1:all.mgf;172446:1:all.mgf;194176:1:all.mgf;194030:1:all.mgf;215375:1:all.mgf;194038:1:all.mgf;194168:1:all.mgf;104745:1:all.mgf;104789:1:all.mgf;104620:1:all.mgf;104885:1:all.mgf;104870:1:all.mgf;104560:1:all.mgf;104816:1:all.mgf;104756:1:all.mgf;104842:1…	tr|A0A243EB78|A0A243EB78_BACTU;tr|M1QQG3|M1QQG3_BACTU;tr|A0A2C9Z8A0|A0A2C9Z8A0_BACTU;tr|A0A242XTY3|A0A242XTY3_BACTU;tr|A0A243DUD8|A0A243DUD8_BACUD;tr|A0A0F6J167|A0A0F6J167_BACTU;tr|A0A243KXE1|A0A243KXE1_BACTU;tr|C3H4W2|C3H4W2_BACTU;tr|A0A243A8T6|A0A243A8T6_BACTU;tr|A0A0F6FWG2|A0A0F6FWG2_BACTK;tr|A0A243IXM1|A0A243IXM1_BACTU;tr|V5MEV4|V5MEV4_BACTU;tr|A0A0D1QX42|A0A0D1QX42_BACTU;tr|A0A193CVW6|A0A193…	Aspartate-semialdehyde dehydrogenase OS=Bacillus thuringiensis OX=1428 GN=asd2_2 PE=3 SV=1	0	1.08118	0.00069993
tr|A0A231HY82|A0A231HY82_BACTU	1114	16250.5	MVFEGHLVGTGLK;LLGGALDGLK;HGVEESDLDVAWVPGAFELPLLAK;GYESAVAALEMAHLSK;YDAVLTLGTVLR;VFEGHLVGTGLK;FNEFLTSK;LLGGALDGLKR;VGVVVGR;GATTHYDYVCNEVAK	1;1;1;1;1;1;1;1;1;1	10	84	31335:1:all.mgf;54881:1:all.mgf;31306:1:all.mgf;31374:1:all.mgf;31184:1:all.mgf;4995:1:all.mgf;54742:1:all.mgf;31111:1:all.mgf;5160:1:all.mgf;31212:1:all.mgf;4893:1:all.mgf;31154:1:all.mgf;5021:1:all.mgf;204780:1:all.mgf;4909:1:all.mgf;31234:1:all.mgf;29100:1:all.mgf;4938:1:all.mgf;4967:1:all.mgf;54753:1:all.mgf;8823:1:all.mgf;59215:1:all.mgf;58795:1:all.mgf;58518:1:all.mgf;58656:1:all.mgf;58939:…	tr|A0A243J6J2|A0A243J6J2_BACTU;tr|A0A0F6FPK9|A0A0F6FPK9_BACTK;tr|A0A243FIM1|A0A243FIM1_BACTU;tr|A0A242ZI50|A0A242ZI50_BACTU;tr|A0A243F8M5|A0A243F8M5_BACUK	6,7-dimethyl-8-ribityllumazine synthase OS=Bacillus thuringiensis OX=1428 GN=ribH PE=3 SV=1	0	1.45523	0.0001
tr|C3FX75|C3FX75_BACTU	497	15763.4	TNYPVQMLELALK;LASEVASLLR;WYVVDAEGQTLGR;KLNVYAGAEHPHQAQKPEVYELR;KWYVVDAEGQTLGR;LNVYAGAEHPHQAQKPEVYELR;NKPTFTPHVDTGDHVLLLNAEK;HTNHPGGLK;LHLTGNK	0;1;0;1;0;1;1;0;0	4	84	209891:1:all.mgf;209544:1:all.mgf;209949:1:all.mgf;209837:1:all.mgf;209967:1:all.mgf;62083:1:all.mgf;209921:1:all.mgf;209826:1:all.mgf;62178:1:all.mgf;209686:1:all.mgf;209863:1:all.mgf;168767:1:all.mgf;7378:1:all.mgf;38417:1:all.mgf;62144:1:all.mgf;209675:1:all.mgf;38412:1:all.mgf;85712:1:all.mgf;86413:1:all.mgf;62685:1:all.mgf;85613:1:all.mgf;86316:1:all.mgf;85855:1:all.mgf;86471:1:all.mgf;62854…	tr|C3DXQ4|C3DXQ4_BACTU;tr|A0A0B5XPP7|A0A0B5XPP7_BACTU;tr|A0A242ZPB3|A0A242ZPB3_BACTU;tr|A0A243E9D1|A0A243E9D1_BACTU;tr|A0A243IBC9|A0A243IBC9_BACTU;tr|A0A243NAX1|A0A243NAX1_BACTU;tr|A0A243JNI5|A0A243JNI5_BACTU;tr|A0A243P1X5|A0A243P1X5_BACTV;tr|A0A243DZG5|A0A243DZG5_BACUD;tr|A0A242WEM3|A0A242WEM3_BACTU;tr|A0A243L2H2|A0A243L2H2_BACTU;tr|A0A243C7D9|A0A243C7D9_BACTU;tr|W8Y579|W8Y579_BACTU;tr|A0A0K0S1S…	50S ribosomal protein L13 OS=Bacillus thuringiensis serovar andalousiensis BGSC 4AW1 OX=527032 GN=rplM PE=3 SV=1	0	0.848282	0.0001
tr|A0A1E7ZHH6|A0A1E7ZHH6_BACTU	611	47734.4	GVSTDNLR;VGWFDSVVVR;LTDFLSEHAEVVAR;MADLLDR;VSELTGLQLSMFSVGPDR;VSGLTDLSLNSLDVLTGLPTLK;LHLLPSGLFYK;AHVLLPYHLK;ALLEELK;VGDGPFPTELHDELGHQLR;CEPVYEELPGWEEDLTGVK;YNGEVLDEVPANLNLLAK;YQGGNNAGHTLVFGGVK;GLGPAYMDK;LCVLGNGLVVDPK	1;1;1;1;1;1;1;1;1;1;1;1;1;1;1	15	82	46102:1:all.mgf;22671:1:all.mgf;22733:1:all.mgf;22710:1:all.mgf;22815:1:all.mgf;22848:1:all.mgf;22763:1:all.mgf;22810:1:all.mgf;22814:1:all.mgf;22678:1:all.mgf;106988:1:all.mgf;107356:1:all.mgf;107552:1:all.mgf;107189:1:all.mgf;107440:1:all.mgf;107215:1:all.mgf;107132:1:all.mgf;107126:1:all.mgf;107161:1:all.mgf;107400:1:all.mgf;107498:1:all.mgf;107582:1:all.mgf;107540:1:all.mgf;107328:1:all.mgf;1…	tr|C3H9M7|C3H9M7_BACTU	Adenylosuccinate synthetase OS=Bacillus thuringiensis OX=1428 GN=purA PE=3 SV=1	0	1.10623	0.00129987
tr|Q5J8U1|Q5J8U1_BACTU	128	26556.9	VDLLVNNAGLTR;VALVTGGAK;ALTVALAQEGAK;LVEEAVNHFGK;EAAENLVNELGK;DGHDVYAVQADVSK;GVVYLCR;AGMLGFTK;FGQADELAK;TNVTVNALCPGFLDTEMVAEVPEEVR;SLALELAK;VVLNYNSSK;DGAYLTGQQLNLNGGLYM	1;1;1;1;1;1;1;1;1;1;1;1;1	13	82	56390:1:all.mgf;56529:1:all.mgf;56811:1:all.mgf;56214:1:all.mgf;188132:1:all.mgf;56670:1:all.mgf;56255:1:all.mgf;187964:1:all.mgf;56476:1:all.mgf;56337:1:all.mgf;56184:1:all.mgf;203296:1:all.mgf;203151:1:all.mgf;203013:1:all.mgf;203437:1:all.mgf;165182:1:all.mgf;165250:1:all.mgf;164834:1:all.mgf;164972:1:all.mgf;165276:1:all.mgf;165125:1:all.mgf;165114:1:all.mgf;208744:1:all.mgf;208950:1:all.mgf;…	tr|Q3EQ91|Q3EQ91_BACTI;tr|A0A243E2N2|A0A243E2N2_BACTU;tr|A0A242Y3R6|A0A242Y3R6_BACTU;tr|A0A243JBL0|A0A243JBL0_BACTU;tr|A0A0F6JC83|A0A0F6JC83_BACTU;tr|A0A243BDM9|A0A243BDM9_BACTU;tr|A0A242ZU20|A0A242ZU20_BACTU;tr|V5M7L0|V5M7L0_BACTU;tr|A0A0F6FNL9|A0A0F6FNL9_BACTK;tr|A0A243JHP5|A0A243JHP5_BACTU;tr|A0A0D1QSG2|A0A0D1QSG2_BACTU;tr|A0A243EY51|A0A243EY51_BACUK;tr|A0A243KZ04|A0A243KZ04_BACUH;tr|A0A193CQ7…	3-oxoacyl-ACP reductase OS=Bacillus thuringiensis OX=1428 GN=phaB PE=3 SV=1	0	0.869312	0.0001
tr|A0A0F6FMF2|A0A0F6FMF2_BACTK	1239	97623.4	GYLLADGVK;NPAQVEEALAFVQEYVK;SAYELMNDQVGLLK;LSNLEAGNLTDSVMTVDGVNVLAAK;EMGAMALFGEK;VASEFVGYGTVATESNVVALVK;TTVLSGVDAFR;KNLDTGMGLER;VNLLAGVTK;LVAESGLGAGTR;LWESLDVELSQK;QMFLDFFQEK;GEAYGNDFSDPELYPGGENER;VNVADMNNLR;TVTFAVGDGALPSNEGR;FDFSHFGQVQADELEK;VLPQNPR;QDVDSMQVQGGVLGELK;DVLGTHVNQAGSLVTSER;VDGLFAEVK;LEENFWDLGEGPSGPNTELFYDR;FHETLHDGEALLAEVLAK;MTSLVQDVPTNFDTDLFMPMLDATETLSGEK;DLLSQGYHAGK	1;1;1;1;1;1;1;1;1;1;1;1;1;1;1;1;1;1;1;1;1;1;1;1	24	81	164634:1:all.mgf;164470:1:all.mgf;164491:1:all.mgf;164633:1:all.mgf;17850:1:all.mgf;18162:1:all.mgf;17866:1:all.mgf;17946:1:all.mgf;17890:1:all.mgf;17917:1:all.mgf;17993:1:all.mgf;210219:1:all.mgf;210080:1:all.mgf;210203:1:all.mgf;210060:1:all.mgf;212013:1:all.mgf;14522:1:all.mgf;14665:1:all.mgf;211943:1:all.mgf;188670:1:all.mgf;38388:1:all.mgf;42809:1:all.mgf;38246:1:all.mgf;41469:1:all.mgf;4065…	tr|A0A243G1K4|A0A243G1K4_BACTU;tr|A0A243GZK5|A0A243GZK5_BACTU	Alanine--tRNA ligase OS=Bacillus thuringiensis subsp. kurstaki OX=29339 GN=alaS PE=3 SV=1	0	1.01346	0.666433
tr|A0A0G3DZL2|A0A0G3DZL2_BACTU	2071	47672.4	ALSLWMSLK;VLALSDAYGALHDPNGLDLDYLLDR;GGLLCDPR;EQHFELLNSTQLVLSEALEK;DLPAPDVFTNSQLMAWMMDEYSR;GVTLCLR;ALSQLVGPTK;VVVQGFGNAGSFLAK;LDEFNSPGFLTGKPLVLGGSHGR;FMHDAGAK;ELLELDCDLLVPAALENQLTEENANDLK;LFNNTLSNK;LGYPNEVYELLK;DSFGTVTK;FHPNVTENEVK;LAAYMVGVR;SFDSLYETAQVR;CGLVDLPYGGGK;LGYPNEVYELLKEPLR	1;1;1;1;1;1;1;1;1;1;1;1;1;1;1;1;1;1;1	19	80	148818:1:all.mgf;215832:1:all.mgf;148648:1:all.mgf;215550:1:all.mgf;215690:1:all.mgf;41778:1:all.mgf;117745:1:all.mgf;117602:1:all.mgf;117738:1:all.mgf;117880:1:all.mgf;117634:1:all.mgf;17123:1:all.mgf;15134:1:all.mgf;15270:1:all.mgf;15113:1:all.mgf;16283:1:all.mgf;17481:1:all.mgf;16836:1:all.mgf;40666:1:all.mgf;65034:1:all.mgf;181182:1:all.mgf;181209:1:all.mgf;181313:1:all.mgf;181239:1:all.mgf;1…	tr|A0A242YIS3|A0A242YIS3_BACTU;tr|Q3EN96|Q3EN96_BACTI;tr|A0A243EEU3|A0A243EEU3_BACTU;tr|A0A243JDP1|A0A243JDP1_BACTU;tr|A0A242Y2W0|A0A242Y2W0_BACTU;tr|A0A242W7F2|A0A242W7F2_BACTU;tr|A0A243DNB6|A0A243DNB6_BACUD;tr|Q6HL64|Q6HL64_BACHK;tr|A0A243KWK2|A0A243KWK2_BACTU;tr|A0A0G4D4K6|A0A0G4D4K6_BACTO;tr|A0A0K0S5C7|A0A0K0S5C7_BACT3;tr|A0A243B3U3|A0A243B3U3_BACTU;tr|A0A0F6G0U6|A0A0F6G0U6_BACTK;tr|A0A243JI6…	Glutamate dehydrogenase OS=Bacillus thuringiensis OX=1428 GN=B4918_08170 PE=3 SV=1	0	1.01312	0.620538
tr|A0A0Q1ACV7|A0A0Q1ACV7_BACTU	1489	66489.8	TASASCLLTEAPSPVAEAQLEELNLK;SVVADSLGALR;VHDGEFYALPQSPQLFK;DLGGLLFLDLR;EALEVAETLR;VTVEAVGQTVQLK;FEMELTDLSEFAAGCGFK;AQAYDLVLNGYELGGGSLR;GVEVSAPFPR;VNVLNAAK;TGLVQVVFNPETSK;YADAMAR;QLLMVGGFER;NFLDTEEFLEVETPLLTK;LEVQATK;SEYVLHVEGTVVER;DLDALTEFVK;KDLDALTEFVK	1;1;1;1;1;1;1;1;1;1;1;1;1;1;1;1;1;1	18	80	171737:1:all.mgf;171651:1:all.mgf;171591:1:all.mgf;171541:1:all.mgf;171634:1:all.mgf;7606:1:all.mgf;7687:1:all.mgf;7716:1:all.mgf;7557:1:all.mgf;9171:1:all.mgf;9313:1:all.mgf;110858:1:all.mgf;110999:1:all.mgf;78457:1:all.mgf;78634:1:all.mgf;78496:1:all.mgf;78597:1:all.mgf;78262:1:all.mgf;78157:1:all.mgf;78518:1:all.mgf;78600:1:all.mgf;78549:1:all.mgf;78464:1:all.mgf;78799:1:all.mgf;78299:1:all.mg…	tr|A0A243G1X4|A0A243G1X4_BACTU;tr|A0A243CNV6|A0A243CNV6_BACTU;tr|A0A243EC07|A0A243EC07_BACTU;tr|A0A242Y8F8|A0A242Y8F8_BACTU;tr|A0A243J8T9|A0A243J8T9_BACTU;tr|A0A242W788|A0A242W788_BACTU;tr|A0A243CFB1|A0A243CFB1_BACTU;tr|W8YHK1|W8YHK1_BACTU;tr|A0A243AQB3|A0A243AQB3_BACTU;tr|A0A243AUX3|A0A243AUX3_BACTU;tr|A0A0F6FXJ2|A0A0F6FXJ2_BACTK;tr|F0PY69|F0PY69_BACT0;tr|A0A193CXU1|A0A193CXU1_BACTU;tr|A0A243M7Y…	Aspartate--tRNA(Asp/Asn) ligase OS=Bacillus thuringiensis OX=1428 GN=aspS PE=3 SV=1	0	1.01226	0.683632
tr|W8YFW1|W8YFW1_BACTU	1004	74259.3	MMGDGFALEPTEGTVVSPVNGELVNVFPTK;VDENETLVSPLEGK;LKELGAAGVLEVGNNLQALFGPK;LLPLTEVPDQVFSGK;SQLHDLMSGR;ENLASLDACLTR;EVLVALGGK;GETALLDLQ;VDLAFVK;ADWFVMVAK;LFMAQLK;ELGAAGVLEVGNNLQALFGPK;LFGVLQK;DGVELTAGTFTTGK;KGETALLDLQ;LNGEGFEALVAQGDK	1;1;1;1;1;1;1;1;1;1;1;1;1;1;1;1	16	80	215277:1:all.mgf;29369:1:all.mgf;29325:1:all.mgf;29088:1:all.mgf;29145:1:all.mgf;29343:1:all.mgf;29064:1:all.mgf;29043:1:all.mgf;29258:1:all.mgf;29208:1:all.mgf;29119:1:all.mgf;29224:1:all.mgf;29282:1:all.mgf;29183:1:all.mgf;196005:1:all.mgf;196098:1:all.mgf;195862:1:all.mgf;37856:1:all.mgf;37189:1:all.mgf;37242:1:all.mgf;37403:1:all.mgf;37118:1:all.mgf;37442:1:all.mgf;38193:1:all.mgf;37814:1:all…	tr|V5MEI9|V5MEI9_BACTU;tr|M1QRD1|M1QRD1_BACTU;tr|J3ZX83|J3ZX83_BACTU;tr|C3E7Z2|C3E7Z2_BACTU;tr|A0A2J9CAZ5|A0A2J9CAZ5_BACTU;tr|A0A2C2H0Z6|A0A2C2H0Z6_BACTU;tr|A0A2B3QFA5|A0A2B3QFA5_BACTU;tr|A0A2B0AAZ9|A0A2B0AAZ9_BACTU;tr|A0A2A9W2X1|A0A2A9W2X1_BACTU;tr|A0A243P2M6|A0A243P2M6_BACTV;tr|A0A243MCF4|A0A243MCF4_BACTJ;tr|A0A243M8B4|A0A243M8B4_BACTU;tr|A0A243L1B8|A0A243L1B8_BACTU;tr|A0A243J6N1|A0A243J6N1_BAC…	Uncharacterized protein OS=Bacillus thuringiensis DB27 OX=1431339 GN=BTDB27_003909 PE=4 SV=1	0	1.00851	0.756624
tr|A0A1B1T429|A0A1B1T429_BACTU	878	37474.3	LYVKPLLELLK;EVLGGLGGFGGMFDLSK;LLEEQGEMAR;FALEEPVLVSGTDGVGTK;QAGVDLEAGYEAVSR;KVLLEDGELSLER;VLLEDGELSLER;LELPLGEELLKPTK;AEPSKLENLVK;KEVLGGLGGFGGMFDLSK;HEVYGMAHLTGGGFLENLPR;KHEVYGMAHLTGGGFLENLPR	1;1;1;1;1;1;1;1;1;1;1;1	12	79	172607:1:all.mgf;172619:1:all.mgf;172594:1:all.mgf;172575:1:all.mgf;172525:1:all.mgf;60436:1:all.mgf;60345:1:all.mgf;60618:1:all.mgf;60702:1:all.mgf;132067:1:all.mgf;60481:1:all.mgf;60496:1:all.mgf;110661:1:all.mgf;110710:1:all.mgf;60469:1:all.mgf;110568:1:all.mgf;110892:1:all.mgf;132043:1:all.mgf;60412:1:all.mgf;110850:1:all.mgf;110747:1:all.mgf;110612:1:all.mgf;110990:1:all.mgf;51832:1:all.mgf;…	tr|A0A243E7Q1|A0A243E7Q1_BACTU;tr|A0A243DZQ4|A0A243DZQ4_BACUD;tr|A0A0F6FYI8|A0A0F6FYI8_BACTK;tr|A0A243JPS9|A0A243JPS9_BACTU;tr|A0A0D1R4R6|A0A0D1R4R6_BACTU;tr|A0A243L072|A0A243L072_BACTU;tr|A0A193CMB4|A0A193CMB4_BACTU;tr|A0A243JFI3|A0A243JFI3_BACTU;tr|A0A243LKY8|A0A243LKY8_BACTJ;tr|A0A243D4S8|A0A243D4S8_BACTU;tr|C3DY26|C3DY26_BACTU;tr|A0A242ZFP4|A0A242ZFP4_BACTU;tr|A0A243F1Z7|A0A243F1Z7_BACUK;tr|A…	Phosphoribosylformylglycinamidine cyclo-ligase OS=Bacillus thuringiensis OX=1428 GN=purM PE=3 SV=1	0	1.00112	0.974103
tr|A0A0B5XG68|A0A0B5XG68_BACTU	412	14855.1	QLQTGGEVVAYVW;VMTDPLADMLTR;LEVPASK;ELAELLKR;GVMTDKDAR;ELAELLK;LSKPGLR;KELAELLK;MTDPLADMLTR;VLNGLGLALVSTSK	1;1;1;1;1;1;1;1;1;1	10	78	192768:1:all.mgf;199605:1:all.mgf;192350:1:all.mgf;192490:1:all.mgf;192909:1:all.mgf;193215:1:all.mgf;193048:1:all.mgf;192628:1:all.mgf;192210:1:all.mgf;34448:1:all.mgf;37193:1:all.mgf;37263:1:all.mgf;38156:1:all.mgf;121859:1:all.mgf;168844:1:all.mgf;188581:1:all.mgf;166647:1:all.mgf;13833:1:all.mgf;143117:1:all.mgf;168856:1:all.mgf;32027:1:all.mgf;143321:1:all.mgf;166605:1:all.mgf;143336:1:all.m…	tr|A0A243ICN3|A0A243ICN3_BACTU;tr|C3DDV4|C3DDV4_BACTS;tr|M1QPA3|M1QPA3_BACTU;tr|A0A242XDT2|A0A242XDT2_BACTU;tr|A0A243E779|A0A243E779_BACTU;tr|A0A243NAU8|A0A243NAU8_BACTU;tr|A0A242WRM9|A0A242WRM9_BACTU;tr|A0A243C5J3|A0A243C5J3_BACTU;tr|A0A243KPL4|A0A243KPL4_BACTU;tr|A0A242Y7N5|A0A242Y7N5_BACTU;tr|A0A242WEI6|A0A242WEI6_BACTU;tr|A0A0F6IZU4|A0A0F6IZU4_BACTU;tr|A0A243DZH7|A0A243DZH7_BACUD;tr|A0A243BL7…	30S ribosomal protein S8 OS=Bacillus thuringiensis OX=1428 GN=rpsH PE=3 SV=1	0	0.972853	0.306669
tr|A0A0G3E2S4|A0A0G3E2S4_BACTU	638	25727.7	SGVLFGEWSELK;MMDANELLSFLQK;LEPGALLR;NSALPMLDLK;EVTFPETVQAFVNK;EVTFPETVQAFVNKK;HLVDYVVENDRR;GAVVAAGAVVTEDVPPYTVVAGTPAR;TLLDENNK;NCHVGAGAVLAGVLEPPSAK	1;1;1;1;1;1;1;1;1;1	10	78	12654:1:all.mgf;12441:1:all.mgf;12625:1:all.mgf;12664:1:all.mgf;12571:1:all.mgf;12499:1:all.mgf;12598:1:all.mgf;12527:1:all.mgf;12541:1:all.mgf;12417:1:all.mgf;12470:1:all.mgf;13524:1:all.mgf;13483:1:all.mgf;14659:1:all.mgf;13511:1:all.mgf;14491:1:all.mgf;14780:1:all.mgf;13430:1:all.mgf;63738:1:all.mgf;13453:1:all.mgf;63692:1:all.mgf;13647:1:all.mgf;13393:1:all.mgf;14765:1:all.mgf;163053:1:all.mg…	tr|A0A243D948|A0A243D948_BACTU;tr|M1QJZ7|M1QJZ7_BACTU;tr|A0A243E9J8|A0A243E9J8_BACTU;tr|A0A243J644|A0A243J644_BACTU;tr|A0A243DRF7|A0A243DRF7_BACUD;tr|A0A243KPT0|A0A243KPT0_BACTU;tr|A0A0G4CWR9|A0A0G4CWR9_BACTO;tr|C3H5H5|C3H5H5_BACTU;tr|W8YGG6|W8YGG6_BACTU;tr|A0A243BFP7|A0A243BFP7_BACTU;tr|A0A242ZWG8|A0A242ZWG8_BACTU;tr|V5MEU1|V5MEU1_BACTU;tr|A0A243J0P9|A0A243J0P9_BACTU;tr|A0A0F6FWF1|A0A0F6FWF1_BAC…	2,3,4,5-tetrahydropyridine-2,6-dicarboxylate N-acetyltransferase OS=Bacillus thuringiensis OX=1428 GN=dapD PE=3 SV=1	0	1.04765	0.0682932
tr|A0A0F6FWS3|A0A0F6FWS3_BACTK	1552	70225.3	NKPLDENLNLR;KLLDMSDLDEATDR;NAPCLLFLDELDAVGR;YFMTKPELLDK;QELVEVVEFLK;LLDMSDLDEATDR;LGPMQFGSSQGGQVFLGR;TPGFSGADLENLLNEAALVAAR;VLAGPAK;TTSVSYDK;MVTEFGMSDK;LPERPTSSDDVK;GVLLVGPPGTGK;GQAGGYAVMLPK;VAEELVFGEVSTGAHNDFQR;DFHSEQNYSDALAHDLDVEMQTLMK;NVQLQPK;DLLTENR;TLLEVETLDAEQLNHLCDYGR;DVAGADEEKQELVEVVEFLKDPR;GQFNNSSQGEQFVTYAPNTEELQK;AKDLLTENR;KFSEVGAR;DKLDLLAK	1;1;1;1;1;1;1;1;1;1;1;1;1;1;1;1;1;1;1;1;1;1;1;1	24	77	119101:1:all.mgf;119029:1:all.mgf;119086:1:all.mgf;118965:1:all.mgf;119059:1:all.mgf;119002:1:all.mgf;100659:1:all.mgf;194965:1:all.mgf;195531:1:all.mgf;195252:1:all.mgf;195097:1:all.mgf;195113:1:all.mgf;195386:1:all.mgf;7932:1:all.mgf;164946:1:all.mgf;184472:1:all.mgf;173775:1:all.mgf;57405:1:all.mgf;56987:1:all.mgf;57123:1:all.mgf;57263:1:all.mgf;55456:1:all.mgf;55596:1:all.mgf;55314:1:all.mgf;…	-	ATP-dependent zinc metalloprotease FtsH OS=Bacillus thuringiensis subsp. kurstaki OX=29339 GN=ftsH PE=3 SV=1	0	1.02088	0.49855
tr|A0A243GAV2|A0A243GAV2_BACTU	132	49561.5	VTLVEMAPQLLPGEDEDLAHLLR;FLLAAGSEPTELPFAPFDGK;SLLESAEVHDLVR;ALLLGEQMGK;LESDGVELFTGAALK;EVTLLDEADLGGTCLNVGCMPTK;CLYTAPELASVGLTEK;EKLESDGVELFTGAALK;VQQLDLEK;AGVQFSNK;ANDYGVTLNTGSLSLDWDQLQAR;KANDYGVTLNTGSLSLDWDQLQAR;AKFETDHR;VNYHAVPR	1;1;1;1;1;1;1;1;1;1;1;1;1;1	14	77	192561:1:all.mgf;16474:1:all.mgf;16697:1:all.mgf;213968:1:all.mgf;192685:1:all.mgf;16560:1:all.mgf;192703:1:all.mgf;213883:1:all.mgf;16835:1:all.mgf;213976:1:all.mgf;17205:1:all.mgf;16428:1:all.mgf;192854:1:all.mgf;16868:1:all.mgf;16527:1:all.mgf;16444:1:all.mgf;192630:1:all.mgf;192769:1:all.mgf;16737:1:all.mgf;192798:1:all.mgf;16681:1:all.mgf;192826:1:all.mgf;192657:1:all.mgf;192621:1:all.mgf;16…	tr|A0A0F6FLP4|A0A0F6FLP4_BACTK	Dihydrolipoyl dehydrogenase OS=Bacillus thuringiensis OX=1428 GN=BK774_12305 PE=3 SV=1	0	1.31677	0.0001
tr|A0A0B5NFK3|A0A0B5NFK3_BACTU	298	6943.44	YELAQEFGVQLGADSTAR;LVAMAEQSLGGFHK;ANQNSSNQLVVPGATAALDQMK;ANGSVGGELTKR;ANGSVGGELTK	1;1;1;0;0	3	76	217468:1:all.mgf;217013:1:all.mgf;214363:1:all.mgf;214082:1:all.mgf;220999:1:all.mgf;213662:1:all.mgf;220581:1:all.mgf;212682:1:all.mgf;220957:1:all.mgf;216374:1:all.mgf;213299:1:all.mgf;214753:1:all.mgf;215789:1:all.mgf;213050:1:all.mgf;213304:1:all.mgf;214224:1:all.mgf;215121:1:all.mgf;212709:1:all.mgf;212488:1:all.mgf;221054:1:all.mgf;13596:1:all.mgf;217748:1:all.mgf;214502:1:all.mgf;220919:1:…	tr|Q3ERX0|Q3ERX0_BACTI;tr|A0A243HX16|A0A243HX16_BACTU;tr|A0A243E0U3|A0A243E0U3_BACTU;tr|A0A242YET8|A0A242YET8_BACTU;tr|A0A243NBQ7|A0A243NBQ7_BACTU;tr|A0A243DSV3|A0A243DSV3_BACUD;tr|A0A242W2D0|A0A242W2D0_BACTU;tr|Q6HMW4|Q6HMW4_BACHK;tr|A0A243KJY8|A0A243KJY8_BACTU;tr|A0A0G4D602|A0A0G4D602_BACTO;tr|A0A243BQY1|A0A243BQY1_BACTU;tr|W8YUH6|W8YUH6_BACTU;tr|A0A2C9YMR6|A0A2C9YMR6_BACTU;tr|F0PLE1|F0PLE1_BAC…	Acid-soluble spore protein OS=Bacillus thuringiensis OX=1428 GN=sasP-C PE=4 SV=1	0	0.736392	0.0001
tr|A0A2B2AHT6|A0A2B2AHT6_BACTU	1193	97490.3	LLLFLDELHTLVGAGK;ALDLVDEACATLR;TLAQSLFDSEEQMLR;LQAVLNELK;LMQLELEEAALGK;TELDSMPTELDEVTR;VTSQNPEATYEALEK;FQQVLAEEPTVEDTLSLLR;DLVAEVR;LDPVLGR;LLGAPPGYVGYEEGGQLTEAVR;TALVEGLAQR;ALVAASVLSDR;FELYHGVNLHDR;GHFRPEFLNR;DLVMGQLR;LQDDYLSVEHVLLAFSEEK;LDMSEYMEK;VDELLLFKPLTTNELK;VLGQEEAVSLVSDAVLR;YLEKDPALER;EFVVEAGFDPMYGAR;WTGLPVAK;GELHCLGATTLDEYR;LEQLLSER;AHPEVFNLLLQMLDDGR;TEGAMDAGNMLKPMLAR;NNPVLLGEPGVGK	1;1;1;1;1;1;1;1;1;0;1;1;1;1;1;1;1;0;1;1;1;1;1;1;1;1;1;0	25	76	20633:1:all.mgf;20550:1:all.mgf;20577:1:all.mgf;20663:1:all.mgf;20605:1:all.mgf;147840:1:all.mgf;146592:1:all.mgf;171904:1:all.mgf;172006:1:all.mgf;146288:1:all.mgf;171962:1:all.mgf;37453:1:all.mgf;37622:1:all.mgf;171555:1:all.mgf;28288:1:all.mgf;32036:1:all.mgf;31902:1:all.mgf;32173:1:all.mgf;31893:1:all.mgf;76404:1:all.mgf;76610:1:all.mgf;76582:1:all.mgf;76545:1:all.mgf;76720:1:all.mgf;195581:1…	tr|A0A0Q0QY63|A0A0Q0QY63_BACTU;tr|A0A243E2A5|A0A243E2A5_BACTU;tr|A0A242YE46|A0A242YE46_BACTU;tr|A0A243JB91|A0A243JB91_BACTU;tr|A0A243DQ67|A0A243DQ67_BACUD;tr|A0A243K8F9|A0A243K8F9_BACTU;tr|A0A0F6JBU6|A0A0F6JBU6_BACTU;tr|A0A0K0S4H0|A0A0K0S4H0_BACT3;tr|A0A243AZA0|A0A243AZA0_BACTU;tr|A0A243A6F4|A0A243A6F4_BACTU;tr|A0A0F6FWV3|A0A0F6FWV3_BACTK;tr|V5M789|V5M789_BACTU;tr|A0A0D1R2P6|A0A0D1R2P6_BACTU;tr|A…	Chaperone protein ClpB OS=Bacillus thuringiensis OX=1428 GN=clpB PE=3 SV=1	0	1.11639	0.0001
tr|A0A2T7YNY4|A0A2T7YNY4_BACTU	1562	15724.3	AEESNEVLGLFGLLK;DRAEESNEVLGLFGLLK;SYDFAQTVATDEVLK;SMAATALEAK;FVNAYLQLSAER;LTELVNLLTK;SDTVGALTELVEPVKDTVK	1;1;1;1;1;1;1	7	76	41230:1:all.mgf;64983:1:all.mgf;41063:1:all.mgf;41288:1:all.mgf;41257:1:all.mgf;64677:1:all.mgf;64951:1:all.mgf;41244:1:all.mgf;41316:1:all.mgf;41345:1:all.mgf;64812:1:all.mgf;64829:1:all.mgf;64775:1:all.mgf;64909:1:all.mgf;41216:1:all.mgf;38441:1:all.mgf;39136:1:all.mgf;38997:1:all.mgf;38286:1:all.mgf;38579:1:all.mgf;38254:1:all.mgf;38719:1:all.mgf;38303:1:all.mgf;38233:1:all.mgf;126892:1:all.mg…	tr|A0A1B1SRL5|A0A1B1SRL5_BACTU;tr|W8YIX4|W8YIX4_BACTU;tr|A0A0F6FK62|A0A0F6FK62_BACTK;tr|A0A243IW40|A0A243IW40_BACTU;tr|A0A243MUH6|A0A243MUH6_BACTV;tr|A0A193CZW7|A0A193CZW7_BACTU;tr|A0A243J5L2|A0A243J5L2_BACTU;tr|A0A242YRE6|A0A242YRE6_BACTU;tr|A0A243EQJ0|A0A243EQJ0_BACUK;tr|A0A243CD55|A0A243CD55_BACTU;tr|A0A0K0SFL0|A0A0K0SFL0_BACT3;tr|C3H8H0|C3H8H0_BACTU	Uncharacterized protein OS=Bacillus thuringiensis OX=1428 GN=C5676_03250 PE=4 SV=1	0	0.77857	0.0001
tr|A0A1H6QE30|A0A1H6QE30_BACTU	368	31210.3	DAGGDVLTMTELLEK;TADDFAVYSGDDGLTLPAMAVGAK;VTLQSVMQSLPR;LSELENLVALK;TALQMVGLDVGSVR;LPLLPLTEEER;LHQLLVR;HVVSVVDK;VTDSLFMAPSPTPVK;SLVQLSVDTVVR	1;1;1;1;1;1;1;1;1;1	10	75	129034:1:all.mgf;128978:1:all.mgf;128949:1:all.mgf;77828:1:all.mgf;78037:1:all.mgf;77896:1:all.mgf;77757:1:all.mgf;77858:1:all.mgf;128935:1:all.mgf;129076:1:all.mgf;77909:1:all.mgf;129003:1:all.mgf;145953:1:all.mgf;171590:1:all.mgf;171487:1:all.mgf;171507:1:all.mgf;171523:1:all.mgf;171647:1:all.mgf;171450:1:all.mgf;171537:1:all.mgf;55138:1:all.mgf;148254:1:all.mgf;148227:1:all.mgf;148087:1:all.mg…	tr|A0A0K0QFS5|A0A0K0QFS5_BACTU;tr|A0A0B5NND8|A0A0B5NND8_BACTU;tr|A0A243ERA9|A0A243ERA9_BACTY;tr|A0A242ZG51|A0A242ZG51_BACTU;tr|A0A243I2R6|A0A243I2R6_BACTU;tr|A0A243EBL4|A0A243EBL4_BACTU;tr|A0A2C9Z7Z6|A0A2C9Z7Z6_BACTU;tr|A0A243K7W1|A0A243K7W1_BACTU;tr|A0A242XTL2|A0A242XTL2_BACTU;tr|C3G6U9|C3G6U9_BACTU;tr|A0A242WC02|A0A242WC02_BACTU;tr|A0A0F6J165|A0A0F6J165_BACTU;tr|Q6HF16|Q6HF16_BACHK;tr|A0A243DU8…	4-hydroxy-tetrahydrodipicolinate synthase OS=Bacillus thuringiensis OX=1428 GN=dapA PE=3 SV=1	0	0.905987	0.0001
tr|A0A1B1STX2|A0A1B1STX2_BACTU	2012	38652	GYCSDLTR;AQFLTDFR;KQGATSSSFDLLVASGLR;SHTVLEPGMAVTVEPGLYLPGLGGVR;LEDDLLVTSEGNEVLTK;EAAQLADAAFEHLLSFLR;SAFDEAGLDGLLLTNEHSR;GYGEYFGHSTGHGLGLELHEAPGLAFR;QAVGYEVVQHAGLLLDEVAK;SALPHGVASEK;LGFEQDTLTYSSYSVHK;TLAVGEPSDK;LKELYNLVLEAQLR;VLETGDFVTLDFGAYYK;YVEQASK	1;1;1;1;1;1;1;1;1;1;1;1;1;1;1	15	74	23343:1:all.mgf;23508:1:all.mgf;23204:1:all.mgf;23303:1:all.mgf;23243:1:all.mgf;23272:1:all.mgf;23410:1:all.mgf;23383:1:all.mgf;23356:1:all.mgf;46722:1:all.mgf;8555:1:all.mgf;8563:1:all.mgf;8732:1:all.mgf;8398:1:all.mgf;8843:1:all.mgf;8835:1:all.mgf;8593:1:all.mgf;8618:1:all.mgf;8647:1:all.mgf;8704:1:all.mgf;8692:1:all.mgf;8758:1:all.mgf;8787:1:all.mgf;55681:1:all.mgf;55821:1:all.mgf;55784:1:all.…	tr|A0A242ZIE4|A0A242ZIE4_BACTU;tr|A0A243J739|A0A243J739_BACTU;tr|A0A0K0SD88|A0A0K0SD88_BACT3;tr|W8Y8C6|W8Y8C6_BACTU;tr|A0A243IPL6|A0A243IPL6_BACTU;tr|A0A0F6FVK8|A0A0F6FVK8_BACTK;tr|A0A193CXA0|A0A193CXA0_BACTU;tr|A0A243F8E6|A0A243F8E6_BACUK;tr|A0A243C337|A0A243C337_BACTU;tr|A0A2T7YWE2|A0A2T7YWE2_BACTU	Xaa-Pro dipeptidase OS=Bacillus thuringiensis OX=1428 GN=BK774_17075 PE=4 SV=1	0	1.09648	0.00019998
tr|A0A2A8VXN2|A0A2A8VXN2_BACTU	1616	12509.9	LVVDLLR;TSHLTVVVSEK;SALANAEHNYEMDLNNLVVEK;VFVDEGPTLKR;TASPVVEK;VFVDEGPTLK;QVGEALALLNHTPK	1;1;1;1;1;1;1	7	74	58567:1:all.mgf;58523:1:all.mgf;58455:1:all.mgf;58595:1:all.mgf;58663:1:all.mgf;58539:1:all.mgf;58483:1:all.mgf;58623:1:all.mgf;58381:1:all.mgf;136601:1:all.mgf;136492:1:all.mgf;136236:1:all.mgf;136647:1:all.mgf;136632:1:all.mgf;159490:1:all.mgf;136431:1:all.mgf;136772:1:all.mgf;136576:1:all.mgf;136406:1:all.mgf;136464:1:all.mgf;136507:1:all.mgf;136544:1:all.mgf;128271:1:all.mgf;146739:1:all.mgf;…	tr|A0A243IDH9|A0A243IDH9_BACTU;tr|A0A242XDV9|A0A242XDV9_BACTU;tr|A0A243E769|A0A243E769_BACTU;tr|A0A243NAT7|A0A243NAT7_BACTU;tr|A0A243JNN9|A0A243JNN9_BACTU;tr|A0A242Y7N9|A0A242Y7N9_BACTU;tr|A0A243KQL1|A0A243KQL1_BACTU;tr|A0A243DZG6|A0A243DZG6_BACUD;tr|A0A243KZX2|A0A243KZX2_BACTU;tr|A0A0F6IZT5|A0A0F6IZT5_BACTU;tr|A0A242WUB5|A0A242WUB5_BACTU;tr|A0A0K0S1M8|A0A0K0S1M8_BACT3;tr|A0A243BL62|A0A243BL62_BA…	50S ribosomal protein L22 OS=Bacillus thuringiensis OX=1428 GN=rplV PE=3 SV=1	0	0.943055	0.0344966
tr|A0A0G3E3R4|A0A0G3E3R4_BACTU	506	60660.6	GLVVVYEGFLADLK;VGVSLAK;DTELDGVALQK;GETLSSDAPTQPSMNEMVR;TGQLTYAVR;VHLHAEHPGDAMNYGQK;QVGVVDSGGK;VLEGGQTMNPSTEDLVK;AVMKPLEGTLLTVAR;EQHTALLDEPTMVPEQPAQSK;YGYCTEFMVK;TLFESLGATK;EKQPYGLVTVAMGSGLK;SVQSQLSTEDLK;DDFMCLADGK;DFVLFMEDVVK;GLLMGAR;TPDLLPVLK;TVPQGMAAMLAFNPVGTLEENEENMQEALSHVK;LVSTNAEK;EELTTVDFAAALEAGVEAAYK;SLEQKEELTTVDFAAALEAGVEAAYK;GNSGVLLSQLFR;VKEHNFSEQK	1;1;1;1;1;1;1;1;1;1;1;1;1;1;1;1;1;1;1;1;1;1;1;1	24	73	90137:1:all.mgf;90209:1:all.mgf;90109:1:all.mgf;90040:1:all.mgf;90057:1:all.mgf;160769:1:all.mgf;160770:1:all.mgf;160906:1:all.mgf;51694:1:all.mgf;51669:1:all.mgf;51972:1:all.mgf;51683:1:all.mgf;51839:1:all.mgf;98551:1:all.mgf;98617:1:all.mgf;98477:1:all.mgf;98756:1:all.mgf;136548:1:all.mgf;136688:1:all.mgf;115449:1:all.mgf;134754:1:all.mgf;70352:1:all.mgf;70441:1:all.mgf;122551:1:all.mgf;98138:1…	tr|A0A243E973|A0A243E973_BACTU;tr|C3E7A8|C3E7A8_BACTU;tr|A0A243DRU5|A0A243DRU5_BACUD;tr|A0A243KZM4|A0A243KZM4_BACTU;tr|C3H555|C3H555_BACTU;tr|A0A0K0SCE8|A0A0K0SCE8_BACT3;tr|A0A0F6FTM8|A0A0F6FTM8_BACTK;tr|A0A243IY99|A0A243IY99_BACTU;tr|A0A0D1QWW5|A0A0D1QWW5_BACTU;tr|A0A2C9ZGT1|A0A2C9ZGT1_BACTV;tr|A0A193CWK3|A0A193CWK3_BACTU;tr|A0A243MBL7|A0A243MBL7_BACTJ;tr|A0A243DEE0|A0A243DEE0_BACTU;tr|A0A242ZHF…	Uncharacterized protein OS=Bacillus thuringiensis OX=1428 GN=BJG91_15260 PE=4 SV=1	0	0.996659	0.919508
tr|A0A0G3E5B5|A0A0G3E5B5_BACTU	1172	13783.4	NLEAGLAHLR;AAMEHGLK;KNLEAGLAHLR;ALQAAGLEVTALR;TLEVTVK;STPFAAQMAAETAAK;KSTPFAAQMAAETAAK;DVTPVPHNGCRPPK	1;1;1;1;1;1;1;1	8	73	138313:1:all.mgf;138435:1:all.mgf;161651:1:all.mgf;161577:1:all.mgf;161595:1:all.mgf;161853:1:all.mgf;161791:1:all.mgf;161735:1:all.mgf;138296:1:all.mgf;161539:1:all.mgf;161716:1:all.mgf;161623:1:all.mgf;161511:1:all.mgf;161763:1:all.mgf;161437:1:all.mgf;161819:1:all.mgf;161679:1:all.mgf;116679:1:all.mgf;116594:1:all.mgf;116567:1:all.mgf;116806:1:all.mgf;116668:1:all.mgf;116709:1:all.mgf;116543:1…	tr|A0A242ZM86|A0A242ZM86_BACTU;tr|A0A243JNI9|A0A243JNI9_BACTU;tr|A0A243DZF9|A0A243DZF9_BACUD;tr|A0A0G4D896|A0A0G4D896_BACTO;tr|A0A243C575|A0A243C575_BACTU;tr|A0A0K0S1P3|A0A0K0S1P3_BACT3;tr|A0A243J158|A0A243J158_BACTU;tr|A0A0F6G0B0|A0A0F6G0B0_BACTK;tr|A0A0D1RAS6|A0A0D1RAS6_BACTU;tr|A0A243KZZ8|A0A243KZZ8_BACTU;tr|A0A243P240|A0A243P240_BACTV;tr|A0A193CLU9|A0A193CLU9_BACTU;tr|A0A243LT80|A0A243LT80_BA…	30S ribosomal protein S11 OS=Bacillus thuringiensis OX=1428 GN=rpsK PE=3 SV=1	0	0.950442	0.00979902
tr|A0A0G3E5D6|A0A0G3E5D6_BACTU	1067	41776.2	MEFTLTR;YLVPMASGK;QFLYTLDGGR;AVLDGDEYVLSGEK;ASNTCELVLDGVR;LFASEAASR;TLGAFGLTEPNAGSDAGGTQTK;LADMATEVELAR;LANQAVQLHGGYGYMR;TAEFPYETFQK;LSAFLVPTTSEGLTLSSPYDK;ENLLGDVNK;SLSNFQALQFK;LLELGEGTSELQR	1;1;1;1;1;1;1;1;1;1;1;1;1;1	14	73	184561:1:all.mgf;184484:1:all.mgf;184428:1:all.mgf;184457:1:all.mgf;184343:1:all.mgf;184372:1:all.mgf;184421:1:all.mgf;184316:1:all.mgf;181004:1:all.mgf;180865:1:all.mgf;29564:1:all.mgf;180823:1:all.mgf;29652:1:all.mgf;8540:1:all.mgf;8526:1:all.mgf;8672:1:all.mgf;8455:1:all.mgf;8572:1:all.mgf;8402:1:all.mgf;8390:1:all.mgf;8427:1:all.mgf;8485:1:all.mgf;77811:1:all.mgf;77826:1:all.mgf;77906:1:all.m…	tr|A0A142GFX0|A0A142GFX0_BACTU;tr|A0A2C9YUT1|A0A2C9YUT1_BACTU;tr|M1Q9A9|M1Q9A9_BACTU;tr|A0A242Y4L4|A0A242Y4L4_BACTU;tr|A0A243JA49|A0A243JA49_BACTU;tr|A0A0F6J1H4|A0A0F6J1H4_BACTU;tr|A0A243DKE6|A0A243DKE6_BACUD;tr|C3H1A2|C3H1A2_BACTU;tr|A0A0G4D0Q8|A0A0G4D0Q8_BACTO;tr|A0A0K0S883|A0A0K0S883_BACT3;tr|A0A242ZYA4|A0A242ZYA4_BACTU;tr|A0A243JFB9|A0A243JFB9_BACTU;tr|A0A0F6FTS7|A0A0F6FTS7_BACTK;tr|V5MA71|V5…	Acyl-CoA dehydrogenase OS=Bacillus thuringiensis OX=1428 GN=AC241_12380 PE=3 SV=1	0	1.15889	0.0001
tr|A0A0G3E734|A0A0G3E734_BACTU	1937	36133.8	LELGSAGEPEGLEPMELR;ALDNLDLFK;DLGLDLGTANTLVYVK;GVVLREPSVVALQTDTK;MPVLVAEDPLDCVALGTGK;TPPELAADLMDR;VAGDDMDDSLLQYLK;SYNLMLGER;TPGNVVALRPMK;MFGFGGFTR;DGVLADYETTATMMK;KPYVMVCVPSGLTAVER;TVLLQPEELADALK;GLVLTGGGALLR;EPSVVALQTDTK;DTVDALVESVK;AVLDATR;QLVAVGSDAK	1;1;1;1;1;1;1;1;1;1;1;1;1;1;1;1;1;1	18	73	127368:1:all.mgf;104435:1:all.mgf;55057:1:all.mgf;127258:1:all.mgf;55007:1:all.mgf;127119:1:all.mgf;127396:1:all.mgf;104577:1:all.mgf;104746:1:all.mgf;55149:1:all.mgf;104293:1:all.mgf;104425:1:all.mgf;189305:1:all.mgf;189448:1:all.mgf;189243:1:all.mgf;189030:1:all.mgf;189503:1:all.mgf;189216:1:all.mgf;189133:1:all.mgf;189172:1:all.mgf;189189:1:all.mgf;189103:1:all.mgf;35890:1:all.mgf;36025:1:all.…	tr|A0A243EE32|A0A243EE32_BACTU;tr|M1QEW5|M1QEW5_BACTU;tr|A0A243J7F1|A0A243J7F1_BACTU;tr|A0A242YD77|A0A242YD77_BACTU;tr|A0A243DQ49|A0A243DQ49_BACUD;tr|A0A243KJW6|A0A243KJW6_BACTU;tr|A0A0F6JF20|A0A0F6JF20_BACTU;tr|C3H6U1|C3H6U1_BACTU;tr|A0A242ZR96|A0A242ZR96_BACTU;tr|A0A243ARB4|A0A243ARB4_BACTU;tr|V5MH53|V5MH53_BACTU;tr|A0A0F6FML5|A0A0F6FML5_BACTK;tr|A0A243IS41|A0A243IS41_BACTU;tr|A0A0D1QV15|A0A0D1…	Rod shape-determining protein OS=Bacillus thuringiensis OX=1428 GN=mreB PE=4 SV=1	0	0.902384	0.00159984
tr|A0A0G3E8C3|A0A0G3E8C3_BACTU	1809	62041.2	TPQGQVVHTGDFK;LQQVVEAAVENNR;DGVLCLLSDSTNSEVPNFTMSER;VGDSLQDLFR;VAAGPDLLSR;SMEAALELGQNLGYLR;LYELQEDDVLK;NDQVAVFALGGLGELGK;QVNLPLYGGK;TLNMLYR;ESSDLLNDAQTLLTTHLEK;NELTDTLAPFLYEK;VVLLCTGSQGEPMAALSR;DTFLDASQLNR;FDFTPVGEPADLTK;AGADVLHGK	1;1;1;1;1;1;1;1;1;1;1;1;1;1;1;1	16	73	117623:1:all.mgf;117563:1:all.mgf;117596:1:all.mgf;117545:1:all.mgf;211994:1:all.mgf;211723:1:all.mgf;211969:1:all.mgf;211888:1:all.mgf;211846:1:all.mgf;211916:1:all.mgf;211862:1:all.mgf;211940:1:all.mgf;211750:1:all.mgf;15327:1:all.mgf;213528:1:all.mgf;15225:1:all.mgf;213668:1:all.mgf;15365:1:all.mgf;210642:1:all.mgf;210506:1:all.mgf;210454:1:all.mgf;210371:1:all.mgf;10659:1:all.mgf;210396:1:all…	tr|A0A242ZGI1|A0A242ZGI1_BACTU;tr|A0A243DRK7|A0A243DRK7_BACUD;tr|A0A243KPS2|A0A243KPS2_BACTU;tr|C3H5H1|C3H5H1_BACTU;tr|A0A0G4CW30|A0A0G4CW30_BACTO;tr|A0A243J0G2|A0A243J0G2_BACTU;tr|A0A0F6FPW6|A0A0F6FPW6_BACTK;tr|A0A0D1PF08|A0A0D1PF08_BACTU;tr|A0A193CWU4|A0A193CWU4_BACTU;tr|A0A243J6H5|A0A243J6H5_BACTU;tr|A0A243MBY1|A0A243MBY1_BACTJ;tr|A0A243DBQ0|A0A243DBQ0_BACTU;tr|A0A243F924|A0A243F924_BACUK;tr|A…	Ribonuclease J OS=Bacillus thuringiensis OX=1428 GN=rnj PE=3 SV=1	0	1.06688	0.0147985
tr|A0A231HRW2|A0A231HRW2_BACTU	2165	18164.5	GEVLELTDMVAHALTLQDELTK;TLTLQLQG;DVFFSSLQSK;AYHAVSQGVVSSLQK;LLSLVGPAPWNEPLELVPAEVK;VYNALNSSENALADHR;VSPSLFEADGAK;QLNNEVNELAVVDEHVNTNDLVTVDK;GEVLELTDMVAHALTLQDELTKEDVDALR	1;1;1;1;1;1;1;1;1	9	73	19442:1:all.mgf;19305:1:all.mgf;195673:1:all.mgf;195813:1:all.mgf;208168:1:all.mgf;207470:1:all.mgf;207610:1:all.mgf;8631:1:all.mgf;8466:1:all.mgf;8451:1:all.mgf;8581:1:all.mgf;8325:1:all.mgf;8971:1:all.mgf;8098:1:all.mgf;8293:1:all.mgf;8264:1:all.mgf;8241:1:all.mgf;8313:1:all.mgf;8173:1:all.mgf;27254:1:all.mgf;27421:1:all.mgf;27580:1:all.mgf;27165:1:all.mgf;27142:1:all.mgf;49605:1:all.mgf;27720:…	tr|A0A0F6G1S2|A0A0F6G1S2_BACTK	Uncharacterized protein OS=Bacillus thuringiensis OX=1428 GN=BK775_00110 PE=4 SV=1	0	0.472571	0.0001
tr|A0A2A9T1G8|A0A2A9T1G8_BACTU	143	23003.6	LVPENNFAPTEEK;EWDVPENWK;DFYSALEDR;HTPSAFNSQSAR;VVVLLGEQHDK;SLYALSK;LLAQMPFGK;LQEVLYHAVK;LLAQMPFGKPVVHAGEK;KEWDVPENWK;KLVPENNFAPTEEK;AKDFYSALEDR	1;1;1;1;1;1;1;1;1;1;1;1	12	73	122012:1:all.mgf;121962:1:all.mgf;122155:1:all.mgf;122097:1:all.mgf;121984:1:all.mgf;121942:1:all.mgf;122038:1:all.mgf;122081:1:all.mgf;122122:1:all.mgf;125540:1:all.mgf;125401:1:all.mgf;125568:1:all.mgf;101079:1:all.mgf;100892:1:all.mgf;100859:1:all.mgf;101219:1:all.mgf;101001:1:all.mgf;100945:1:all.mgf;101026:1:all.mgf;100804:1:all.mgf;100796:1:all.mgf;100936:1:all.mgf;100655:1:all.mgf;100973:1…	tr|A0A1B1SZU3|A0A1B1SZU3_BACTU;tr|A0A243J287|A0A243J287_BACTU;tr|A0A243K460|A0A243K460_BACTU;tr|A0A243JUU4|A0A243JUU4_BACTU;tr|A0A0F6FN91|A0A0F6FN91_BACTK;tr|A0A0D1R521|A0A0D1R521_BACTU;tr|A0A243NIC0|A0A243NIC0_BACTV;tr|A0A242Z9F4|A0A242Z9F4_BACTU;tr|A0A243DIK7|A0A243DIK7_BACTU;tr|A0A243BUR3|A0A243BUR3_BACTU;tr|A0A0K0S6H6|A0A0K0S6H6_BACT3;tr|A0A2J9DRD7|A0A2J9DRD7_BACTU;tr|W8Y1T7|W8Y1T7_BACTU;tr|A…	Nitroreductase OS=Bacillus thuringiensis OX=1428 GN=CN411_31975 PE=4 SV=1	0	1.14554	0.0001
tr|A0A0G3E3Y1|A0A0G3E3Y1_BACTU	1311	20596.9	EFVTEVVGETK;VNYTDEVSLGYR;VLQPPNCLEALVSPNGNK;DKNFSGDDLELLAR;LVVTVER;HVELEGFYDVNTWYSFDGNTK;NFSGDDLELLAR;STHTCESNNEPTSLLGCWVLNHSYEAR	1;1;1;1;1;1;1;1	8	72	124860:1:all.mgf;78699:1:all.mgf;124945:1:all.mgf;124804:1:all.mgf;125344:1:all.mgf;124887:1:all.mgf;124928:1:all.mgf;55226:1:all.mgf;124830:1:all.mgf;78724:1:all.mgf;124785:1:all.mgf;124969:1:all.mgf;125209:1:all.mgf;125066:1:all.mgf;78893:1:all.mgf;124646:1:all.mgf;124662:1:all.mgf;125001:1:all.mgf;163076:1:all.mgf;141414:1:all.mgf;122657:1:all.mgf;162573:1:all.mgf;140715:1:all.mgf;139222:1:all…	tr|A0A0B5VXF7|A0A0B5VXF7_BACTU;tr|A0A242X7H7|A0A242X7H7_BACTU;tr|A0A243I2L1|A0A243I2L1_BACTU;tr|A0A243CSG7|A0A243CSG7_BACTU;tr|A0A243E8Y5|A0A243E8Y5_BACTU;tr|M1QZ95|M1QZ95_BACTU;tr|A0A243CDJ5|A0A243CDJ5_BACTU;tr|A0A242XTV0|A0A242XTV0_BACTU;tr|A0A243K7W7|A0A243K7W7_BACTU;tr|A0A243NTD0|A0A243NTD0_BACTU;tr|A0A2C9Z8Y7|A0A2C9Z8Y7_BACTU;tr|A0A243DUG7|A0A243DUG7_BACUD;tr|Q6HF45|Q6HF45_BACHK;tr|A0A242W9C…	Outer spore coat protein CotE OS=Bacillus thuringiensis OX=1428 GN=cotE PE=4 SV=1	0	0.625917	0.0001
tr|A0A1B1LEL0|A0A1B1LEL0_BACTU	1159	56451	VFTNEDFR;VVYQSLTR;ETGVGQFATLSGR;GYLDATNEVLK;LLLNSPK;GYLDATNEVLKETGVGQFATLSGR;EETYGNAVAQAK;EGGLLGDLAPTMLTLLNVEQPK;EGEFDKNETFQNALK;VVEALLAK;KPNFDGYWNK;VFTNEDFREFDR	1;1;1;1;1;1;1;1;1;1;1;1	12	72	141230:1:all.mgf;141119:1:all.mgf;141088:1:all.mgf;122785:1:all.mgf;141081:1:all.mgf;122842:1:all.mgf;141174:1:all.mgf;141221:1:all.mgf;141259:1:all.mgf;122869:1:all.mgf;141142:1:all.mgf;122814:1:all.mgf;3922:1:all.mgf;27975:1:all.mgf;28098:1:all.mgf;4051:1:all.mgf;4117:1:all.mgf;3974:1:all.mgf;4001:1:all.mgf;4063:1:all.mgf;3864:1:all.mgf;3911:1:all.mgf;4088:1:all.mgf;3837:1:all.mgf;28258:1:all.m…	tr|A0A243EL54|A0A243EL54_BACTY;tr|M1R355|M1R355_BACTU;tr|A0A243J6I4|A0A243J6I4_BACTU;tr|A0A0F6J6V1|A0A0F6J6V1_BACTU;tr|W8YJT8|W8YJT8_BACTU;tr|A0A243A6I6|A0A243A6I6_BACTU;tr|A0A0F6FNZ3|A0A0F6FNZ3_BACTK;tr|A0A243JTA8|A0A243JTA8_BACTU;tr|V5MJ79|V5MJ79_BACTU;tr|A0A1C9C172|A0A1C9C172_BACTU;tr|A0A243NP47|A0A243NP47_BACTV;tr|A0A193D056|A0A193D056_BACTU;tr|A0A243FN89|A0A243FN89_BACTU;tr|A0A243DJA6|A0A243…	2,3-bisphosphoglycerate-independent phosphoglycerate mutase OS=Bacillus thuringiensis OX=1428 GN=gpmI PE=3 SV=1	0	0.941011	0.0791921
tr|A0A1Y0TUH5|A0A1Y0TUH5_BACTU	958	13959.8	VVAVNEELSDQPELVNESPYEGAWMVK;VELSDASQVEK;YSEEHEWVK;SLPNNLR;MSLPNNLR	1;1;1;1;1	5	72	130566:1:all.mgf;130202:1:all.mgf;149986:1:all.mgf;149525:1:all.mgf;149707:1:all.mgf;130706:1:all.mgf;130530:1:all.mgf;130287:1:all.mgf;149659:1:all.mgf;149688:1:all.mgf;149706:1:all.mgf;149894:1:all.mgf;149652:1:all.mgf;130354:1:all.mgf;131511:1:all.mgf;131443:1:all.mgf;149846:1:all.mgf;130426:1:all.mgf;149567:1:all.mgf;130699:1:all.mgf;149544:1:all.mgf;150128:1:all.mgf;26477:1:all.mgf;29317:1:a…	tr|A0A0G3E343|A0A0G3E343_BACTU;tr|A0A243IA09|A0A243IA09_BACTU;tr|A0A243CNJ6|A0A243CNJ6_BACTU;tr|C3DSB6|C3DSB6_BACTS;tr|A0A2C9YWF9|A0A2C9YWF9_BACTU;tr|M1QN60|M1QN60_BACTU;tr|A0A242WTA4|A0A242WTA4_BACTU;tr|A0A243NKC9|A0A243NKC9_BACTU;tr|A0A242XZL2|A0A242XZL2_BACTU;tr|A0A243KGR8|A0A243KGR8_BACTU;tr|A0A242W7W4|A0A242W7W4_BACTU;tr|A0A0F6J1V5|A0A0F6J1V5_BACTU;tr|A0A243BVZ2|A0A243BVZ2_BACTU;tr|A0A2C9YLD…	Glycine cleavage system H protein OS=Bacillus thuringiensis OX=1428 GN=gcvH PE=3 SV=1	0	1.17511	0.0001
tr|C3GDF2|C3GDF2_BACTU	1	48333.7	ELEAEGSLFQTSSDTEVLLHLLK;VVMLDDSLVR;DVEPGELLLLNDEGLHVDR;GLGLLSEVFSR;EMLGADSLTFLSEDGLVDALGRPYEGK;YPCFYGLDLQTR;GQEGAGLVVNNGEK;LASPPLKYPCFYGLDLQTR;YATAGGSEVANVQPLLFR;TFLQPSQELR;LASPPLK;KELLAANHTVEELR;ELLAANHTVEELR;DSLLESVK	1;1;1;1;1;1;1;1;1;1;1;1;1;1	14	72	216887:1:all.mgf;216965:1:all.mgf;217357:1:all.mgf;217297:1:all.mgf;216825:1:all.mgf;217117:1:all.mgf;217028:1:all.mgf;216990:1:all.mgf;144364:1:all.mgf;144504:1:all.mgf;167666:1:all.mgf;167750:1:all.mgf;167814:1:all.mgf;144498:1:all.mgf;144526:1:all.mgf;141527:1:all.mgf;167611:1:all.mgf;141566:1:all.mgf;141671:1:all.mgf;128172:1:all.mgf;127921:1:all.mgf;127719:1:all.mgf;127998:1:all.mgf;127878:1…	tr|C3DY25|C3DY25_BACTU;tr|A0A1B1T412|A0A1B1T412_BACTU;tr|A0A242ZH87|A0A242ZH87_BACTU;tr|A0A243D4W4|A0A243D4W4_BACTU;tr|A0A243JDB7|A0A243JDB7_BACTU;tr|A0A242WHQ3|A0A242WHQ3_BACTU;tr|Q6HPA3|Q6HPA3_BACHK;tr|A0A243DZU9|A0A243DZU9_BACUD;tr|A0A0G4D8I1|A0A0G4D8I1_BACTO;tr|A0A243CDE2|A0A243CDE2_BACTU;tr|W8XX60|W8XX60_BACTU;tr|A0A0K0S256|A0A0K0S256_BACT3;tr|A0A243IUU8|A0A243IUU8_BACHU;tr|A0A243AYT0|A0A243…	Amidophosphoribosyltransferase OS=Bacillus thuringiensis serovar pondicheriensis BGSC 4BA1 OX=527029 GN=purF PE=3 SV=1	0	0.937485	0.0579942
tr|A0A0G3DXW3|A0A0G3DXW3_BACTU	468	48554.6	LGVLSTPGVAYLTK;FPQLLVNVR;GADLGLAFDGDGDR;FGGYVLTK;ELTPELAFK;LLVRPSGTEPLLR;LALENEK;VMAEAPTQEVCDAYVHR;KPLSELAGEMTK;FFGSDGFK;GNLVDGDQLMFLCAK;VSGHMLEGALVAGLLSTGAEVMR;ALEANNLTSDK;LTDEQEAELEALLDKEVDELPRPTGTNLGQVSDYFEGGQK;LLAVDEK	1;1;1;1;1;1;1;1;1;1;1;1;1;1;1	15	71	105332:1:all.mgf;105706:1:all.mgf;105650:1:all.mgf;128428:1:all.mgf;105565:1:all.mgf;105679:1:all.mgf;105482:1:all.mgf;105424:1:all.mgf;105606:1:all.mgf;105622:1:all.mgf;105510:1:all.mgf;105746:1:all.mgf;105541:1:all.mgf;105467:1:all.mgf;169969:1:all.mgf;146631:1:all.mgf;146771:1:all.mgf;169828:1:all.mgf;146909:1:all.mgf;146785:1:all.mgf;78329:1:all.mgf;77910:1:all.mgf;78191:1:all.mgf;77773:1:all…	tr|A0A0K0Q6D3|A0A0K0Q6D3_BACTU;tr|M1Q2Q3|M1Q2Q3_BACTU;tr|A0A2C9YW15|A0A2C9YW15_BACTU;tr|A0A0F6J1E7|A0A0F6J1E7_BACTU;tr|A0A243DXZ4|A0A243DXZ4_BACUD;tr|A0A243K5M0|A0A243K5M0_BACTU;tr|W8YCA7|W8YCA7_BACTU;tr|A0A242ZUV7|A0A242ZUV7_BACTU;tr|A0A0F6FZZ8|A0A0F6FZZ8_BACTK;tr|A0A243ITQ8|A0A243ITQ8_BACTU;tr|V5M2K0|V5M2K0_BACTU;tr|A0A0D1RCE6|A0A0D1RCE6_BACTU;tr|A0A193CLV8|A0A193CLV8_BACTU;tr|A0A243J534|A0A243…	Phosphoglucosamine mutase OS=Bacillus thuringiensis OX=1428 GN=glmM PE=3 SV=1	0	1.07133	0.00919908
tr|A0A243J826|A0A243J826_BACTU	529	88682.7	RPDLTLSEDLVEEVGR;YAGGEALEGVVEADNLQVQER;GVLEGLFDVLGVSNQLTYAPAK;LPALDLQETAEK;LYGYDHLPVTLPSGTMTR;TVSVTAEK;TFEALQHAAALMAK;GEASHGMVCALQELGLDGK;VLGTNLSASEMGTMFTNLK;EENPLYLAK;SGLEVEGVEVLNK;VFGADAEETYYSALPR;VGAVLPGNFK;TSDYLSVSVEAK;LGPSPMWMQTR;APVGLALPMSEER;CLLDLGEEEPVQLLCGAANLAK;TADLVLDGEVLGFLGQLHPEAEK;WLQEYVDLKDVTAQELADK;DMAVVVTK;DVTLFDLYEGEK;VVDFFVVK;QVLAEAGGELLK;VLTTVEEK	1;1;1;1;1;1;1;1;1;1;1;1;1;1;1;1;1;1;1;1;1;1;1;1	24	71	127033:1:all.mgf;126878:1:all.mgf;126991:1:all.mgf;126850:1:all.mgf;126825:1:all.mgf;126794:1:all.mgf;126887:1:all.mgf;126750:1:all.mgf;104328:1:all.mgf;104344:1:all.mgf;104523:1:all.mgf;104048:1:all.mgf;104209:1:all.mgf;104188:1:all.mgf;218943:1:all.mgf;218960:1:all.mgf;142828:1:all.mgf;142867:1:all.mgf;142768:1:all.mgf;142879:1:all.mgf;142796:1:all.mgf;142727:1:all.mgf;55751:1:all.mgf;55763:1:a…	tr|A0A243JLF0|A0A243JLF0_BACTU;tr|A0A0F6FRU5|A0A0F6FRU5_BACTK;tr|A0A243EVV9|A0A243EVV9_BACUK;tr|A0A243BZU5|A0A243BZU5_BACTU;tr|A0A243H9Q4|A0A243H9Q4_BACTU;tr|A0A2R6TQ32|A0A2R6TQ32_BACTU;tr|A0A243G1H1|A0A243G1H1_BACTU	Phenylalanine--tRNA ligase beta subunit OS=Bacillus thuringiensis serovar pirenaica OX=180863 GN=pheT PE=3 SV=1	0	0.971248	0.230177
tr|A0A0K0Q745|A0A0K0Q745_BACTU	1593	41628.6	YVVAGEMLLER;LVADSMAELDR;LEDSGELLK;MLEQLFSK;LNTELVPMYEER;NNDQLAGLELESLK;NSVELLEQR;FADQLLHTMSLSK;METLEETWNLLSR;SLGTLDGLYEQNLK;NAQNLATQSVEVAR;LNTAFLTTLPLFK;MVALLTAPQLR;YYLDLEK;LYNAVDLKDQLELLELGKEPSMELSR	1;1;1;1;1;1;1;1;1;1;1;1;1;1;1	15	70	190841:1:all.mgf;190750:1:all.mgf;190814:1:all.mgf;171028:1:all.mgf;190787:1:all.mgf;190756:1:all.mgf;190815:1:all.mgf;190869:1:all.mgf;29141:1:all.mgf;28934:1:all.mgf;127407:1:all.mgf;29172:1:all.mgf;127454:1:all.mgf;28952:1:all.mgf;29364:1:all.mgf;29087:1:all.mgf;127534:1:all.mgf;127648:1:all.mgf;29074:1:all.mgf;29206:1:all.mgf;127379:1:all.mgf;29117:1:all.mgf;127310:1:all.mgf;127461:1:all.mgf;…	tr|A0A243G7W3|A0A243G7W3_BACTU;tr|M1QQ18|M1QQ18_BACTU;tr|A0A243IAC9|A0A243IAC9_BACTU;tr|A0A242WXQ8|A0A242WXQ8_BACTU;tr|A0A2C9YW40|A0A2C9YW40_BACTU;tr|A0A243JEA9|A0A243JEA9_BACTU;tr|A0A2C9ZA67|A0A2C9ZA67_BACTU;tr|A0A243NVM1|A0A243NVM1_BACTU;tr|A0A242Y802|A0A242Y802_BACTU;tr|Q6HNY9|Q6HNY9_BACHK;tr|A0A242WHC9|A0A242WHC9_BACTU;tr|A0A2C9YU00|A0A2C9YU00_BACUD;tr|A0A243L0H8|A0A243L0H8_BACTU;tr|A0A0F6J3E…	Putative tellurite resistance protein OS=Bacillus thuringiensis OX=1428 GN=AC241_02345 PE=3 SV=1	0	0.971142	0.234877
tr|A0A1B1L4F9|A0A1B1L4F9_BACTU	1014	16621.2	QVANWNVLYVK;FEEFYNEAGTYLDELAER;LLALEGKPLATMK;ESAEEMVQTLVNDYSALLQELK;TNVVEVLNK;EYLATSSVSEGTSK	1;1;1;1;1;1	6	70	80826:1:all.mgf;80787:1:all.mgf;80871:1:all.mgf;80842:1:all.mgf;80687:1:all.mgf;80928:1:all.mgf;80899:1:all.mgf;155121:1:all.mgf;196240:1:all.mgf;155146:1:all.mgf;155670:1:all.mgf;155050:1:all.mgf;196202:1:all.mgf;196353:1:all.mgf;155391:1:all.mgf;155335:1:all.mgf;155091:1:all.mgf;155190:1:all.mgf;155066:1:all.mgf;196297:1:all.mgf;55030:1:all.mgf;55167:1:all.mgf;54898:1:all.mgf;56983:1:all.mgf;57…	tr|A0A0G3DT36|A0A0G3DT36_BACTU;tr|M1QUG0|M1QUG0_BACTU;tr|A0A243GPF9|A0A243GPF9_BACTF;tr|A0A243EFT8|A0A243EFT8_BACTU;tr|A0A2C9YVD0|A0A2C9YVD0_BACUD;tr|A0A0F6JA92|A0A0F6JA92_BACTU;tr|A0A243K3T0|A0A243K3T0_BACTU;tr|A0A0K0S6M3|A0A0K0S6M3_BACT3;tr|A0A242XUC8|A0A242XUC8_BACTU;tr|A0A243B8M3|A0A243B8M3_BACTU;tr|A0A242ZWF4|A0A242ZWF4_BACTU;tr|A0A243JFA1|A0A243JFA1_BACTU;tr|V5M8I0|V5M8I0_BACTU;tr|A0A0F6FM6…	DNA protection during starvation protein 1 OS=Bacillus thuringiensis OX=1428 GN=dps1 PE=3 SV=1	0	1.09968	0.00029997
tr|A0A243H5F0|A0A243H5F0_BACTU	2058	36720.7	AMGAVLAELQDGTFAR;DNGFDVVVGLR;TFAEGGAVPALFAVYQDATGVATEK;HELEVVGR;AGFETLVDAGYQPELAYFECLHELK;ALSYADGLGATR;ENKHELEVVGR;YSVSDTAQWGDFVSGPR;DVTVNVLK;LLVDLMYEGGLENMR;GWLAEHK;ANEDGFSVYTVAEAAEK;AGRPNFHATNEK;AGVLETTFK;EMMPFVQPR	1;1;1;1;1;1;1;1;1;1;1;1;1;1;1	15	70	127783:1:all.mgf;63922:1:all.mgf;169142:1:all.mgf;64621:1:all.mgf;64061:1:all.mgf;64487:1:all.mgf;169001:1:all.mgf;169311:1:all.mgf;64348:1:all.mgf;127924:1:all.mgf;64767:1:all.mgf;169478:1:all.mgf;169252:1:all.mgf;64202:1:all.mgf;58247:1:all.mgf;167511:1:all.mgf;167369:1:all.mgf;65223:1:all.mgf;65027:1:all.mgf;65166:1:all.mgf;46201:1:all.mgf;46170:1:all.mgf;15108:1:all.mgf;17015:1:all.mgf;17155:…	tr|A0A0F6FPY9|A0A0F6FPY9_BACTK;tr|A0A193CQK6|A0A193CQK6_BACTU;tr|A0A243DF54|A0A243DF54_BACTU;tr|A0A243C724|A0A243C724_BACTU;tr|A0A2J9DSU5|A0A2J9DSU5_BACTU	Ketol-acid reductoisomerase (NADP(+)) OS=Bacillus thuringiensis OX=1428 GN=ilvC PE=3 SV=1	0	1.7351	0.0001
tr|X2C0E0|X2C0E0_BACTU	1827	88758.2	DGGLSQFLGDK;FEELTFATETSSK;DVSEMFTTK;LDGVNGSLNDLLAQGDLNTELSK;DGSPADLLDELTELTELAK;TEYVLQYTVK;ELLLATDLSNK;LLTLTCK;QNLQLDSFSTYR;TASELLTK;LLGLADLDYTSLMNEHLNK;GVYLLLK;LLVPPSGFLSNLVENGSLEEDNLEPWK;VYFSVSGDANVR;VNLLPTLSNTFSNPNYAK;ELLLATDLSNKETK;AFLTLTTCR;GKPSLHLK;KDGSPADLLDELTELTELAK;DENTGYLHYEDTNNNLEDYQTLNK	1;0;1;1;1;1;1;1;1;1;1;1;1;1;1;1;1;1;1;1	19	70	142524:1:all.mgf;142346:1:all.mgf;142377:1:all.mgf;142304:1:all.mgf;145877:1:all.mgf;145905:1:all.mgf;145849:1:all.mgf;145919:1:all.mgf;145834:1:all.mgf;145696:1:all.mgf;145681:1:all.mgf;145974:1:all.mgf;96398:1:all.mgf;212792:1:all.mgf;177006:1:all.mgf;176456:1:all.mgf;176906:1:all.mgf;176867:1:all.mgf;176625:1:all.mgf;177289:1:all.mgf;177214:1:all.mgf;176581:1:all.mgf;177148:1:all.mgf;176728:1:…	-	Vegetative insecticidal protein Vip3A OS=Bacillus thuringiensis OX=1428 GN=vip3A PE=4 SV=1	0	0.743496	0.0001
tr|A0A0B5NJT2|A0A0B5NJT2_BACTU	945	50395.4	DFSLNVLSK;AALEMLNHSFYNTLSK;ALSFLGEHELTYLR;DLFETVLK;GLFPSSANFSTDLHSLGQYVQEGR;DLMDVLEGK;DDFGTSELEENPAYQYAVVR;ACAMSGYLLGVNPFDQPGVEAYK;KTPQVLFVGQNLSSTYMK;STHELTLESEENDLDGLNYLAGETVDFVNTK;TLADNEGYETFVLPDDVGGR;NMFALLGKPGFEELKAELEER;TGAGNDFLGWVDLPLQYDKEEFAR;TPQVLFVGQNLSSTYMK;RDLFETVLK;STHVTFDYSK;VTHHALHEK;SGTTTEPALAFR;NMFALLGKPGFEELK;NDSDLLLVVGLGGSYLGAR;QLFGESEGK;LYATTDK;TGAGNDFLGWVDLPLQYDK	0;0;1;0;1;0;1;0;0;1;1;0;1;0;0;0;0;0;0;0;0;0;1	7	69	207064:1:all.mgf;207105:1:all.mgf;207006:1:all.mgf;206979:1:all.mgf;207146:1:all.mgf;207117:1:all.mgf;206961:1:all.mgf;207034:1:all.mgf;207240:1:all.mgf;207203:1:all.mgf;207379:1:all.mgf;207356:1:all.mgf;207174:1:all.mgf;128689:1:all.mgf;79858:1:all.mgf;128900:1:all.mgf;79988:1:all.mgf;79793:1:all.mgf;60152:1:all.mgf;79956:1:all.mgf;79933:1:all.mgf;146832:1:all.mgf;146694:1:all.mgf;82680:1:all.mg…	tr|A0A243CNA2|A0A243CNA2_BACTU;tr|A0A243J552|A0A243J552_BACTU;tr|C3G9W1|C3G9W1_BACTU;tr|A0A242W6D7|A0A242W6D7_BACTU;tr|A0A0F6FZS2|A0A0F6FZS2_BACTK;tr|A0A243EQ05|A0A243EQ05_BACUK;tr|C3GQR2|C3GQR2_BACTU;tr|A0A243BC01|A0A243BC01_BACTU;tr|A0A242YS14|A0A242YS14_BACTU;tr|A0A243CLF2|A0A243CLF2_BACTU;tr|A0A0K0SF37|A0A0K0SF37_BACT3;sp|Q6HC08|G6PI_BACHK;sp|A0RK94|G6PI_BACAH;tr|W8YAH9|W8YAH9_BACTU	Glucose-6-phosphate isomerase OS=Bacillus thuringiensis OX=1428 GN=pgi PE=3 SV=1	0	1.02986	0.341166
tr|A0A0F6FJE6|A0A0F6FJE6_BACTK	1072	21030.1	LPLNDLNDLDLEALGFTPSQLNDFK;FGQATGLR;VSFLQNALTQVR;TQYVYWNK;NSTSPNSLAPLAAAK;LQGVLCR;LALEPNPGGYPAAYVTMSLY;SLSSLPTGK	1;1;1;1;1;1;1;1	8	69	41922:1:all.mgf;41783:1:all.mgf;18190:1:all.mgf;41859:1:all.mgf;160308:1:all.mgf;160397:1:all.mgf;160227:1:all.mgf;160448:1:all.mgf;160443:1:all.mgf;160367:1:all.mgf;160302:1:all.mgf;160257:1:all.mgf;160341:1:all.mgf;213610:1:all.mgf;214152:1:all.mgf;214542:1:all.mgf;214480:1:all.mgf;214396:1:all.mgf;213700:1:all.mgf;213866:1:all.mgf;214515:1:all.mgf;213727:1:all.mgf;214682:1:all.mgf;214012:1:all…	tr|A0A2I6SWN0|A0A2I6SWN0_BACTI	Uncharacterized protein OS=Bacillus thuringiensis subsp. kurstaki OX=29339 GN=BG08_6849 PE=4 SV=1	0	8.96834	0.0001
tr|A0A0G3E2N7|A0A0G3E2N7_BACTU	2068	50203.6	EQLLVASGEK;EAGVPLVPGSQGLLK;FLEEHELVTQ;GLQLTQQEASTAFGNPGVYLEK;LTGCDALHPGYGFLAENADFAELCR;LQVEHPVTEMVTGMDLLK;ESYLNLTNLLSVAK;LLEESPSPALDEDLRK;LSLQQEEVQFNGWALECR;ECNLLFLGPSPEALSK;VEMYLPPGGFGLR;LNAENPAK;FMPSPGK;NTEEALELANQLGYPVLLK;VDSAVYPGYSLPPFYDSMVAK;HVELQLMADTHGNALHLGER;LLEESPSPALDEDLR	1;1;1;1;1;1;1;1;1;1;1;1;1;1;1;1;1	17	69	121008:1:all.mgf;120928:1:all.mgf;121147:1:all.mgf;185066:1:all.mgf;185207:1:all.mgf;185083:1:all.mgf;124916:1:all.mgf;124891:1:all.mgf;124853:1:all.mgf;124946:1:all.mgf;124865:1:all.mgf;124972:1:all.mgf;210756:1:all.mgf;210863:1:all.mgf;210896:1:all.mgf;12730:1:all.mgf;12785:1:all.mgf;12621:1:all.mgf;11073:1:all.mgf;140830:1:all.mgf;11072:1:all.mgf;166429:1:all.mgf;10932:1:all.mgf;166290:1:all.m…	tr|M1PQG2|M1PQG2_BACTU;tr|A0A243ECP2|A0A243ECP2_BACTU;tr|A0A243J6P0|A0A243J6P0_BACTU;tr|A0A242YCG0|A0A242YCG0_BACTU;tr|A0A0F6JFT4|A0A0F6JFT4_BACTU;tr|A0A243BCR5|A0A243BCR5_BACTU;tr|A0A242ZX02|A0A242ZX02_BACTU;tr|A0A0F6FNC7|A0A0F6FNC7_BACTK;tr|A0A243IRA9|A0A243IRA9_BACTU;tr|V5MFC8|V5MFC8_BACTU;tr|C3H628|C3H628_BACTU;tr|A0A243L428|A0A243L428_BACUH;tr|A0A193CXJ9|A0A193CXJ9_BACTU;tr|A0A1C9BYL7|A0A1C9…	Acetyl-CoA carboxylase biotin carboxylase subunit OS=Bacillus thuringiensis OX=1428 GN=accC1 PE=4 SV=1	0	1.12082	0.0001
tr|A0A1B1LET5|A0A1B1LET5_BACTU	1572	41613.5	LVEALLQHFNK;YSPYPEEMNR;LVDKHEDVQVVYPVHMNPVVR;LFLTGNTALDALQTTVK;MAPLVLELQK;ELANELLGEHNR;ETYSHPVLEK;SATNLQK;LVLMTAHR;QTLLDVTTR;GLEGLDK;SYLMLTDSGGVQEEAPSLGVPVLVLR;LHLLEPLDVLDFHNVAAR;LAGTDEETLFGLADELLSDKEAHDK;VMTLFGTRPEALK;LESLVTVTAQHR;HEDVQVVYPVHMNPVVR	1;1;1;1;1;1;1;1;1;1;1;1;1;1;1;1;1	17	69	41396:1:all.mgf;41536:1:all.mgf;41125:1:all.mgf;41255:1:all.mgf;40975:1:all.mgf;41676:1:all.mgf;65016:1:all.mgf;64672:1:all.mgf;64757:1:all.mgf;41574:1:all.mgf;64736:1:all.mgf;65063:1:all.mgf;41115:1:all.mgf;64839:1:all.mgf;64923:1:all.mgf;73298:1:all.mgf;162154:1:all.mgf;202534:1:all.mgf;162087:1:all.mgf;162150:1:all.mgf;108218:1:all.mgf;108247:1:all.mgf;108319:1:all.mgf;108554:1:all.mgf;108640:…	tr|A0A0G3E6I1|A0A0G3E6I1_BACTU;tr|A0A0K0QJS9|A0A0K0QJS9_BACTU;tr|A0A242YSF3|A0A242YSF3_BACTU;tr|M1QH50|M1QH50_BACTU;tr|A0A2C9YUN4|A0A2C9YUN4_BACTU;tr|A0A243J4I0|A0A243J4I0_BACTU;tr|A0A242YAJ1|A0A242YAJ1_BACTU;tr|A0A0F6J713|A0A0F6J713_BACTU;tr|A0A243DLJ9|A0A243DLJ9_BACUD;tr|A0A243K1Y0|A0A243K1Y0_BACTU;tr|A0A0K0SFY8|A0A0K0SFY8_BACT3;tr|A0A243BL82|A0A243BL82_BACTU;tr|A0A243AFD3|A0A243AFD3_BACTU;tr|A…	UDP-N-acetylglucosamine 2-epimerase (Non-hydrolyzing) OS=Bacillus thuringiensis OX=1428 GN=mnaA PE=3 SV=1	0	1.08768	0.00689931
tr|A0A243HC36|A0A243HC36_BACTU	1126	7159.45	ALEEGQEVSFDLTEGNR;GPQAANVVK;GFGFLEMEGADDVFVHFSALQGDGYK	1;0;1	2	68	31618:1:all.mgf;80066:1:all.mgf;56409:1:all.mgf;81868:1:all.mgf;88559:1:all.mgf;91544:1:all.mgf;79926:1:all.mgf;91885:1:all.mgf;80090:1:all.mgf;91637:1:all.mgf;91195:1:all.mgf;81727:1:all.mgf;56576:1:all.mgf;83271:1:all.mgf;82655:1:all.mgf;80609:1:all.mgf;79773:1:all.mgf;79909:1:all.mgf;79950:1:all.mgf;80049:1:all.mgf;91907:1:all.mgf;79839:1:all.mgf;56268:1:all.mgf;83436:1:all.mgf;103769:1:all.mg…	tr|A0A2C9YXP3|A0A2C9YXP3_BACTY;tr|C3DHV2|C3DHV2_BACTS;tr|A0A243EF74|A0A243EF74_BACTU;tr|A0A242Y2J9|A0A242Y2J9_BACTU;tr|A0A243JGD6|A0A243JGD6_BACTU;tr|A0A243DVI6|A0A243DVI6_BACUD;tr|A0A0F6JD16|A0A0F6JD16_BACTU;tr|A0A243KR46|A0A243KR46_BACTU;tr|A0A0K0S5P1|A0A0K0S5P1_BACT3;tr|A0A242XMI3|A0A242XMI3_BACTU;tr|A0A243B2T7|A0A243B2T7_BACTU;tr|A0A242ZTJ1|A0A242ZTJ1_BACTU;tr|A0A243JG43|A0A243JG43_BACTU;tr|A…	Cold shock protein CspB OS=Bacillus thuringiensis OX=1428 GN=cspB PE=4 SV=1	0	1.048	0.0822918
tr|A0A2T7YJW0|A0A2T7YJW0_BACTU	1361	60432.5	VLDNVYFTLNK;ELQNFLAR;GLGLGEDLHDK;YFENSDYNLVEWLR;LLSGELEPSTGDLHLTPGER;EVGNDLLTVEGLSK;QFSPQDESESFLR;WGVTTSQSYFPR;NDLAMTTLFK;LTLDDLRPSSR;LFEDVNLK;VKELQNFLAR;VLDNVYFTLNKGDK;LSELTGAEK;NVSVLSGGEK;YPFVGFTPER;LLMGEMEPDSGSFK;RYPFVGFTPER	1;1;1;1;1;1;1;1;1;1;1;1;1;1;1;1;1;1	18	68	83810:1:all.mgf;83869:1:all.mgf;83978:1:all.mgf;84049:1:all.mgf;83839:1:all.mgf;83769:1:all.mgf;83948:1:all.mgf;83922:1:all.mgf;83908:1:all.mgf;84008:1:all.mgf;206720:1:all.mgf;206859:1:all.mgf;206578:1:all.mgf;206730:1:all.mgf;97160:1:all.mgf;97187:1:all.mgf;97255:1:all.mgf;97116:1:all.mgf;64095:1:all.mgf;17422:1:all.mgf;64222:1:all.mgf;64325:1:all.mgf;64158:1:all.mgf;64081:1:all.mgf;64238:1:all…	tr|A0A0G3EB69|A0A0G3EB69_BACTU;tr|A0A242YPD4|A0A242YPD4_BACTU;tr|A0A243JMJ6|A0A243JMJ6_BACTU;tr|A0A243DVR6|A0A243DVR6_BACUD;tr|A0A243KEF8|A0A243KEF8_BACTU;tr|C3H2B7|C3H2B7_BACTU;tr|W8YCL5|W8YCL5_BACTU;tr|A0A0F6FXS4|A0A0F6FXS4_BACTK;tr|A0A243J5H6|A0A243J5H6_BACTU;tr|A0A0D1NN50|A0A0D1NN50_BACTU;tr|A0A243NW92|A0A243NW92_BACTV;tr|A0A243L335|A0A243L335_BACTJ;tr|C3E4T0|C3E4T0_BACTU;tr|A0A2C9YS71|A0A2C9…	Abc transporter atp-binding protein OS=Bacillus thuringiensis OX=1428 GN=C5676_04705 PE=4 SV=1	0	0.939884	0.0485951
tr|A0A1B1T1R0|A0A1B1T1R0_BACTU	466	35332.3	MTVGDLLAEGLDLHGLAK;AVNDLSFDLYR;LYDATAGEVLFDGENVHGK;FPHEFSGGQR;QHFDVSGGVVK;LVYDPSQHNYGSEAPTMR;VHELLNTVGLNK;SLLSALPLPDPDYER;MQMLFQDPYASLNPR;ELRPGHFVLCSEAEYKK;ELRPGHFVLCSEAEYK;GQLVELTTSDELYANPLHPYTK;GETFGLVGESGCGK	1;1;1;1;1;1;1;1;1;1;1;1;1	13	67	38995:1:all.mgf;38451:1:all.mgf;38664:1:all.mgf;38381:1:all.mgf;38643:1:all.mgf;38804:1:all.mgf;212529:1:all.mgf;13073:1:all.mgf;13023:1:all.mgf;13168:1:all.mgf;12884:1:all.mgf;38855:1:all.mgf;39308:1:all.mgf;38522:1:all.mgf;12871:1:all.mgf;39134:1:all.mgf;187567:1:all.mgf;187710:1:all.mgf;187854:1:all.mgf;145088:1:all.mgf;145106:1:all.mgf;144967:1:all.mgf;145161:1:all.mgf;145190:1:all.mgf;159677…	tr|A0A243JBL9|A0A243JBL9_BACTU;tr|A0A243DMI5|A0A243DMI5_BACUD;tr|A0A243K754|A0A243K754_BACTU;tr|A0A0G4D5I4|A0A0G4D5I4_BACTO;tr|A0A0K0S4D5|A0A0K0S4D5_BACT3;tr|A0A0F6FNZ2|A0A0F6FNZ2_BACTK;tr|A0A2C9ZA99|A0A2C9ZA99_BACTU;tr|A0A0D1QS29|A0A0D1QS29_BACTU;tr|A0A193CPW3|A0A193CPW3_BACTU;tr|A0A243L9R1|A0A243L9R1_BACTJ;tr|A0A243DFT1|A0A243DFT1_BACTU;tr|A0A242YXX1|A0A242YXX1_BACTU;tr|A0A243F0E7|A0A243F0E7_BA…	ABC transporter ATP-binding protein OS=Bacillus thuringiensis OX=1428 GN=BJG91_02185 PE=3 SV=1	0	1.04925	0.129987
tr|A0A2C2BF23|A0A2C2BF23_BACTU	1313	47314.1	QAELVVK;LSQQGMNLELYYQFTGTDADK;EVNNSLDAAFK;LEGNVGVLTLEVDAK;ELPELNDEFAK;AVDFLVENAA;MAEMYGMPVDALK;AYGEALEEAGLFPVDHPELDLEK;DVEVSFPEEYHAAELAGKPATFK;QALGSVDALAEDLK;GENYSLALGSGTFLPGFEEQVLGLK;NANLLFTAK;TLNVPGFR;VTVKPEVK;VRDEVVELAAANAELELPEAMLNTELDR;TKELPELNDEFAK;DVEVSFPEEYHAAELAGK;EADEAVATLDELK	0;0;0;0;0;1;0;1;1;1;0;0;1;0;1;0;1;1	8	67	118849:1:all.mgf;13303:1:all.mgf;13315:1:all.mgf;13542:1:all.mgf;189687:1:all.mgf;189325:1:all.mgf;189463:1:all.mgf;13461:1:all.mgf;189661:1:all.mgf;36852:1:all.mgf;189519:1:all.mgf;189382:1:all.mgf;122147:1:all.mgf;122254:1:all.mgf;122062:1:all.mgf;122202:1:all.mgf;122285:1:all.mgf;122326:1:all.mgf;122090:1:all.mgf;122117:1:all.mgf;122230:1:all.mgf;122049:1:all.mgf;122193:1:all.mgf;146239:1:all.…	tr|A0A0G3E719|A0A0G3E719_BACTU;tr|Q3EVC1|Q3EVC1_BACTI;tr|M1QEY9|M1QEY9_BACTU;tr|A0A243EE12|A0A243EE12_BACTU;tr|A0A242YD59|A0A242YD59_BACTU;tr|A0A243J7H0|A0A243J7H0_BACTU;tr|A0A243N2V5|A0A243N2V5_BACTV;tr|A0A243DQ32|A0A243DQ32_BACUD;tr|A0A243KK00|A0A243KK00_BACTU;tr|W8Y962|W8Y962_BACTU;tr|A0A0K0SE05|A0A0K0SE05_BACT3;tr|A0A243AR95|A0A243AR95_BACTU;tr|A0A242ZQS6|A0A242ZQS6_BACTU;tr|A0A243ITI7|A0A243…	Trigger factor OS=Bacillus thuringiensis OX=1428 GN=tig PE=3 SV=1	0	0.975053	0.384162
tr|A0A0B6BUU1|A0A0B6BUU1_BACTU	291	22925.3	VVQEEHPDVDLYVAALDEK;LNDHGYVVPGLGDAGDR;LGLLPLLR;LMCLVAAPEGVK;ELVDEVASLMAFELTR;VGHVGLYR;DFLVLDPMLATGGSAAEALNSLK;AGLGMVDGLLK;TLQPVEYYVK;DLELETPVSK;LYVFDHPLLQHK;DLPLKDLELETPVSK	1;1;1;1;1;1;1;1;1;1;1;1	12	66	104214:1:all.mgf;104070:1:all.mgf;103933:1:all.mgf;182294:1:all.mgf;182154:1:all.mgf;140914:1:all.mgf;39016:1:all.mgf;39099:1:all.mgf;39214:1:all.mgf;38679:1:all.mgf;38792:1:all.mgf;38819:1:all.mgf;38707:1:all.mgf;39127:1:all.mgf;38767:1:all.mgf;39071:1:all.mgf;39050:1:all.mgf;39331:1:all.mgf;39240:1:all.mgf;39156:1:all.mgf;38847:1:all.mgf;38960:1:all.mgf;38876:1:all.mgf;39723:1:all.mgf;38910:1:a…	tr|A0A242YTC8|A0A242YTC8_BACTU;tr|A0A243FCD7|A0A243FCD7_BACTY;tr|A0A243HWQ2|A0A243HWQ2_BACTU;tr|M1PTM6|M1PTM6_BACTU;tr|A0A243E4X4|A0A243E4X4_BACTU;tr|A0A243CGW1|A0A243CGW1_BACTU;tr|A0A242Y8I6|A0A242Y8I6_BACTU;tr|A0A243JQR2|A0A243JQR2_BACTU;tr|A0A242W1I8|A0A242W1I8_BACTU;tr|A0A243DL15|A0A243DL15_BACUD;tr|A0A243KVW8|A0A243KVW8_BACTU;tr|A0A0F6J7D4|A0A0F6J7D4_BACTU;tr|C3H9C0|C3H9C0_BACTU;tr|A0A242YYV…	Uracil phosphoribosyltransferase OS=Bacillus thuringiensis OX=1428 GN=upp PE=3 SV=1	0	0.927305	0.00749925
tr|A0A0D1RC49|A0A0D1RC49_BACTU	1269	57436.1	LAEEMLEENDSVTVVAAALK;VDELSEALNLR;LLDHLNR;LQSTLENENLAYYK;GLDLSGVTHVYNFDLPQDPESYVHR;ESVQGLVLAPTR;TAAFGLPLLDK;LLPLYGGQDLNR;RVDELSEALNLR;HPHLLVGTPGR;LLDLQSPELALVFGR;ELALQVGEELYK;DLLGQAQTGTGK;MDAPTLDEALEGQQR;GLAMLFVTPR;KHPHLLVGTPGR;GYAAEGLHGDLTQAK;FMTEPQHLK;EVTMPNLQQFYLEVQEK;ELGLSDSLLQSVESMGFEEATPLQAETLPHALQGK;KFDVLTR	1;1;1;1;1;1;1;1;1;1;1;1;1;1;1;1;1;1;1;1;1	21	66	151628:1:all.mgf;151485:1:all.mgf;151850:1:all.mgf;151767:1:all.mgf;151905:1:all.mgf;191065:1:all.mgf;191205:1:all.mgf;190786:1:all.mgf;190924:1:all.mgf;2544:1:all.mgf;2402:1:all.mgf;2266:1:all.mgf;2599:1:all.mgf;2683:1:all.mgf;143704:1:all.mgf;143628:1:all.mgf;143727:1:all.mgf;143753:1:all.mgf;143645:1:all.mgf;143676:1:all.mgf;143769:1:all.mgf;10994:1:all.mgf;33039:1:all.mgf;162724:1:all.mgf;162…	tr|C3DXY6|C3DXY6_BACTU;tr|A0A0F6FL94|A0A0F6FL94_BACTK;tr|A0A243ILJ2|A0A243ILJ2_BACTU;tr|A0A193CM33|A0A193CM33_BACTU;tr|A0A243DJL6|A0A243DJL6_BACTU;tr|A0A243C5G2|A0A243C5G2_BACTU;tr|A0A243GWX3|A0A243GWX3_BACTU;tr|A0A0B6B9T7|A0A0B6B9T7_BACTU;tr|A0A242W0N9|A0A242W0N9_BACTU;tr|C3GDB0|C3GDB0_BACTU;tr|A0A243D2P3|A0A243D2P3_BACTU;tr|A0A243AWF9|A0A243AWF9_BACTU;tr|C3BWQ7|C3BWQ7_BACTU;sp|Q6HPE6|CSHA_BACHK…	DEAD-box ATP-dependent RNA helicase CshA OS=Bacillus thuringiensis Sbt003 OX=1235825 GN=cshA PE=3 SV=1	0	0.97421	0.480252
tr|A0A0G3DYE5|A0A0G3DYE5_BACTU	967	11273.9	LAYELNDLR;KYELMYLLRPGVEEEAQK;LNEDLLR;EGFYMLLNVK;HLVVKEEEK;FAGVLTNNGAELLNTK;YELMYLLRPGVEEEAQK	1;1;1;1;1;1;1	7	66	144083:1:all.mgf;144306:1:all.mgf;144027:1:all.mgf;144225:1:all.mgf;143943:1:all.mgf;184306:1:all.mgf;144076:1:all.mgf;143930:1:all.mgf;144167:1:all.mgf;144251:1:all.mgf;144138:1:all.mgf;144216:1:all.mgf;143999:1:all.mgf;144110:1:all.mgf;144278:1:all.mgf;143971:1:all.mgf;9008:1:all.mgf;165458:1:all.mgf;121712:1:all.mgf;121751:1:all.mgf;121571:1:all.mgf;121804:1:all.mgf;121721:1:all.mgf;121777:1:a…	tr|A0A243JPY6|A0A243JPY6_BACTU;tr|A0A243DKK0|A0A243DKK0_BACUD;tr|A0A243J9M0|A0A243J9M0_BACTU;tr|A0A0F6FP84|A0A0F6FP84_BACTK;tr|A0A0D1R5L7|A0A0D1R5L7_BACTU;tr|F0PXC5|F0PXC5_BACT0;tr|A0A243KVG3|A0A243KVG3_BACTU;tr|A0A193D0T0|A0A193D0T0_BACTU;tr|A0A243LC16|A0A243LC16_BACTJ;tr|A0A243D6R5|A0A243D6R5_BACTU;tr|A0A242YSX4|A0A242YSX4_BACTU;tr|A0A243FDT2|A0A243FDT2_BACUK;tr|A0A243IKQ9|A0A243IKQ9_BACHU;tr|A…	30S ribosomal protein S6 OS=Bacillus thuringiensis OX=1428 GN=rpsF PE=3 SV=1	0	1.05106	0.0707929
tr|A0A0G3EBM1|A0A0G3EBM1_BACTU	48	49710.6	TNTPMLLQVLEDEVFK;LTDLTLPSNVR;TNAEALHPGYGLLSENPSFPVR;LAMQAADVPVVPGLTTNLETAEEALELAK;ASAGGGGLGMQLMETEQTLTK;LHDALEELK;TVALYSEADENALHVK;NFYFLEMNTR;LQVEHPVTEELTGLDLVEQQLLLASGEK;EGLYTTGFVTK;AMGEVAVQAAK;VLEEAPSPFLDEGTRK;QLGYPLMLK;TFFPSPGK;LYAEDPK;KTNAEALHPGYGLLSENPSFPVR;LHDALEELKVEGLK;LSFTQDDVK;VLEEAPSPFLDEGTR;MANEAYLVGGPR	1;1;1;1;1;1;1;1;1;1;1;1;1;1;1;1;1;1;1;1	20	65	218297:1:all.mgf;19572:1:all.mgf;218352:1:all.mgf;218377:1:all.mgf;196994:1:all.mgf;19646:1:all.mgf;218327:1:all.mgf;196921:1:all.mgf;19670:1:all.mgf;19711:1:all.mgf;218283:1:all.mgf;197058:1:all.mgf;19700:1:all.mgf;8177:1:all.mgf;8318:1:all.mgf;8586:1:all.mgf;8505:1:all.mgf;30633:1:all.mgf;8442:1:all.mgf;196352:1:all.mgf;152673:1:all.mgf;196632:1:all.mgf;152730:1:all.mgf;196210:1:all.mgf;152891:…	tr|A0A243JA48|A0A243JA48_BACTU;tr|A0A0F6G0X1|A0A0F6G0X1_BACTK;tr|A0A243JHL2|A0A243JHL2_BACTU;tr|V5MCR9|V5MCR9_BACTU;tr|A0A0D1R1C5|A0A0D1R1C5_BACTU;tr|A0A243KCQ3|A0A243KCQ3_BACUH;tr|A0A193CT31|A0A193CT31_BACTU;tr|A0A2C9Z086|A0A2C9Z086_BACTU;tr|M1PKI8|M1PKI8_BACTU;tr|C3E3P2|C3E3P2_BACTU;tr|A0A243FGY4|A0A243FGY4_BACTY;tr|A0A243EU43|A0A243EU43_BACUK;tr|A0A243NA23|A0A243NA23_BACTV;tr|A0A2C9YR29|A0A2C9…	Acetyl-CoA carboxylase biotin carboxylase subunit OS=Bacillus thuringiensis OX=1428 GN=accC2 PE=4 SV=1	0	1.27905	0.0001
tr|A0A0K0Q7R4|A0A0K0Q7R4_BACTU	469	42903.3	EVSVLVLR;LVQNQDQLTEALAELSFPSVLK;AGLPVATYR;ALQHLAELSDVVTYEFENLDYR;AECLLEK;LTGCYLHLYGK;HAYLPQGSQLLNTTQNR;MGHVNLLNDNLEVALEK;VFPVAENLHVNNLLHESLVPAR;LAVLDPTK;LTEELSQK;TLGLLGGGQLGR;SLHLWDHQEQLLEGK;CLQWLEK;MMALAAK	1;1;1;1;1;1;1;1;1;1;1;1;1;1;1	15	65	164283:1:all.mgf;164256:1:all.mgf;164229:1:all.mgf;89821:1:all.mgf;89432:1:all.mgf;89424:1:all.mgf;89738:1:all.mgf;89570:1:all.mgf;89467:1:all.mgf;160988:1:all.mgf;161044:1:all.mgf;161096:1:all.mgf;161126:1:all.mgf;161087:1:all.mgf;161150:1:all.mgf;160945:1:all.mgf;161013:1:all.mgf;161185:1:all.mgf;19269:1:all.mgf;18850:1:all.mgf;19198:1:all.mgf;19131:1:all.mgf;41737:1:all.mgf;18996:1:all.mgf;189…	tr|A0A243JD26|A0A243JD26_BACTU;tr|A0A0K0S208|A0A0K0S208_BACT3;tr|A0A0F6FPZ3|A0A0F6FPZ3_BACTK;tr|A0A243KFM5|A0A243KFM5_BACUH;tr|A0A2C9ZEK7|A0A2C9ZEK7_BACTV;tr|A0A242ZF57|A0A242ZF57_BACTU;tr|A0A243EZJ5|A0A243EZJ5_BACUK;tr|W8Y4R0|W8Y4R0_BACTU;tr|A0A2T7YLW2|A0A2T7YLW2_BACTU;tr|A0A2J9C1X2|A0A2J9C1X2_BACTU;tr|A0A243G4Z9|A0A243G4Z9_BACTU;tr|A0A1B1T3X8|A0A1B1T3X8_BACTU	N5-carboxyaminoimidazole ribonucleotide synthase OS=Bacillus thuringiensis OX=1428 GN=purK PE=3 SV=1	0	1.01282	0.625337
tr|A0A0G3E655|A0A0G3E655_BACTU	2080	36644.8	DALVNFR;NYGHFEGEAQTYK;HLLHEGLLTESELVDMEK;GCDLNGMMAELFGK;AYNLPGVQVDGK;TSEEKEEHLNEKDALVNFR;SLEFSENSPYPDDEELLKDVYVSYK;SLEFSENSPYPDDEELLK;DLLAVYK;DVYVSYK;NGDGPTLLECMTYR;GMLGANGLVGGGFPLACGSALTAK	1;1;1;1;1;1;1;1;1;1;1;1	12	64	139545:1:all.mgf;139770:1:all.mgf;139714:1:all.mgf;139701:1:all.mgf;139742:1:all.mgf;118384:1:all.mgf;95872:1:all.mgf;95957:1:all.mgf;118667:1:all.mgf;136320:1:all.mgf;118720:1:all.mgf;96120:1:all.mgf;95975:1:all.mgf;95839:1:all.mgf;96097:1:all.mgf;96039:1:all.mgf;118746:1:all.mgf;95901:1:all.mgf;144101:1:all.mgf;124401:1:all.mgf;124351:1:all.mgf;124262:1:all.mgf;124332:1:all.mgf;144239:1:all.mgf…	tr|A0A2C2JI70|A0A2C2JI70_BACTU;tr|A0A242YP36|A0A242YP36_BACTU;tr|A0A243JPB7|A0A243JPB7_BACTU;tr|A0A243DW35|A0A243DW35_BACUD;tr|A0A243KEW6|A0A243KEW6_BACTU;tr|W8YC33|W8YC33_BACTU;tr|A0A0K0S8V6|A0A0K0S8V6_BACT3;tr|A0A242ZZ09|A0A242ZZ09_BACTU;tr|A0A0F6FRW9|A0A0F6FRW9_BACTK;tr|A0A243IS72|A0A243IS72_BACTU;tr|C3H1W5|C3H1W5_BACTU;tr|A0A193CTK4|A0A193CTK4_BACTU;tr|A0A243M272|A0A243M272_BACTU;tr|A0A243FZB…	Acetoin:2,6-dichlorophenolindophenol oxidoreductase subunit alpha OS=Bacillus thuringiensis OX=1428 GN=AC241_13890 PE=4 SV=1	0	1.23158	0.0001
tr|A0A142GJP9|A0A142GJP9_BACTU	1059	15816.8	LDLEFFPEEAPK;LAEQGFYDGVTFHR;HLVGSLSMAHAGR;ATSGLETVLK;TLGYLLMENGEK;NTGGSQFFLVHEPQPHLDGVHTVFGK;VLPGFVSQGGDPTGTGAGGPGYSLPCETDGNPHR;VLPGFVSQGGD;KLAEQGFYDGVTFHR	1;1;1;1;1;1;1;1;1	9	64	147417:1:all.mgf;147667:1:all.mgf;147696:1:all.mgf;147373:1:all.mgf;147430:1:all.mgf;129459:1:all.mgf;147794:1:all.mgf;147622:1:all.mgf;147725:1:all.mgf;147570:1:all.mgf;147640:1:all.mgf;147496:1:all.mgf;147595:1:all.mgf;147756:1:all.mgf;185694:1:all.mgf;185652:1:all.mgf;207115:1:all.mgf;5677:1:all.mgf;185513:1:all.mgf;185790:1:all.mgf;183647:1:all.mgf;205062:1:all.mgf;185961:1:all.mgf;207185:1:a…	tr|A0A243ED07|A0A243ED07_BACTU;tr|C3E803|C3E803_BACTU;tr|A0A243J6E0|A0A243J6E0_BACTU;tr|A0A243DRB7|A0A243DRB7_BACUD;tr|A0A243L1F7|A0A243L1F7_BACTU;tr|A0A0G4CW32|A0A0G4CW32_BACTO;tr|A0A0K0SD11|A0A0K0SD11_BACT3;tr|A0A0F6FNL1|A0A0F6FNL1_BACTK;tr|A0A243ISR3|A0A243ISR3_BACTU;tr|A0A0D1QW88|A0A0D1QW88_BACTU;tr|A0A193CWV2|A0A193CWV2_BACTU;tr|A0A243MES6|A0A243MES6_BACTJ;tr|A0A243DB84|A0A243DB84_BACTU;tr|A…	Peptidyl-prolyl cis-trans isomerase OS=Bacillus thuringiensis OX=1428 GN=BJG91_16335 PE=3 SV=1	0	0.974281	0.313869
tr|A0A1B1SQV7|A0A1B1SQV7_BACTU	464	34829	GDANVFVFPSLEAGNLGYK;LGNFEAVGPLLQGLNMPVNDLSR;VAMLSFSTK;SNLFTTVK;GLSLVLPEGTDER;TSGVFLMVR;EELVKPLLVGNR;LALLTAAQAL;KAPGSTLK;TAELFGLDPR;YVFADCALNLAPNSQDLAELGLESAK;LAKEELVKPLLVGNR	1;1;1;1;1;1;1;1;1;1;1;1	12	64	61189:1:all.mgf;61015:1:all.mgf;60917:1:all.mgf;61041:1:all.mgf;61169:1:all.mgf;196086:1:all.mgf;174500:1:all.mgf;174440:1:all.mgf;196158:1:all.mgf;151836:1:all.mgf;196228:1:all.mgf;196296:1:all.mgf;151974:1:all.mgf;174303:1:all.mgf;174456:1:all.mgf;174470:1:all.mgf;196018:1:all.mgf;103641:1:all.mgf;5345:1:all.mgf;5384:1:all.mgf;103358:1:all.mgf;5299:1:all.mgf;103498:1:all.mgf;5219:1:all.mgf;5078…	tr|A0A242YRS8|A0A242YRS8_BACTU;tr|A0A243JKM2|A0A243JKM2_BACTU;tr|A0A0F6FUI3|A0A0F6FUI3_BACTK;tr|A0A243JSF3|A0A243JSF3_BACTU;tr|A0A243NJP4|A0A243NJP4_BACTV;tr|A0A243EQ28|A0A243EQ28_BACUK;tr|A0A243C2R0|A0A243C2R0_BACTU;tr|W8YBW5|W8YBW5_BACTU;tr|A0A193D0W7|A0A193D0W7_BACTU	Phosphate acetyltransferase OS=Bacillus thuringiensis OX=1428 GN=BK774_15875 PE=4 SV=1	0	0.994904	0.870513
tr|A0A0F6FX30|A0A0F6FX30_BACTK	1378	99406.1	LVPEVMEHALELAVPLK;TPPELSEQFPFLR;TGYSTSADVLDK;FNQVLTQTGR;VLSGDKDLLQLVSDNTLVCLPR;LNSTYLEGLLK;EWLADGEMR;DLATLLTDAPLTVR;EMLDAFNVPR;LAGTEFNLNSPK;TAMNTPLQGTAADLLK;VVLVDGNNLAYR;LSSTDPNLQNLPLR;VDDMAYK;YELENYEADDLMGTLAK;GYVATLLNR;GLVEAFQHDMDLHTK;LLTQFGTVEAVYENLDQVSGK;GLTEVDEYTK;KGLTEVDEYTK;LEVVAEHVAR;NEQYELFTELELPLAR;YLPELTSR	1;1;1;1;1;1;1;1;1;1;1;1;1;1;1;1;1;1;1;1;1;1;1	23	63	65603:1:all.mgf;36928:1:all.mgf;36364:1:all.mgf;60347:1:all.mgf;60066:1:all.mgf;36229:1:all.mgf;60208:1:all.mgf;36786:1:all.mgf;59927:1:all.mgf;36643:1:all.mgf;36507:1:all.mgf;97493:1:all.mgf;28971:1:all.mgf;29213:1:all.mgf;29000:1:all.mgf;28950:1:all.mgf;29027:1:all.mgf;29072:1:all.mgf;29111:1:all.mgf;29084:1:all.mgf;29169:1:all.mgf;29138:1:all.mgf;110484:1:all.mgf;110625:1:all.mgf;35952:1:all.m…	tr|A0A231I899|A0A231I899_BACTU	DNA polymerase I OS=Bacillus thuringiensis subsp. kurstaki OX=29339 GN=polA PE=3 SV=1	0	0.969727	0.328267
tr|A0A0K0QAU1|A0A0K0QAU1_BACTU	219	50383.8	SGLGELLLPANEPGSSLMPGK;DTLGELK;LWAAQTQR;FGEMVSEELSQFTGK;AEALVEAADEVLAGK;SKENFPLGTEQMPLELVK;EAALQSGLLTEEQFDELVDPK;ELALGGTAVGTGLNAHPK;VTAFEHLLK;ALAADLMK;WLASGPR	1;1;1;1;1;1;1;1;1;1;1	11	63	10116:1:all.mgf;10171:1:all.mgf;10297:1:all.mgf;186974:1:all.mgf;10156:1:all.mgf;49591:1:all.mgf;49621:1:all.mgf;49763:1:all.mgf;27587:1:all.mgf;27450:1:all.mgf;27727:1:all.mgf;27677:1:all.mgf;27596:1:all.mgf;27651:1:all.mgf;27426:1:all.mgf;27624:1:all.mgf;150206:1:all.mgf;196571:1:all.mgf;196767:1:all.mgf;218012:1:all.mgf;150343:1:all.mgf;218027:1:all.mgf;196582:1:all.mgf;196609:1:all.mgf;218150…	tr|A0A1B1T0C4|A0A1B1T0C4_BACTU;tr|A0A242YM72|A0A242YM72_BACTU;tr|A0A243DYL9|A0A243DYL9_BACUD;tr|A0A243KSB2|A0A243KSB2_BACTU;tr|A0A0G4D5G9|A0A0G4D5G9_BACTO;tr|A0A0F6FY18|A0A0F6FY18_BACTK;tr|V5MAI0|V5MAI0_BACTU;tr|A0A0D1R4F2|A0A0D1R4F2_BACTU;tr|A0A193CR49|A0A193CR49_BACTU;tr|A0A243JFP0|A0A243JFP0_BACTU;tr|A0A243FSD4|A0A243FSD4_BACTU;tr|A0A0F6JDD5|A0A0F6JDD5_BACTU;tr|A0A243LH56|A0A243LH56_BACTJ;tr|M…	Fumarate hydratase class II OS=Bacillus thuringiensis OX=1428 GN=fumC PE=3 SV=1	0	0.946037	0.0621938
tr|A0A137RN25|A0A137RN25_BACTU	1467	32980.9	EVAPSLYLVAR;VAAVQLEDQQLPK;ALVEANELLQLPGAHDAMAALVAK;GLPDLGLVTSTEVAER;TAVEMVEAK;VNAPLLANMTEFGK;LVTTEELVQK;KLVTTEELVQK;AYENVFTLLK;ATDLPVLVDLDTGFGGVLNVAR;AGADALFPEALQSEEEFR;DALSNMQTR	1;1;1;1;1;1;1;1;1;1;1;1	12	63	207070:1:all.mgf;29108:1:all.mgf;206932:1:all.mgf;141472:1:all.mgf;141484:1:all.mgf;141349:1:all.mgf;141334:1:all.mgf;36880:1:all.mgf;37073:1:all.mgf;36925:1:all.mgf;110429:1:all.mgf;188458:1:all.mgf;188422:1:all.mgf;189480:1:all.mgf;168804:1:all.mgf;188548:1:all.mgf;188519:1:all.mgf;188591:1:all.mgf;188564:1:all.mgf;168785:1:all.mgf;188730:1:all.mgf;74721:1:all.mgf;75284:1:all.mgf;74822:1:all.mg…	tr|A0A0G3DV19|A0A0G3DV19_BACTU;tr|A0A243EEK5|A0A243EEK5_BACTU;tr|A0A2C9YYF3|A0A2C9YYF3_BACTY;tr|A0A243I9A1|A0A243I9A1_BACTU;tr|A0A242WY91|A0A242WY91_BACTU;tr|M1QL34|M1QL34_BACTU;tr|A0A243NKK3|A0A243NKK3_BACTU;tr|A0A0F6JB32|A0A0F6JB32_BACTU;tr|A0A242WLW1|A0A242WLW1_BACTU;tr|A0A242ZYN8|A0A242ZYN8_BACTU;tr|V5M9I3|V5M9I3_BACTU;tr|A0A0F6FSK7|A0A0F6FSK7_BACTK;tr|A0A243L7J9|A0A243L7J9_BACUH;tr|A0A1C9BT5…	2-methylisocitrate lyase OS=Bacillus thuringiensis OX=1428 GN=prpB PE=3 SV=1	0	1.0841	0.00139986
tr|A0A243G714|A0A243G714_BACTU	1754	62600.6	LGEFPAVVADAAQK;LLNLWGADHHGYLPR;EYYLNDAGNQLHNLALSVEAR;LDQALAVLK;EREELFEEDGATWFR;MNSLEQVK;EMPEDGYHGADLLGLGK;ELMEEVGVDAMR;MLAEELVANFDK;GAAVGDTLCNLLAK;TTLQNALALVGVSAPEK;NDGSYTYLTPDLAYHR;QGEELGLAVDGDVNYK;ADEKESYEFYR;VLNQDNLELSK;AELATEEQLPNVVLESPK;KLGEFPAVVADAAQK	1;1;1;1;1;1;1;1;1;1;1;1;1;1;1;1;1	17	63	189623:1:all.mgf;189555:1:all.mgf;189526:1:all.mgf;189499:1:all.mgf;189765:1:all.mgf;189585:1:all.mgf;189839:1:all.mgf;189725:1:all.mgf;189483:1:all.mgf;189694:1:all.mgf;189805:1:all.mgf;143861:1:all.mgf;34196:1:all.mgf;13340:1:all.mgf;13057:1:all.mgf;34170:1:all.mgf;59078:1:all.mgf;35186:1:all.mgf;58942:1:all.mgf;35574:1:all.mgf;35373:1:all.mgf;35602:1:all.mgf;35325:1:all.mgf;35465:1:all.mgf;805…	tr|A0A0F6G0H1|A0A0F6G0H1_BACTK;tr|A0A193D0B4|A0A193D0B4_BACTU	Arginine--tRNA ligase OS=Bacillus thuringiensis OX=1428 GN=argS PE=3 SV=1	0	1.01583	0.631037
tr|A0A2A9UYP8|A0A2A9UYP8_BACTU	1209	29719.1	TVMELLDAFAQAR;GHGGYVGDDQLPR;VGSFDGGYGAGYLAR;LNVLDLQR;AAFNADTDGLAGLQQLAGDATLLYYTTDEAK;DDANVGVLLLTGEGGR;SPDFGQFPR;AFCSGGDQK;ELWYLCR;EGNYEDLLYSTYNGLAK	1;1;1;1;1;1;1;1;1;1	10	63	112152:1:all.mgf;112290:1:all.mgf;176216:1:all.mgf;176073:1:all.mgf;112426:1:all.mgf;175936:1:all.mgf;176521:1:all.mgf;111917:1:all.mgf;175652:1:all.mgf;111894:1:all.mgf;112008:1:all.mgf;175795:1:all.mgf;111979:1:all.mgf;41850:1:all.mgf;111951:1:all.mgf;47138:1:all.mgf;46972:1:all.mgf;46831:1:all.mgf;116277:1:all.mgf;46904:1:all.mgf;46873:1:all.mgf;7398:1:all.mgf;207279:1:all.mgf;207138:1:all.mgf…	tr|A0A0M0ML25|A0A0M0ML25_BACTU;tr|A0A1Y0TMV6|A0A1Y0TMV6_BACTU;tr|A0A1E7ZJJ7|A0A1E7ZJJ7_BACTU;tr|A0A243J8Y5|A0A243J8Y5_BACTU;tr|A0A243DP05|A0A243DP05_BACUD;tr|A0A2C9ZAK7|A0A2C9ZAK7_BACTU;tr|A0A243BRK7|A0A243BRK7_BACTU;tr|A0A242XHK7|A0A242XHK7_BACTU;tr|A0A0F6FZ88|A0A0F6FZ88_BACTK;tr|A0A243IND4|A0A243IND4_BACTU;tr|A0A0D1RL30|A0A0D1RL30_BACTU;tr|A0A193CZA8|A0A193CZA8_BACTU;tr|A0A243FN09|A0A243FN09_BA…	1,4-dihydroxy-2-naphthoyl-CoA synthase OS=Bacillus thuringiensis OX=1428 GN=menB PE=3 SV=1	0	0.923974	0.00669933
tr|A0A0G3E1T9|A0A0G3E1T9_BACTU	906	52988.6	HAGFGLGFER;MNNVLNSDFGR;TVAATDLLVPGLGELLGGSQR;LDLEGLSDSDYPLQK;SVQLVFDTELENFK;GFVHVHTPLLTGSDTEGAGEMFR;TNAFSATFR;YVLEHAPEEMEFFNSFVDK;YPVEWGLDLQTEHER;DVLPFPR;SVQLVFDTELENFKELAK;VTTQDLNNLPK;DVYTFGPTFR;VLQESGADFK;MENTLVK;AFGFLELNDGSFFK;MDVLVDR;TLAHLRPR;YLSEELFK;YADQTVQVSGWLR	1;1;1;1;1;1;1;1;1;1;1;1;1;1;1;1;1;1;1;1	20	62	3648:1:all.mgf;203463:1:all.mgf;119579:1:all.mgf;184160:1:all.mgf;152624:1:all.mgf;152950:1:all.mgf;152684:1:all.mgf;152460:1:all.mgf;152667:1:all.mgf;152394:1:all.mgf;152809:1:all.mgf;152528:1:all.mgf;152596:1:all.mgf;145156:1:all.mgf;145170:1:all.mgf;172595:1:all.mgf;183414:1:all.mgf;7129:1:all.mgf;183278:1:all.mgf;183444:1:all.mgf;7272:1:all.mgf;4919:1:all.mgf;5060:1:all.mgf;194494:1:all.mgf;1…	tr|A0A243DSB2|A0A243DSB2_BACUD;tr|A0A243JZ38|A0A243JZ38_BACTU;tr|C3H735|C3H735_BACTU;tr|A0A0G4CTU7|A0A0G4CTU7_BACTO;tr|A0A0F6FK45|A0A0F6FK45_BACTK;tr|A0A0D1NZY9|A0A0D1NZY9_BACTU;tr|A0A243N5A6|A0A243N5A6_BACTV;tr|A0A193CY71|A0A193CY71_BACTU;tr|A0A243J7W3|A0A243J7W3_BACTU;tr|C3E9D4|C3E9D4_BACTU;tr|A0A242ZI48|A0A242ZI48_BACTU;tr|A0A243EVS5|A0A243EVS5_BACUK;tr|A0A243BZY1|A0A243BZY1_BACTU;tr|A0A0K0SEB…	Asparagine--tRNA ligase OS=Bacillus thuringiensis OX=1428 GN=asnS PE=3 SV=1	0	0.971178	0.425957
tr|A0A243DAB7|A0A243DAB7_BACTU	1348	64242.8	GLASFLEK;AYGLDTVDTLTGFK;SPEFAMEVAATLGAR;TLYDGLLEVFEK;LQEMMATFR;EVGFTDVTVVK;EDLVSLTLK;WLSYAQLDAELK;TLVTSELGR;VGADVLLATDPDADR;LNVYTVR;EVAGLTVVAVEDYK;ADGLLHLLGQEVDDAYAAELNNVLLNK;NLEFGTGGMR;YQLEDGSWFCLRPSGTEPK;SPNPEEHAAFEYALR;EQELPDPNFSTVK	1;1;1;1;1;1;1;1;1;1;1;1;1;1;1;1;1	17	62	208075:1:all.mgf;207939:1:all.mgf;211019:1:all.mgf;210834:1:all.mgf;211072:1:all.mgf;211113:1:all.mgf;210976:1:all.mgf;210990:1:all.mgf;210816:1:all.mgf;211044:1:all.mgf;12131:1:all.mgf;62193:1:all.mgf;62383:1:all.mgf;62522:1:all.mgf;62332:1:all.mgf;12272:1:all.mgf;17578:1:all.mgf;41377:1:all.mgf;17635:1:all.mgf;17606:1:all.mgf;17560:1:all.mgf;17697:1:all.mgf;17756:1:all.mgf;107903:1:all.mgf;1077…	tr|A0A1W6WUJ0|A0A1W6WUJ0_BACTU;tr|A0A1B1LDU0|A0A1B1LDU0_BACTU;tr|A0A243DNN8|A0A243DNN8_BACUD;tr|A0A0F6IYD6|A0A0F6IYD6_BACTU;tr|A0A243KAH1|A0A243KAH1_BACTU;tr|A0A0G4CT14|A0A0G4CT14_BACTO;tr|A0A243A6F0|A0A243A6F0_BACTU;tr|V5MII0|V5MII0_BACTU;tr|A0A0F6G0A4|A0A0F6G0A4_BACTK;tr|M1R2F0|M1R2F0_BACTU;tr|W8Z7J6|W8Z7J6_BACTU;tr|A0A2A7YBE7|A0A2A7YBE7_BACTU;tr|A0A2B9J8D1|A0A2B9J8D1_BACTU	Phosphoglucomutase OS=Bacillus thuringiensis serovar subtoxicus OX=475791 GN=BK754_22375 PE=3 SV=1	0	1.00371	0.910609
tr|A0A242YIG1|A0A242YIG1_BACTU	659	41678.4	ASELLLR;EPEPQVGLTPK;VDLANLK;AVDTFGNLPPEMLDFGNK;FDDFVFDYLAK;QTYPTLGNWLEER;WVGDGLPFPGESYR;TTFATEWEK;ANVLNLSGK;DHLALPCQVEALLDHLSSTDK;QLELYPEEYR	1;1;1;1;1;1;1;1;1;1;1	11	61	140302:1:all.mgf;140263:1:all.mgf;140402:1:all.mgf;73275:1:all.mgf;49575:1:all.mgf;140278:1:all.mgf;140304:1:all.mgf;140242:1:all.mgf;140363:1:all.mgf;140338:1:all.mgf;191162:1:all.mgf;12916:1:all.mgf;191213:1:all.mgf;191242:1:all.mgf;191118:1:all.mgf;191186:1:all.mgf;191126:1:all.mgf;191339:1:all.mgf;191566:1:all.mgf;191285:1:all.mgf;191718:1:all.mgf;212451:1:all.mgf;17076:1:all.mgf;17141:1:all.…	tr|Q5J8U0|Q5J8U0_BACTU;tr|A0A0N8VHM6|A0A0N8VHM6_BACTU;tr|A0A2C2BIW1|A0A2C2BIW1_BACTU;tr|A0A243E552|A0A243E552_BACTU;tr|Q3EQ90|Q3EQ90_BACTI;tr|A0A0F6JC84|A0A0F6JC84_BACTU;tr|A0A243DMT6|A0A243DMT6_BACUD;tr|A0A243JZX0|A0A243JZX0_BACTU;tr|W8XZT4|W8XZT4_BACTU;tr|A0A243BCR0|A0A243BCR0_BACTU;tr|A0A242ZUC0|A0A242ZUC0_BACTU;tr|V5M6F6|V5M6F6_BACTU;tr|A0A0F6FQF3|A0A0F6FQF3_BACTK;tr|A0A0D1NFL8|A0A0D1NFL8_BAC…	Class III poly(R)-hydroxyalkanoic acid synthase subunit PhaC OS=Bacillus thuringiensis serovar londrina OX=180846 GN=BK726_29855 PE=4 SV=1	0	1.05624	0.0430957
tr|A0A2C2HSU7|A0A2C2HSU7_BACTU	396	24073.8	VESVSAEVTPDAVTAEEMLAQAEELLK;VLEQLAMHPLTDQGLEK;FFLDTANLEDLKK;VAMAGAHLATLPYK;FFLDTANLEDLK;LAELCQAVPK;LGVLAGVTTNPSLVAK;LDDLSEDGVLLVAK;FAADWAK;LPMTLAGLEACR;EGLKFEDR;LAELFDVHQLDTQLLAASVR;AGATYVSPFLGR	1;1;1;1;1;1;1;1;1;1;1;1;0	12	61	155080:1:all.mgf;155112:1:all.mgf;155137:1:all.mgf;155238:1:all.mgf;11179:1:all.mgf;209203:1:all.mgf;11038:1:all.mgf;209145:1:all.mgf;10819:1:all.mgf;209344:1:all.mgf;10312:1:all.mgf;3761:1:all.mgf;77193:1:all.mgf;77255:1:all.mgf;77333:1:all.mgf;3716:1:all.mgf;77322:1:all.mgf;191627:1:all.mgf;191794:1:all.mgf;191738:1:all.mgf;191653:1:all.mgf;191597:1:all.mgf;191766:1:all.mgf;191888:1:all.mgf;191…	tr|A0A0B5W1K3|A0A0B5W1K3_BACTU;tr|A0A243HZE3|A0A243HZE3_BACTU;tr|A0A243EAJ6|A0A243EAJ6_BACTU;tr|A0A242YMK3|A0A242YMK3_BACTU;tr|A0A243JHF0|A0A243JHF0_BACTU;tr|A0A242XXL7|A0A242XXL7_BACTU;tr|A0A242WBI7|A0A242WBI7_BACTU;tr|A0A243CAW9|A0A243CAW9_BACTU;tr|A0A0K0SAK4|A0A0K0SAK4_BACT3;tr|W8Z225|W8Z225_BACTU;tr|A0A243B919|A0A243B919_BACTU;tr|F0PKU2|F0PKU2_BACT0;tr|A0A0F6FY69|A0A0F6FY69_BACTK;tr|A0A243IRM…	Probable transaldolase OS=Bacillus thuringiensis OX=1428 GN=fsa PE=3 SV=1	0	0.756909	0.0001
tr|A0A0G4CUN7|A0A0G4CUN7_BACTO	905	29149.3	ALVVTTPEVSSMR;FDDLYLLPAAQTSDK;VCLLDTDLGLR;SAVTPEQMDELLQVLR;ATNTGEPVALQPSGK;LLGENVPLQAFEQEK;TTTSANLGTALALSGK;QDYDYLLLDCPAGLEQGFK;NLDVVMGLENR;LVFDLVDVVEGR;SHMLHEQDMLDVDELVR;LLGLLEK;LLGLLEKEDLEPPK;LPQALLK;TLSLELLGVVEDDDEVLR	1;1;1;1;1;1;1;1;1;1;1;1;1;1;1	15	60	183557:1:all.mgf;183687:1:all.mgf;183713:1:all.mgf;183572:1:all.mgf;183530:1:all.mgf;212608:1:all.mgf;212684:1:all.mgf;212543:1:all.mgf;212694:1:all.mgf;212633:1:all.mgf;11255:1:all.mgf;11310:1:all.mgf;11366:1:all.mgf;11247:1:all.mgf;11507:1:all.mgf;15449:1:all.mgf;15496:1:all.mgf;15589:1:all.mgf;15450:1:all.mgf;145279:1:all.mgf;15547:1:all.mgf;15578:1:all.mgf;15507:1:all.mgf;15637:1:all.mgf;1181…	tr|C3C8G6|C3C8G6_BACTU	Site-determining protein OS=Bacillus thuringiensis subsp. tolworthi OX=1442 GN=KNN_01189 PE=3 SV=1	0	1.16383	0.0001
tr|A0A1B1SY14|A0A1B1SY14_BACTU	912	43513.7	NTLLVEESQPALLGLAAR;TLDSLTEFNQLYLNDK;ETLLQLLTR;HKLECEQNQVSELDFVDK;GLLVYTCSPK;VATDLLNK;NVLFVDNPLFTNAR;TLDSLTEFNQLYLNDKHPR;ELGFTNLTLS;GLSYGVK;QKELGFTNLTLS;LECEQNQVSELDFVDK;YDLSVALPMQLLTQELAAENAK	1;1;1;1;1;1;1;1;1;1;1;1;1	13	60	12365:1:all.mgf;12280:1:all.mgf;36184:1:all.mgf;12333:1:all.mgf;12308:1:all.mgf;12142:1:all.mgf;12501:1:all.mgf;12229:1:all.mgf;190794:1:all.mgf;190829:1:all.mgf;190752:1:all.mgf;190964:1:all.mgf;190850:1:all.mgf;190763:1:all.mgf;190891:1:all.mgf;108352:1:all.mgf;107887:1:all.mgf;108110:1:all.mgf;108362:1:all.mgf;107942:1:all.mgf;108073:1:all.mgf;108000:1:all.mgf;108166:1:all.mgf;108083:1:all.mgf…	tr|A0A242YQ03|A0A242YQ03_BACTU;tr|A0A243E9X1|A0A243E9X1_BACTU;tr|A0A243DWC6|A0A243DWC6_BACUD;tr|A0A243KEY1|A0A243KEY1_BACTU;tr|A0A0G4D0C4|A0A0G4D0C4_BACTO;tr|W8Y416|W8Y416_BACTU;tr|A0A0K0S8T9|A0A0K0S8T9_BACT3;tr|A0A0F6FVR9|A0A0F6FVR9_BACTK;tr|A0A243JI51|A0A243JI51_BACTU;tr|A0A0D1QZ22|A0A0D1QZ22_BACTU;tr|A0A243EUM4|A0A243EUM4_BACUK;tr|A0A243NWM3|A0A243NWM3_BACTV;tr|A0A243FWD2|A0A243FWD2_BACTU;tr|A…	Peptide ABC transporter substrate-binding protein OS=Bacillus thuringiensis OX=1428 GN=BJG91_09545 PE=4 SV=1	0	0.478618	0.0001
tr|A0A1B1SZ57|A0A1B1SZ57_BACTU	2067	54757	VLNLTPEEEEGVK;FNLVPDDLQR;GLELLEGLR;MQSVPLSEELYK;YDLEDPLHEDEDSPVPGLTHR;KQLDDALAYLR;LALQPNYLLSQSADK;NFEGVLTTYPEPESYLPGR;FSGQLGMGVPK;LTENLCNLLK;KFNLVPDDLQR;LLEYVLK;MLHDVYKPNR;GHTSGYAVPTFVVDAPGGGGK;ELYPNYEEK;QLDDALAYLR	1;1;1;1;1;1;1;1;1;1;1;1;1;1;1;1	16	60	77194:1:all.mgf;77291:1:all.mgf;77334:1:all.mgf;77474:1:all.mgf;77153:1:all.mgf;77351:1:all.mgf;187482:1:all.mgf;187626:1:all.mgf;187762:1:all.mgf;189859:1:all.mgf;189958:1:all.mgf;189691:1:all.mgf;189972:1:all.mgf;189679:1:all.mgf;210927:1:all.mgf;210982:1:all.mgf;189775:1:all.mgf;189818:1:all.mgf;211013:1:all.mgf;189748:1:all.mgf;189890:1:all.mgf;189915:1:all.mgf;189719:1:all.mgf;189832:1:all.m…	tr|A0A242Z4S6|A0A242Z4S6_BACTU;tr|A0A243JJM1|A0A243JJM1_BACTU;tr|A0A243DX26|A0A243DX26_BACUD;tr|W8YYX6|W8YYX6_BACTU;tr|A0A242XTR2|A0A242XTR2_BACTU;tr|A0A243JEP4|A0A243JEP4_BACTU;tr|A0A243BWA9|A0A243BWA9_BACTU;tr|A0A0D1R6T8|A0A0D1R6T8_BACTU;tr|A0A0F6FLD4|A0A0F6FLD4_BACTK;tr|A0A2C9ZEA0|A0A2C9ZEA0_BACTV;tr|A0A243K4E4|A0A243K4E4_BACTU;tr|A0A243L813|A0A243L813_BACTJ;tr|C3E359|C3E359_BACTU;tr|A0A243DGT…	Lysine 2,3-aminomutase OS=Bacillus thuringiensis OX=1428 GN=BJG91_07340 PE=4 SV=1	0	0.314796	0.0001
tr|A0A243G0T0|A0A243G0T0_BACTU	1833	41309.2	SFAVAGVPPEVMGLGPLAALPK;NLGGLAGLSYDVPALTLNR;TVRPDDLGALVVK;LVEAAPEYYMGMGHTAEQVAVK;ALAAGNFADETVPVDVTLR;EAVLVAGAR;ANYEGPLDDLLFGCAMPEAEQGLNMAR;AETTLDLLGK;GSVTAGNSSQMSDGAASVLLMDR;LQEETLTFAQDEGVR;LRPAFNVR;AVSDGMKPLAK;LTLSLLHEMK	1;1;1;1;1;1;1;1;1;1;1;1;1	13	60	131519:1:all.mgf;131548:1:all.mgf;131585:1:all.mgf;83885:1:all.mgf;131712:1:all.mgf;83857:1:all.mgf;83722:1:all.mgf;83800:1:all.mgf;107517:1:all.mgf;107391:1:all.mgf;107856:1:all.mgf;107450:1:all.mgf;107376:1:all.mgf;107419:1:all.mgf;107656:1:all.mgf;107309:1:all.mgf;107276:1:all.mgf;107474:1:all.mgf;107331:1:all.mgf;205867:1:all.mgf;205908:1:all.mgf;205852:1:all.mgf;205823:1:all.mgf;205798:1:all…	tr|A0A243IA40|A0A243IA40_BACTU;tr|A0A243DNW6|A0A243DNW6_BACUD;tr|A0A0F6FRZ2|A0A0F6FRZ2_BACTK;tr|A0A243KPV2|A0A243KPV2_BACTU;tr|A0A243MUN9|A0A243MUN9_BACTV;tr|A0A193CZM0|A0A193CZM0_BACTU;tr|A0A243DJH9|A0A243DJH9_BACTU;tr|A0A243CDB3|A0A243CDB3_BACTU;tr|A0A0G4CU27|A0A0G4CU27_BACTO	Acetyl-CoA acetyltransferase OS=Bacillus thuringiensis OX=1428 GN=BJG91_21240 PE=3 SV=1	0	1.07633	0.00269973
tr|A0A2T7YKH3|A0A2T7YKH3_BACTU	2088	55021.4	ALLFGPFAGFSPK;ADGSLDLSK;EMLPSYGLSLTENPR;MLFDYLK;LFQDLHTSTGR;VGAPPMSVPHLDTR;NVELNYK;VNEQFQLSR;LDSGTDVNFGALTR;TGLPESK;WLPLLMEGR;FVFLGGGGGSLPLLQK;LKEMLPSYGLSLTENPR;MVEWEEK;ELAPEWELK;NPLFQGMEFSDAPETLK;HSVENLK;NPLFQGMEFSDAPETLKK;SEDWDLVVAGQR	1;1;1;1;1;1;1;1;1;1;1;1;1;1;1;1;1;1;1	19	60	39979:1:all.mgf;40118:1:all.mgf;39757:1:all.mgf;40006:1:all.mgf;39829:1:all.mgf;39837:1:all.mgf;40198:1:all.mgf;72454:1:all.mgf;72553:1:all.mgf;72677:1:all.mgf;72430:1:all.mgf;72711:1:all.mgf;72484:1:all.mgf;72504:1:all.mgf;72541:1:all.mgf;208624:1:all.mgf;83755:1:all.mgf;33901:1:all.mgf;83895:1:all.mgf;83617:1:all.mgf;29341:1:all.mgf;204213:1:all.mgf;204370:1:all.mgf;4300:1:all.mgf;4290:1:all.mg…	tr|A0A1B1SXD8|A0A1B1SXD8_BACTU;tr|A0A243JQ49|A0A243JQ49_BACTU;tr|A0A243DVT9|A0A243DVT9_BACUD;tr|C3H2E1|C3H2E1_BACTU;tr|A0A0G4CZG5|A0A0G4CZG5_BACTO;tr|A0A0K0S9J9|A0A0K0S9J9_BACT3;tr|A0A0F6FM81|A0A0F6FM81_BACTK;tr|A0A243IN49|A0A243IN49_BACTU;tr|A0A243K658|A0A243K658_BACUH;tr|A0A193CU02|A0A193CU02_BACTU;tr|A0A243FW07|A0A243FW07_BACTU;tr|A0A243L2U2|A0A243L2U2_BACTJ;tr|A0A243DBE5|A0A243DBE5_BACTU;tr|A…	Probable malate:quinone oxidoreductase OS=Bacillus thuringiensis OX=1428 GN=mqo PE=3 SV=1	0	1.03957	0.219878
tr|A0A0B6BSF6|A0A0B6BSF6_BACTU	353	8489.18	LGVEETEVVPAASFK;LATVGDAVTYLESHL;MADVLER	1;1;1	3	59	143824:1:all.mgf;143686:1:all.mgf;143779:1:all.mgf;143865:1:all.mgf;143751:1:all.mgf;143724:1:all.mgf;143701:1:all.mgf;143916:1:all.mgf;143978:1:all.mgf;143837:1:all.mgf;143965:1:all.mgf;143897:1:all.mgf;43923:1:all.mgf;65655:1:all.mgf;44281:1:all.mgf;44577:1:all.mgf;65541:1:all.mgf;44182:1:all.mgf;67679:1:all.mgf;66286:1:all.mgf;44316:1:all.mgf;67819:1:all.mgf;65727:1:all.mgf;42169:1:all.mgf;447…	tr|A0A243I2U9|A0A243I2U9_BACTU;tr|A0A243ERK0|A0A243ERK0_BACTY;tr|C3DNQ3|C3DNQ3_BACTS;tr|M1QD96|M1QD96_BACTU;tr|A0A242X9A0|A0A242X9A0_BACTU;tr|A0A243E965|A0A243E965_BACTU;tr|A0A243CDS3|A0A243CDS3_BACTU;tr|A0A243NQM3|A0A243NQM3_BACTU;tr|A0A242XVV5|A0A242XVV5_BACTU;tr|A0A243K889|A0A243K889_BACTU;tr|A0A242WAI4|A0A242WAI4_BACTU;tr|A0A243DS32|A0A243DS32_BACUD;tr|A0A0F6J2G9|A0A0F6J2G9_BACTU;tr|A0A242WK5…	Acyl carrier protein OS=Bacillus thuringiensis OX=1428 GN=acpP PE=3 SV=1	0	1.16975	0.0001
tr|A0A0F6FYY2|A0A0F6FYY2_BACTK	2037	18438.7	VDQLLELLEK;VATLVLNLENK;NAYEQTETFWGK;VDNLEEFLEEK;VDSLGQAPTLK;SYLEQVNVPTKEDLAR;FDPLQAWK;VDSLGQAPTLKR;VATLVLNLENKVDNLEEFLEEK;ALNETLK;SYLEQVNVPTK	1;0;0;0;0;1;0;0;0;0;1	3	59	18390:1:all.mgf;18194:1:all.mgf;42941:1:all.mgf;18503:1:all.mgf;18871:1:all.mgf;18334:1:all.mgf;42487:1:all.mgf;19516:1:all.mgf;18309:1:all.mgf;43305:1:all.mgf;43196:1:all.mgf;42802:1:all.mgf;42240:1:all.mgf;18559:1:all.mgf;42385:1:all.mgf;42263:1:all.mgf;18474:1:all.mgf;42319:1:all.mgf;42523:1:all.mgf;18732:1:all.mgf;18784:1:all.mgf;19011:1:all.mgf;42668:1:all.mgf;42207:1:all.mgf;18418:1:all.mgf…	-	Polyhydroxyalkanoic acid synthase, PhaR subunit OS=Bacillus thuringiensis subsp. kurstaki OX=29339 GN=phaR PE=4 SV=1	0	1.02655	0.236076
tr|A0A0G3E0J1|A0A0G3E0J1_BACTU	1805	18400	VELPEVTNALNLALK;DSSFDLVSK;DDLQAVLAAVR;EVLVLTSDDEFKLEQVK;SADLPLDVQFLNYR;SRDDLQAVLAAVR;EVLVLTSDDEFKLEQVKDVLLSK;VEAATGNTVR;EVLVLTSDDEFK;ATLQQGLDKDNAK	1;1;1;1;1;1;1;1;1;1	10	58	62133:1:all.mgf;62284:1:all.mgf;61978:1:all.mgf;62341:1:all.mgf;62215:1:all.mgf;62395:1:all.mgf;62161:1:all.mgf;62202:1:all.mgf;62438:1:all.mgf;62188:1:all.mgf;62462:1:all.mgf;62615:1:all.mgf;62243:1:all.mgf;62410:1:all.mgf;61961:1:all.mgf;62117:1:all.mgf;62365:1:all.mgf;121498:1:all.mgf;121621:1:all.mgf;121480:1:all.mgf;121457:1:all.mgf;210595:1:all.mgf;210530:1:all.mgf;210665:1:all.mgf;210809:1…	tr|A0A242YXZ2|A0A242YXZ2_BACTU;tr|A0A243JB82|A0A243JB82_BACTU;tr|C3FZM8|C3FZM8_BACTU;tr|A0A243DMF4|A0A243DMF4_BACUD;tr|A0A243K755|A0A243K755_BACTU;tr|A0A0F6FVP4|A0A0F6FVP4_BACTK;tr|A0A2C9Z9C8|A0A2C9Z9C8_BACTU;tr|A0A0D1QS12|A0A0D1QS12_BACTU;tr|A0A243MW37|A0A243MW37_BACTV;tr|A0A193CPX4|A0A193CPX4_BACTU;tr|A0A2C9Z0Q3|A0A2C9Z0Q3_BACTU;tr|A0A243LBK4|A0A243LBK4_BACTJ;tr|A0A243DBB4|A0A243DBB4_BACTU;tr|A…	UPF0234 protein BJG91_29640 OS=Bacillus thuringiensis OX=1428 GN=BJG91_29640 PE=3 SV=1	0	1.05155	0.20328
tr|A0A1B1LGA7|A0A1B1LGA7_BACTU	188	46836.6	DLMALHGAELLATAK;GLTSLTEEDLEYSK;ADLFYEASVAGGLPLLR;LHVKDELGVFAK;EAQQLGFAEADPTSDVEGLDAAR;LLHQVGCPVK;SLVEGLSSDLLTK;AELVLVTHR;LGVTGNSAVVPQYQK;LLTDHQER;SYLLQALK;SLGYTLK;ASLADYDYLLHTLQGYEELDCLK;LLQMPLEEK;HVVTANK;GKAELVLVTHR;AYNDVLK;VMGLVNGTTNFLLTK	1;1;1;1;1;1;1;1;1;1;1;1;1;1;0;1;1;1	17	58	186147:1:all.mgf;9834:1:all.mgf;9732:1:all.mgf;186034:1:all.mgf;186013:1:all.mgf;9694:1:all.mgf;101777:1:all.mgf;101636:1:all.mgf;101739:1:all.mgf;101596:1:all.mgf;111445:1:all.mgf;111379:1:all.mgf;111798:1:all.mgf;111233:1:all.mgf;111659:1:all.mgf;111516:1:all.mgf;205373:1:all.mgf;205289:1:all.mgf;205387:1:all.mgf;205425:1:all.mgf;32713:1:all.mgf;32733:1:all.mgf;32882:1:all.mgf;32574:1:all.mgf;1…	tr|M1QVF0|M1QVF0_BACTU;tr|A0A243JLW2|A0A243JLW2_BACTU;tr|A0A0F6J7M4|A0A0F6J7M4_BACTU;tr|A0A243DL68|A0A243DL68_BACUD;tr|C3H945|C3H945_BACTU;tr|A0A0G4CRX8|A0A0G4CRX8_BACTO;tr|A0A243A1V5|A0A243A1V5_BACTU;tr|A0A0F6FZS0|A0A0F6FZS0_BACTK;tr|A0A243JQC6|A0A243JQC6_BACTU;tr|V5MJI4|V5MJI4_BACTU;tr|A0A0D1R2R5|A0A0D1R2R5_BACTU;tr|A0A243KV53|A0A243KV53_BACTU;tr|A0A243NJQ3|A0A243NJQ3_BACTV;tr|A0A193D0X0|A0A193…	Homoserine dehydrogenase OS=Bacillus thuringiensis OX=1428 GN=hom3 PE=3 SV=1	0	1.39502	0.0001
tr|A0A242ZK81|A0A242ZK81_BACTU	1402	39317.1	TLTELQGASGFEHDVR;ETLQLFR;YGCGLALELLK;YADELVQDGLGSVFGLK;NGPVLGVVGSLPPHLLSDAQR;VHTSNSGLPSAVLGVCAR;ELKDETLPNTLYSGATVQEEVGLR;TTLETLK;TQFGQLGK;EFLLDTAETNNLPYQYFLSQGGTDAGR;VLVAGHMDEVGFMLTQLTK;GAQTAANMLQPDLFYALDASPANDASGDK	1;1;1;1;1;1;1;1;1;1;1;1	12	58	141406:1:all.mgf;141420:1:all.mgf;141557:1:all.mgf;141568:1:all.mgf;7430:1:all.mgf;7400:1:all.mgf;7332:1:all.mgf;7293:1:all.mgf;7359:1:all.mgf;35824:1:all.mgf;35686:1:all.mgf;35910:1:all.mgf;35894:1:all.mgf;35609:1:all.mgf;35768:1:all.mgf;35753:1:all.mgf;35627:1:all.mgf;35854:1:all.mgf;35713:1:all.mgf;35796:1:all.mgf;35655:1:all.mgf;41627:1:all.mgf;41901:1:all.mgf;41672:1:all.mgf;41319:1:all.mgf;…	tr|A0A243J8M5|A0A243J8M5_BACTU;tr|A0A243N2B2|A0A243N2B2_BACTV;tr|Q6HCI4|Q6HCI4_BACHK;tr|F0PL34|F0PL34_BACT0;tr|A0A0F6FXT7|A0A0F6FXT7_BACTK;tr|A0A243EWR3|A0A243EWR3_BACUK;tr|A0A231I885|A0A231I885_BACTU;tr|A0A243FZ99|A0A243FZ99_BACTU;tr|A0A2J9C554|A0A2J9C554_BACTU;tr|A0A243AXW5|A0A243AXW5_BACTU;tr|A0RJT4|A0RJT4_BACAH;tr|A0A0K0SEK8|A0A0K0SEK8_BACT3;tr|A0A2T7YXR7|A0A2T7YXR7_BACTU	Peptidase M28 OS=Bacillus thuringiensis serovar londrina OX=180846 GN=BK726_08680 PE=3 SV=1	0	0.975461	0.270473
tr|A0A243H9N8|A0A243H9N8_BACTU	816	47153.6	GDMVVLALASANRDETVFENPEVFDLTR;WAAEPFQLHDR;LADDLLSDLER;LLDSALEEGLR;YEDALPLLK;YYSPVEVTTAR;VGLSLEDGLNLASAQFK;WQGNYLMR;DWTNVFSQDLK;VGLSLEDGLNLASAQFKEDAYELYK;SLEELPLTF;GDMVVLALASANR;DETVFENPEVFDLTR	1;1;1;1;1;1;1;1;1;1;1;1;1	13	58	17937:1:all.mgf;193468:1:all.mgf;17770:1:all.mgf;184850:1:all.mgf;184778:1:all.mgf;184750:1:all.mgf;184803:1:all.mgf;184712:1:all.mgf;108005:1:all.mgf;108367:1:all.mgf;108846:1:all.mgf;108505:1:all.mgf;108476:1:all.mgf;108106:1:all.mgf;108872:1:all.mgf;108228:1:all.mgf;108031:1:all.mgf;108818:1:all.mgf;108649:1:all.mgf;107979:1:all.mgf;108171:1:all.mgf;108948:1:all.mgf;108058:1:all.mgf;108144:1:a…	tr|A0A0G4D0N1|A0A0G4D0N1_BACTO;tr|A0A0K0S8H3|A0A0K0S8H3_BACT3;tr|A0A0F6FYW1|A0A0F6FYW1_BACTK;tr|A0A243DDH6|A0A243DDH6_BACTU;tr|A0A242YPN5|A0A242YPN5_BACTU;tr|A0A243P2I7|A0A243P2I7_BACTV;tr|A0A243CKR0|A0A243CKR0_BACTU;tr|W8Z009|W8Z009_BACTU	Cytochrome P450 OS=Bacillus thuringiensis OX=1428 GN=BK774_24250 PE=3 SV=1	0	0.705809	0.0001
tr|A0A2B3IW33|A0A2B3IW33_BACTU	1547	132041	VLVSQLVR;ALLELYER;EEDVWGTLEEAGMANDAK;GFTATVLPNR;LLHALFGEK;LSDEGEFLSEDLVAR;DVTYAAPLR;VFNREDGDELPPGVNQLVR;LGPEELTR;EFFGSSQLSQFMDQTNPLAELTHK;GENVPEPGVPESFK;LLPYLEK;YLGLHLATPVFDGAR;QAVPLMNPESPLVGTGMEYVSAK;YVEVDGQTVK;VPHGGGGLLLDVK;VNEFGFLETPYR;LAETLVDPETGELLAAEGTLLDR;LNVEVETTKE;EDGDELPPGVNQLVR;LAETLVDPETGELLAAEGTLLDRR;DLPNVGEDALR;STGPYSLVTQQPLGGK;LAHMVDDK;ALGFGSDQELTELLGDNEYLSNTLEK;LRPGEPPTVENAK;VLNVL…	0;0;0;0;0;1;0;0;0;0;0;1;0;1;1;0;0;1;0;0;1;0;0;0;0;0;1;0;0;0;0;0;0;0;0;0;0;0;0;0;0;0;0;0;0;1;0;0;0	8	58	78320:1:all.mgf;78431:1:all.mgf;78460:1:all.mgf;78266:1:all.mgf;78237:1:all.mgf;78363:1:all.mgf;78404:1:all.mgf;78375:1:all.mgf;78224:1:all.mgf;78515:1:all.mgf;78364:1:all.mgf;78294:1:all.mgf;167747:1:all.mgf;167685:1:all.mgf;167420:1:all.mgf;167619:1:all.mgf;167730:1:all.mgf;167588:1:all.mgf;167841:1:all.mgf;167645:1:all.mgf;167271:1:all.mgf;167560:1:all.mgf;167449:1:all.mgf;167411:1:all.mgf;167…	tr|A0A0G3DYT1|A0A0G3DYT1_BACTU;tr|J3X1Y1|J3X1Y1_BACTU;tr|A0A243EX98|A0A243EX98_BACTY;tr|A0A243E988|A0A243E988_BACTU;tr|A0A243D809|A0A243D809_BACTU;tr|A0A243C7I1|A0A243C7I1_BACTU;tr|A0A242Y888|A0A242Y888_BACTU;tr|A0A243DZJ7|A0A243DZJ7_BACUD;tr|A0A0F6IZS2|A0A0F6IZS2_BACTU;tr|A0A0K0S1P0|A0A0K0S1P0_BACT3;tr|A0A243BL70|A0A243BL70_BACTU;tr|A0A243AGV6|A0A243AGV6_BACTU;tr|A0A0F6G103|A0A0F6G103_BACTK;tr|A…	DNA-directed RNA polymerase subunit beta OS=Bacillus thuringiensis OX=1428 GN=rpoB PE=3 SV=1	0	0.958718	0.225777
tr|A0A0B5XI50|A0A0B5XI50_BACTU	1423	9152.49	MSLLQGLLTR;SLLQGLLTR;LVSLQEQAESGEVAQR	1;1;1	3	57	88065:1:all.mgf;64113:1:all.mgf;87870:1:all.mgf;88094:1:all.mgf;64001:1:all.mgf;88038:1:all.mgf;170416:1:all.mgf;170354:1:all.mgf;64167:1:all.mgf;88007:1:all.mgf;63862:1:all.mgf;63916:1:all.mgf;170583:1:all.mgf;64394:1:all.mgf;63976:1:all.mgf;170499:1:all.mgf;87830:1:all.mgf;87897:1:all.mgf;64336:1:all.mgf;87840:1:all.mgf;64028:1:all.mgf;170494:1:all.mgf;87925:1:all.mgf;87855:1:all.mgf;87694:1:al…	tr|A0A243I3L4|A0A243I3L4_BACTU;tr|A0A243E9L1|A0A243E9L1_BACTU;tr|M1QDM3|M1QDM3_BACTU;tr|A0A243JA54|A0A243JA54_BACTU;tr|A0A242XUD1|A0A242XUD1_BACTU;tr|A0A243K8F3|A0A243K8F3_BACTU;tr|A0A243DRK1|A0A243DRK1_BACUD;tr|A0A242WAT7|A0A242WAT7_BACTU;tr|A0A0F6JGD9|A0A0F6JGD9_BACTU;tr|A0A243KPT2|A0A243KPT2_BACTU;tr|A0A243CE73|A0A243CE73_BACTU;tr|A0A242ZXA1|A0A242ZXA1_BACTU;tr|A0A243BFQ0|A0A243BFQ0_BACTU;tr|A…	Cytoplasmic protein OS=Bacillus thuringiensis OX=1428 GN=ykuJ PE=4 SV=1	0	1.00309	0.936406
tr|A0A0B6BN32|A0A0B6BN32_BACTU	1419	19714.3	KVAFDLEELKK;GYDEDQVNEFLDQLLK;VAFDLEELK;PLTPLDLHNK;SLVVAQEAAEEVKR;LLNEALVK;DYELVLR;LDHFSNLEDTLNK;VAFDLEELKK;SLVVAQEAAEEVK;MLLETQLEMLNNDDWDK	1;1;1;1;1;1;1;1;1;1;1	11	57	165215:1:all.mgf;151890:1:all.mgf;151704:1:all.mgf;151846:1:all.mgf;151693:1:all.mgf;151594:1:all.mgf;151680:1:all.mgf;151620:1:all.mgf;151649:1:all.mgf;151988:1:all.mgf;146160:1:all.mgf;204021:1:all.mgf;203880:1:all.mgf;182512:1:all.mgf;203826:1:all.mgf;204116:1:all.mgf;204056:1:all.mgf;203751:1:all.mgf;204173:1:all.mgf;203951:1:all.mgf;204001:1:all.mgf;203920:1:all.mgf;203809:1:all.mgf;204090:1…	tr|M1QJP9|M1QJP9_BACTU;tr|A0A243I3D4|A0A243I3D4_BACTU;tr|A0A242X834|A0A242X834_BACTU;tr|A0A243E9B1|A0A243E9B1_BACTU;tr|A0A243NQE4|A0A243NQE4_BACTU;tr|A0A242XVY4|A0A242XVY4_BACTU;tr|A0A243J5Y7|A0A243J5Y7_BACTU;tr|C3G762|C3G762_BACTU;tr|A0A243DRN1|A0A243DRN1_BACUD;tr|A0A242WBS3|A0A242WBS3_BACTU;tr|Q6HER8|Q6HER8_BACHK;tr|A0A0F6J2C1|A0A0F6J2C1_BACTU;tr|A0A242WJZ4|A0A242WJZ4_BACTU;tr|A0A243CDX4|A0A243…	DivIVA domain-containing protein OS=Bacillus thuringiensis OX=1428 GN=divIVA PE=4 SV=1	0	1.02072	0.49565
tr|A0A0G3DS03|A0A0G3DS03_BACTU	255	9581.05	NPQTGEELQLAAGK;VQLLGFGTFEVR;NVAQSADLSQK;DASAAVQSVFDTLANALQSGDK	1;0;1;1	3	57	97412:1:all.mgf;97289:1:all.mgf;97549:1:all.mgf;98417:1:all.mgf;97679:1:all.mgf;97513:1:all.mgf;97565:1:all.mgf;97154:1:all.mgf;97317:1:all.mgf;97453:1:all.mgf;97370:1:all.mgf;97432:1:all.mgf;97622:1:all.mgf;97180:1:all.mgf;97129:1:all.mgf;97273:1:all.mgf;97816:1:all.mgf;97199:1:all.mgf;50514:1:all.mgf;97595:1:all.mgf;97233:1:all.mgf;97340:1:all.mgf;97483:1:all.mgf;150045:1:all.mgf;150188:1:all.m…	tr|M1PK14|M1PK14_BACTU;tr|Q3EQW0|Q3EQW0_BACTI;tr|A0A243EEK3|A0A243EEK3_BACTU;tr|A0A243DWX5|A0A243DWX5_BACUD;tr|A0A0F6JB55|A0A0F6JB55_BACTU;tr|A0A243K394|A0A243K394_BACTU;tr|A0A243AZ24|A0A243AZ24_BACTU;tr|A0A242ZYR7|A0A242ZYR7_BACTU;tr|V5M9K7|V5M9K7_BACTU;tr|A0A0F6G100|A0A0F6G100_BACTK;tr|A0A243JLS5|A0A243JLS5_BACTU;tr|A0A0D1RJ55|A0A0D1RJ55_BACTU;tr|A0A243L545|A0A243L545_BACUH;tr|A0A193CSH2|A0A193…	DNA-binding protein OS=Bacillus thuringiensis OX=1428 GN=hupA_1 PE=3 SV=1	0	1.17309	0.0001
tr|A0A0G3DWY1|A0A0G3DWY1_BACTU	1451	38222.1	HLFPAVLK;LTVDQVVEEGFEALVK;VVVEPLYSCGK;VEEVPEPTVKPGTVK;APVLLGHEFSGEVLELGEGVTSHK;ALLWHNQR;LAGADYVLNPATQDVLAELR;EVLGLLGYR;LLSSGQLQAEK;AAGATPVLAVELSK;KLTVDQVVEEGFEALVK	1;1;1;1;1;1;1;1;1;1;1	11	57	52380:1:all.mgf;52446:1:all.mgf;52309:1:all.mgf;52354:1:all.mgf;52325:1:all.mgf;175373:1:all.mgf;175193:1:all.mgf;175474:1:all.mgf;175575:1:all.mgf;175209:1:all.mgf;175486:1:all.mgf;175428:1:all.mgf;175345:1:all.mgf;175262:1:all.mgf;175235:1:all.mgf;175402:1:all.mgf;175336:1:all.mgf;175511:1:all.mgf;175289:1:all.mgf;175540:1:all.mgf;163547:1:all.mgf;120146:1:all.mgf;120084:1:all.mgf;120189:1:all.…	tr|A0A243EGD1|A0A243EGD1_BACTU;tr|A0A242XZ36|A0A242XZ36_BACTU;tr|A0A0F6J4U7|A0A0F6J4U7_BACTU;tr|A0A243K4Y2|A0A243K4Y2_BACTU;tr|A0A0G4D6H4|A0A0G4D6H4_BACTO;tr|A0A243BG97|A0A243BG97_BACTU;tr|A0A243AD49|A0A243AD49_BACTU;tr|V5M4Q0|V5M4Q0_BACTU;tr|A0A0F6FX23|A0A0F6FX23_BACTK;tr|A0A243J3I5|A0A243J3I5_BACTU;tr|A0A243KLS9|A0A243KLS9_BACUH;tr|A0A243NE32|A0A243NE32_BACTV;tr|A0A243LQF8|A0A243LQF8_BACTU;tr|A…	(R,R)-butanediol dehydrogenase OS=Bacillus thuringiensis OX=1428 GN=bdhA PE=3 SV=1	0	1.39049	0.0001
tr|A0A0K0QK55|A0A0K0QK55_BACTU	2160	18930.2	KLVEEQR;VEAQELLER;ASAVQELQR;DVLVAAAK;EQALAALQEQVASLSVQLASK;EKEQALAALQEQVASLSVQLASK	1;1;1;1;1;1	6	56	69382:1:all.mgf;69355:1:all.mgf;69479:1:all.mgf;69354:1:all.mgf;69346:1:all.mgf;69517:1:all.mgf;69411:1:all.mgf;69434:1:all.mgf;28327:1:all.mgf;28242:1:all.mgf;28494:1:all.mgf;28267:1:all.mgf;28184:1:all.mgf;28353:1:all.mgf;28316:1:all.mgf;28539:1:all.mgf;28328:1:all.mgf;28386:1:all.mgf;28412:1:all.mgf;28216:1:all.mgf;28495:1:all.mgf;28177:1:all.mgf;28875:1:all.mgf;28458:1:all.mgf;28466:1:all.mgf…	tr|A0A0G3E675|A0A0G3E675_BACTU;tr|M1QHH0|M1QHH0_BACTU;tr|A0A243E4X6|A0A243E4X6_BACTU;tr|A0A242WYZ9|A0A242WYZ9_BACTU;tr|A0A243JKD2|A0A243JKD2_BACTU;tr|A0A243JQL8|A0A243JQL8_BACTU;tr|A0A0F6J7C9|A0A0F6J7C9_BACTU;tr|A0A242W2N9|A0A242W2N9_BACTU;tr|A0A243DL70|A0A243DL70_BACUD;tr|C3GRU3|C3GRU3_BACTU;tr|A0A0G4CSA2|A0A0G4CSA2_BACTO;tr|A0A242WIL7|A0A242WIL7_BACTU;tr|A0A243CGS7|A0A243CGS7_BACTU;tr|A0A242YXL…	ATP synthase subunit b OS=Bacillus thuringiensis OX=1428 GN=atpF PE=3 SV=1	0	0.865388	0.00019998
tr|A0A0K0QLB8|A0A0K0QLB8_BACTU	78	16327.8	ALGYTNVTVK;KFEMDDALR;LHPQVTATVK;LFGSLTSK;NVPDGYANNFLLK;ELKETLEK;QGLAAEATNSSMK;QLVDAMQK;FEMDDALR	1;1;1;1;1;1;1;1;1	9	56	182391:1:all.mgf;182120:1:all.mgf;182259:1:all.mgf;182318:1:all.mgf;182376:1:all.mgf;182415:1:all.mgf;203636:1:all.mgf;182222:1:all.mgf;182441:1:all.mgf;2667:1:all.mgf;203778:1:all.mgf;182119:1:all.mgf;182290:1:all.mgf;182346:1:all.mgf;48219:1:all.mgf;48064:1:all.mgf;47951:1:all.mgf;48076:1:all.mgf;120436:1:all.mgf;120380:1:all.mgf;47938:1:all.mgf;47925:1:all.mgf;158559:1:all.mgf;158478:1:all.mgf…	tr|A0A0G3DYF0|A0A0G3DYF0_BACTU;tr|A0A1B1LFV4|A0A1B1LFV4_BACTU;tr|A0A243F547|A0A243F547_BACTY;tr|M1QHZ3|M1QHZ3_BACTU;tr|A0A243E6P7|A0A243E6P7_BACTU;tr|A0A242YD78|A0A242YD78_BACTU;tr|A0A243JNS0|A0A243JNS0_BACTU;tr|A0A243NJF2|A0A243NJF2_BACTV;tr|A0A243DN39|A0A243DN39_BACUD;tr|A0A0F6J7T7|A0A0F6J7T7_BACTU;tr|A0A243KV89|A0A243KV89_BACTU;tr|A0A0G4CRS2|A0A0G4CRS2_BACTO;tr|W8Z987|W8Z987_BACTU;tr|A0A243A25…	50S ribosomal protein L9 OS=Bacillus thuringiensis OX=1428 GN=rplI PE=3 SV=1	0	1.1123	0.00119988
tr|A0A243IMY4|A0A243IMY4_BACHU	652	45379.1	SMEELLFTR;GTTTALNTVAASYGLENVK;MNLHELR;GVHTLGTK;LSEVDGVTLYGPK;YLPLQPDGTLSLEDAR;EELDTFVDSLLK;VDVQDLNCDFYALSAHK;MCGPTGLGVLYGK;KQFPLLDQK;QFPLLDQK;QLVYFDSAATSQKPLQVLETLER;AGLVTFNLEDVHPHDVATVLDVEGLAVR;ASFYLYNTK;AGHHCAQPLMK;QTLTPNTK;EYFTNVL	1;1;1;1;1;1;1;1;1;1;1;1;1;1;1;1;1	17	56	167914:1:all.mgf;167896:1:all.mgf;167869:1:all.mgf;167942:1:all.mgf;99177:1:all.mgf;167954:1:all.mgf;99098:1:all.mgf;9597:1:all.mgf;9513:1:all.mgf;9416:1:all.mgf;9560:1:all.mgf;9457:1:all.mgf;9541:1:all.mgf;21834:1:all.mgf;21870:1:all.mgf;135242:1:all.mgf;133739:1:all.mgf;133788:1:all.mgf;133762:1:all.mgf;133818:1:all.mgf;143847:1:all.mgf;143720:1:all.mgf;143597:1:all.mgf;143695:1:all.mgf;143556:…	tr|A0A0F6FVC8|A0A0F6FVC8_BACTK;tr|A0A193CZN8|A0A193CZN8_BACTU;tr|A0A243CMQ0|A0A243CMQ0_BACTU;tr|A0A243FZ26|A0A243FZ26_BACTU	Cysteine desulfurase OS=Bacillus thuringiensis subsp. konkukian OX=180856 GN=BK704_13470 PE=3 SV=1	0	0.975401	0.437556
tr|W8XWR8|W8XWR8_BACTU	433	15529.6	STDLSAPQK;STDLSAPQKR;GFNSLKK;VKDLPGVR;GALDTAGVDKR;PTLNQLVR;GALDTAGVDK;KPNSALR;KSTDLSAPQK	1;1;1;1;1;1;1;1;1	9	56	70474:1:all.mgf;70133:1:all.mgf;70034:1:all.mgf;70317:1:all.mgf;70108:1:all.mgf;70189:1:all.mgf;70217:1:all.mgf;70176:1:all.mgf;70079:1:all.mgf;70243:1:all.mgf;70274:1:all.mgf;92549:1:all.mgf;115336:1:all.mgf;92574:1:all.mgf;115430:1:all.mgf;179187:1:all.mgf;179059:1:all.mgf;160366:1:all.mgf;160421:1:all.mgf;160241:1:all.mgf;160324:1:all.mgf;160169:1:all.mgf;160458:1:all.mgf;160338:1:all.mgf;1602…	tr|V5M589|V5M589_BACTU;tr|M1QP81|M1QP81_BACTU;tr|J3ZV41|J3ZV41_BACTU;tr|F0PR20|F0PR20_BACT0;tr|C3GCX7|C3GCX7_BACTU;tr|C3FX37|C3FX37_BACTU;tr|C3DXL6|C3DXL6_BACTU;tr|C3DDT5|C3DDT5_BACTS;tr|C3BWC7|C3BWC7_BACTU;tr|A0A243P1V9|A0A243P1V9_BACTV;tr|A0A243NAS8|A0A243NAS8_BACTU;tr|A0A243N8R1|A0A243N8R1_BACTU;tr|A0A243MPM3|A0A243MPM3_BACTU;tr|A0A243LTG3|A0A243LTG3_BACTJ;tr|A0A243KZV9|A0A243KZV9_BACTU;tr|A0A…	30S ribosomal protein S12 OS=Bacillus thuringiensis DB27 OX=1431339 GN=rpsL PE=3 SV=1	0	1.01976	0.581942
tr|A0A0G3DZT9|A0A0G3DZT9_BACTU	494	40319	QLDDLFGNQVK;TLMSNPYNLAEAVK;LTTHDNPTYEK;ESDLVLGAVLLPGAK;GLLLAGVPGVK;SLPLLAPMSEVAGR;VTLLGGGQAGTNAAK;VKEPLESEYK;LAVGLGADVTLLDLSAER;TSTLALTNVTVPYAVQLANK;VAMTPAGVVHLLR;GKVTLLGGGQAGTNAAK;MAAQLGAQFLEK;HGVVHYAVANMPGAVPR;LVDTAEEAWNMEMVMK;GAGLGSGFTDAQYVEAGAK;LVTEEMLK;VVSLAYETVQLENR;KVVSLAYETVQLENR;LGVPAELK;EACLGNTALLK;GLNTLDGYVTFEAVAEAHGVEYK	0;0;0;0;0;0;0;1;0;0;1;0;1;0;1;1;1;1;1;1;1;1	11	54	167169:1:all.mgf;167310:1:all.mgf;167242:1:all.mgf;167114:1:all.mgf;167139:1:all.mgf;167085:1:all.mgf;167281:1:all.mgf;167210:1:all.mgf;167339:1:all.mgf;167064:1:all.mgf;167225:1:all.mgf;167256:1:all.mgf;165820:1:all.mgf;9305:1:all.mgf;54999:1:all.mgf;188174:1:all.mgf;9468:1:all.mgf;9325:1:all.mgf;165888:1:all.mgf;9538:1:all.mgf;7090:1:all.mgf;9260:1:all.mgf;165858:1:all.mgf;165721:1:all.mgf;9399…	tr|A0A242ZLM2|A0A242ZLM2_BACTU;tr|A0A2C9Z9X2|A0A2C9Z9X2_BACTU;tr|C3GWA9|C3GWA9_BACTU;tr|W8YTR9|W8YTR9_BACTU;tr|A0A0F6FSV5|A0A0F6FSV5_BACTK;tr|A0A243J5L3|A0A243J5L3_BACTU;tr|A0A193CN73|A0A193CN73_BACTU;tr|A0A243F3L1|A0A243F3L1_BACUK;tr|A0A243CMB3|A0A243CMB3_BACTU;tr|A0A0K0S2S9|A0A0K0S2S9_BACT3;tr|A0A243CI83|A0A243CI83_BACTU	Alanine dehydrogenase OS=Bacillus thuringiensis OX=1428 GN=ald PE=3 SV=1	0	0.864145	0.00019998
tr|A0A0G3E8S5|A0A0G3E8S5_BACTU	1531	58749.1	AGLLHDLGK;LLDEANR;SETLENYLR;ELLSLAMQR;SFALQAGR;VENEVSHELAVMVK;KEDSLVAR;EVGEQTTFEVGVHGLHPDLLK;LLVKPDTLDDLEAHR;LEEMVEK;HSMEVAYLTGLMAAELGEDEK;EALLEAKDELHTLR;LENELDYPGHLK;EALLEAK	1;1;1;1;1;1;1;1;1;1;1;1;1;1	14	53	183846:1:all.mgf;183790:1:all.mgf;183559:1:all.mgf;183953:1:all.mgf;183812:1:all.mgf;183707:1:all.mgf;183736:1:all.mgf;183616:1:all.mgf;184073:1:all.mgf;183587:1:all.mgf;183770:1:all.mgf;183673:1:all.mgf;183644:1:all.mgf;73413:1:all.mgf;73450:1:all.mgf;73274:1:all.mgf;73440:1:all.mgf;141648:1:all.mgf;141641:1:all.mgf;141525:1:all.mgf;141503:1:all.mgf;6963:1:all.mgf;57200:1:all.mgf;57254:1:all.mgf…	tr|M1PP27|M1PP27_BACTU;tr|A0A243E8Y7|A0A243E8Y7_BACTU;tr|A0A0F6J145|A0A0F6J145_BACTU;tr|A0A243A949|A0A243A949_BACTU;tr|A0A0F6FWT3|A0A0F6FWT3_BACTK;tr|V5ME08|V5ME08_BACTU;tr|A0A243KNC0|A0A243KNC0_BACUH;tr|A0A1C9BXD8|A0A1C9BXD8_BACTU;tr|A0A2C9ZH03|A0A2C9ZH03_BACTV;tr|A0A243FKR1|A0A243FKR1_BACTU;tr|A0A243ETP0|A0A243ETP0_BACTY;tr|A0A2A7JKA1|A0A2A7JKA1_BACTU;tr|C3H4U0|C3H4U0_BACTU	Ribonuclease Y OS=Bacillus thuringiensis OX=1428 GN=rny PE=3 SV=1	0	1.04634	0.179482
tr|A0A0B5NNG7|A0A0B5NNG7_BACTU	595	11566.9	MLAPVLEELDAELGEK;EALVELVSK;VVDQALGYKPK;QFEVMSLPALFVLK	1;0;0;0	1	52	154586:1:all.mgf;132292:1:all.mgf;132249:1:all.mgf;154966:1:all.mgf;155030:1:all.mgf;132203:1:all.mgf;154563:1:all.mgf;154920:1:all.mgf;154724:1:all.mgf;154487:1:all.mgf;132242:1:all.mgf;154544:1:all.mgf;155061:1:all.mgf;155003:1:all.mgf;132234:1:all.mgf;154614:1:all.mgf;132197:1:all.mgf;111341:1:all.mgf;132209:1:all.mgf;132254:1:all.mgf;155261:1:all.mgf;154519:1:all.mgf;154895:1:all.mgf;154387:1…	tr|A0A243I4S4|A0A243I4S4_BACTU;tr|C3E995|C3E995_BACTU;tr|A0A243C9B1|A0A243C9B1_BACTU;tr|A0A242XZW6|A0A242XZW6_BACTU;tr|A0A243NPL1|A0A243NPL1_BACTU;tr|A0A243DSJ6|A0A243DSJ6_BACUD;tr|A0A242W9V3|A0A242W9V3_BACTU;tr|Q6HD04|Q6HD04_BACHK;tr|A0A0G4CVM3|A0A0G4CVM3_BACTO;tr|W8Y9D3|W8Y9D3_BACTU;tr|A0A0K0SE83|A0A0K0SE83_BACT3;tr|A0A243APG7|A0A243APG7_BACTU;tr|A0A0F6FXX6|A0A0F6FXX6_BACTK;tr|A0A243ITF8|A0A243…	Thioredoxin OS=Bacillus thuringiensis OX=1428 GN=trxA PE=3 SV=1	0	1.25826	0.0001
tr|A0A0B5WFF8|A0A0B5WFF8_BACTU	706	13792.7	LAGVDLPR;LKVEGDLR;EVSLNLK;LLAEAGLSEETR;LMELGSYR	1;1;1;1;1	5	52	163501:1:all.mgf;163615:1:all.mgf;163724:1:all.mgf;163669:1:all.mgf;163474:1:all.mgf;163445:1:all.mgf;163641:1:all.mgf;163715:1:all.mgf;163587:1:all.mgf;163686:1:all.mgf;163529:1:all.mgf;163574:1:all.mgf;118264:1:all.mgf;118212:1:all.mgf;118185:1:all.mgf;118242:1:all.mgf;118000:1:all.mgf;139097:1:all.mgf;139013:1:all.mgf;139069:1:all.mgf;139048:1:all.mgf;139153:1:all.mgf;138985:1:all.mgf;124461:1…	tr|A0A243JNM9|A0A243JNM9_BACTU;tr|C3FX67|C3FX67_BACTU;tr|A0A243DZE6|A0A243DZE6_BACUD;tr|A0A242WH97|A0A242WH97_BACTU;tr|A0A243KZZ0|A0A243KZZ0_BACTU;tr|A0A243C568|A0A243C568_BACTU;tr|A0A0K0S1P6|A0A0K0S1P6_BACT3;tr|A0A0F6FN94|A0A0F6FN94_BACTK;tr|A0A243J2R6|A0A243J2R6_BACTU;tr|A0A0D1QZZ7|A0A0D1QZZ7_BACTU;tr|A0A193CLU3|A0A193CLU3_BACTU;tr|C3GD07|C3GD07_BACTU;tr|A0A243LTD4|A0A243LTD4_BACTJ;tr|A0A243CYM…	30S ribosomal protein S13 OS=Bacillus thuringiensis OX=1428 GN=rpsM PE=3 SV=1	0	0.983416	0.615938
tr|A0A0G3DV85|A0A0G3DV85_BACTU	136	43898.9	LDPELFPAK;GLNTCSVTACASGANSLGDAFK;VVLTGLGAVTPVGTDVETAWENLK;LGVWLGSGLGGMETYEEQFK;FTQYAVAAAK;GDADAMLTGGAEAPLTSMAFAGFSSAK;ETFGEHAYK;YETMALK;VAAELNDFEVEK;SGFVMGEGSGLLLLEELEHALAR;MAVADAK;SLTDGVLPPTLNYETPDPECDLDYVPNQAR;ALTFNEDPATACRPFDK	1;1;1;1;1;1;1;1;1;1;1;1;1	13	52	143353:1:all.mgf;143277:1:all.mgf;143381:1:all.mgf;143299:1:all.mgf;143418:1:all.mgf;143325:1:all.mgf;185233:1:all.mgf;185373:1:all.mgf;64642:1:all.mgf;64804:1:all.mgf;64746:1:all.mgf;64634:1:all.mgf;64977:1:all.mgf;5861:1:all.mgf;5587:1:all.mgf;28051:1:all.mgf;5723:1:all.mgf;38838:1:all.mgf;13068:1:all.mgf;38398:1:all.mgf;211368:1:all.mgf;38284:1:all.mgf;38565:1:all.mgf;38422:1:all.mgf;38703:1:a…	tr|A0A243JBB5|A0A243JBB5_BACTU;tr|A0A243DMH2|A0A243DMH2_BACUD;tr|A0A0F6JBV2|A0A0F6JBV2_BACTU;tr|A0A243K735|A0A243K735_BACTU;tr|W8XZJ7|W8XZJ7_BACTU;tr|A0A243A8H2|A0A243A8H2_BACTU;tr|A0A0F6FRM0|A0A0F6FRM0_BACTK;tr|V5M5X2|V5M5X2_BACTU;tr|A0A0D1QS23|A0A0D1QS23_BACTU;tr|A0A243KVT2|A0A243KVT2_BACUH;tr|A0A243MW03|A0A243MW03_BACTV;tr|A0A1C9BQ65|A0A1C9BQ65_BACTU;tr|A0A2C9YYD4|A0A2C9YYD4_BACTU;tr|A0A243L9L…	3-oxoacyl-[acyl-carrier-protein] synthase 2 OS=Bacillus thuringiensis OX=1428 GN=fabF PE=3 SV=1	0	0.856876	0.00019998
tr|A0A0G3DYJ2|A0A0G3DYJ2_BACTU	105	29546.3	KLHALGAK;LNEYVGPTHHGAYR;LNSLEDMK;LDTTNTHGAGCTYSAALTAELAK;TGMLGSVELLEMVAETLEK;LHALGAK;LGTETALDVLYDGETFDLLESEK;ALTLAGSDTSGGAGLQADLK;EFLTAALR;ALVVTPNLFEAYQLSGVK;NVVVDPVMVCK	1;1;1;1;1;1;1;1;1;1;1	11	52	199798:1:all.mgf;199795:1:all.mgf;199807:1:all.mgf;199825:1:all.mgf;199819:1:all.mgf;199812:1:all.mgf;199796:1:all.mgf;178866:1:all.mgf;200125:1:all.mgf;178279:1:all.mgf;158923:1:all.mgf;158906:1:all.mgf;178284:1:all.mgf;123463:1:all.mgf;74190:1:all.mgf;73914:1:all.mgf;74053:1:all.mgf;183523:1:all.mgf;183581:1:all.mgf;165512:1:all.mgf;165652:1:all.mgf;197823:1:all.mgf;197966:1:all.mgf;198061:1:al…	tr|A0A243HX71|A0A243HX71_BACTU;tr|A0A243CS51|A0A243CS51_BACTU;tr|A0A243NRR2|A0A243NRR2_BACTU;tr|A0A243KNI9|A0A243KNI9_BACTU;tr|A0A242Y8X6|A0A242Y8X6_BACTU;tr|A0A243DNA2|A0A243DNA2_BACUD;tr|Q6HAM3|Q6HAM3_BACHK;tr|A0A242W1C4|A0A242W1C4_BACTU;tr|A0A243KV50|A0A243KV50_BACTU;tr|C3GS46|C3GS46_BACTU;tr|A0A242WIC2|A0A242WIC2_BACTU;tr|A0A243C663|A0A243C663_BACTU;tr|A0A243B677|A0A243B677_BACTU;tr|A0A243A1W…	Bifunctional hydroxymethylpyrimidine kinase/phosphomethylpyrimidine kinase OS=Bacillus thuringiensis OX=1428 GN=thiD PE=4 SV=1	0	1.01515	0.565643
tr|A0A0G3E9N9|A0A0G3E9N9_BACTU	150	26845.8	EGFELVMAHDGDEALEK;EHLLQTVWGYDYFGDVR;VLGLELGADDYVTKPFSTR;SSEMPLLMLTAK;ANEEQPDMVLLDLMLPGK;GVGYYLR;HLGQVMTR;LLVVDDEKPLADLLK;TVDVTVR;EFELLHYLAK;DSELDKVLGLELGADDYVTKPFSTR;LEDNPSHPTLLVTR	1;1;1;1;1;1;1;1;1;1;1;1	12	52	31699:1:all.mgf;55341:1:all.mgf;55200:1:all.mgf;31559:1:all.mgf;31862:1:all.mgf;109181:1:all.mgf;109365:1:all.mgf;109406:1:all.mgf;109086:1:all.mgf;109507:1:all.mgf;108994:1:all.mgf;109364:1:all.mgf;109492:1:all.mgf;109351:1:all.mgf;109506:1:all.mgf;59703:1:all.mgf;59734:1:all.mgf;59674:1:all.mgf;59762:1:all.mgf;59657:1:all.mgf;59789:1:all.mgf;208174:1:all.mgf;35080:1:all.mgf;35016:1:all.mgf;3504…	tr|A0A243JC68|A0A243JC68_BACTU;tr|A0A0F6FYZ0|A0A0F6FYZ0_BACTK;tr|V5MKB9|V5MKB9_BACTU;tr|A0A0D1PQF7|A0A0D1PQF7_BACTU;tr|A0A243L4J5|A0A243L4J5_BACUH;tr|A0A243KWG7|A0A243KWG7_BACTU;tr|A0A243NMJ4|A0A243NMJ4_BACTV;tr|A0A193D1K0|A0A193D1K0_BACTU;tr|A0A243MU90|A0A243MU90_BACTU;tr|A0A243JR28|A0A243JR28_BACTU;tr|A0A243LD45|A0A243LD45_BACTJ;tr|C3DTR2|C3DTR2_BACTS;tr|J3UR74|J3UR74_BACTU;tr|A0A160LHK7|A0A160…	DNA-binding response regulator OS=Bacillus thuringiensis OX=1428 GN=AC241_27175 PE=4 SV=1	0	1.08231	0.0191981
tr|A0A1B1LCS0|A0A1B1LCS0_BACTU	784	39524.4	LDATLTMLK;LMVAGHLDEVGFMLTQLDDK;YLEPFADELSTDNLGSLVAK;HPNVVYGVGTVQEEVGLR;DEKHPNVVYGVGTVQEEVGLR;GDVTGVLGSKPPHLLPPEAR;LGCALALDVLK;TKLDATLTMLK;EAVHNLTFN;KGDVTGVLGSKPPHLLPPEAR;LLVEVLK;MGDGPQLLLYDASVLGHTGLR;KYLEPFADELSTDNLGSLVAK	1;1;1;1;1;1;1;1;1;1;1;1;1	13	52	208081:1:all.mgf;186818:1:all.mgf;208222:1:all.mgf;213823:1:all.mgf;211790:1:all.mgf;189212:1:all.mgf;194153:1:all.mgf;193873:1:all.mgf;194018:1:all.mgf;215169:1:all.mgf;193945:1:all.mgf;165343:1:all.mgf;165303:1:all.mgf;165272:1:all.mgf;165206:1:all.mgf;204818:1:all.mgf;204650:1:all.mgf;165247:1:all.mgf;165565:1:all.mgf;165362:1:all.mgf;165500:1:all.mgf;141055:1:all.mgf;4576:1:all.mgf;36027:1:al…	tr|A0A243ERH3|A0A243ERH3_BACTY;tr|A0A243DDQ9|A0A243DDQ9_BACTU;tr|A0A242X4T7|A0A242X4T7_BACTU;tr|A0A243JXM5|A0A243JXM5_BACTU;tr|A0A243DSG1|A0A243DSG1_BACUD;tr|A0A0F6JEP2|A0A0F6JEP2_BACTU;tr|A0A242WHG7|A0A242WHG7_BACTU;tr|A0A242YXE6|A0A242YXE6_BACTU;tr|A0A242ZQ31|A0A242ZQ31_BACTU;tr|V5MJ13|V5MJ13_BACTU;tr|A0A243BZT0|A0A243BZT0_BACTU;tr|A0A243JLJ7|A0A243JLJ7_BACTU;tr|A0A0F6FW08|A0A0F6FW08_BACTK;tr|A…	M42 family peptidase OS=Bacillus thuringiensis OX=1428 GN=ysdC PE=3 SV=1	0	1.14096	0.00019998
tr|A0A243FZ42|A0A243FZ42_BACTU	1258	51403.8	ATAFATFATETFTGDLFGEK;AELLALGGGTYAR;DEYLELEDLLK;ATALYAQALHELAK;KGTYELVSFDSGR;AGVAFGPLFPGK;NEEMPTLGFAPDADFPLLNAEK;ELGLPLSK;GENAGLLLANFLTTVSLNGK;MLLGTDEESNWK;YPVTTNFEETLVK;GLSDLQVVQNGSEEK;AGVAFGPLFPGKEELAHQK;SALNWTEEVAK;DTQQFLQLK;ALSFMLHK;ATLAYKDELSGPLTVNVGR	1;1;1;1;1;1;1;1;1;1;1;1;1;1;1;1;1	17	52	66432:1:all.mgf;90069:1:all.mgf;66473:1:all.mgf;66505:1:all.mgf;56225:1:all.mgf;56785:1:all.mgf;56644:1:all.mgf;56364:1:all.mgf;56502:1:all.mgf;108282:1:all.mgf;108310:1:all.mgf;108294:1:all.mgf;108486:1:all.mgf;108206:1:all.mgf;108258:1:all.mgf;108365:1:all.mgf;108350:1:all.mgf;108336:1:all.mgf;108394:1:all.mgf;35103:1:all.mgf;34976:1:all.mgf;34827:1:all.mgf;34942:1:all.mgf;34960:1:all.mgf;16352…	-	Dipeptidase PepV OS=Bacillus thuringiensis OX=1428 GN=BK774_32705 PE=4 SV=1	0	0.942792	0.0233977
tr|A0A243LE08|A0A243LE08_BACTJ	1935	16484.4	ELALFFK;GDFGVTVAK;KGFQLVGAK;AFLGELVAR;GFQLVGAK;LMNEWLY;TFLMVKPDGVQR;LMQVTPELAGQHYAEHK;NLLHGSDSLESAER	1;1;1;1;1;1;1;1;1	9	52	59691:1:all.mgf;59547:1:all.mgf;138648:1:all.mgf;138790:1:all.mgf;138761:1:all.mgf;138674:1:all.mgf;138690:1:all.mgf;138826:1:all.mgf;138623:1:all.mgf;2596:1:all.mgf;2523:1:all.mgf;2694:1:all.mgf;2664:1:all.mgf;8534:1:all.mgf;8592:1:all.mgf;8218:1:all.mgf;8495:1:all.mgf;8424:1:all.mgf;8228:1:all.mgf;8721:1:all.mgf;8312:1:all.mgf;8562:1:all.mgf;8283:1:all.mgf;8397:1:all.mgf;8450:1:all.mgf;8368:1:a…	tr|A0A0G3DTP6|A0A0G3DTP6_BACTU;tr|M1PHS4|M1PHS4_BACTU;tr|A0A242Y512|A0A242Y512_BACTU;tr|A0A0F6JCS9|A0A0F6JCS9_BACTU;tr|A0A243DNE2|A0A243DNE2_BACUD;tr|A0A243KWI3|A0A243KWI3_BACTU;tr|A0A243B632|A0A243B632_BACTU;tr|A0A242ZRW0|A0A242ZRW0_BACTU;tr|A0A243JKN9|A0A243JKN9_BACTU;tr|A0A0F6FQR0|A0A0F6FQR0_BACTK;tr|V5M867|V5M867_BACTU;tr|A0A0D1PBD0|A0A0D1PBD0_BACTU;tr|A0A243K120|A0A243K120_BACUH;tr|A0A1C9BQZ…	Nucleoside diphosphate kinase OS=Bacillus thuringiensis subsp. jegathesan OX=56955 GN=ndk PE=3 SV=1	0	1.16896	0.0001
tr|A0A2A9VA80|A0A2A9VA80_BACTU	995	52414.4	ESVLAALK;MDATSANVEVGNYLAGLTGDVK;LGAEDNGLLFGMPLGVK;AFLTLDEENAR;VLEGMGATWEEVSLPHSK;VAHAFEQATDYHTK;MLANFDPLYDATVVQK;ELSVTDLVEESYKR;SDNVNNLLDLYK;LNMDEFAMGSSNENSGFYATK;ELSVTDLVEESYK;YGLVAFASSLDQLGPLTR;TVEDNAYLLQALSGLDR;AADTLTLGK;SLFDHSVSELHK	1;1;1;1;1;1;1;1;1;1;1;1;1;1;1	15	52	207938:1:all.mgf;186950:1:all.mgf;208351:1:all.mgf;207800:1:all.mgf;208214:1:all.mgf;186812:1:all.mgf;186674:1:all.mgf;208073:1:all.mgf;190940:1:all.mgf;14049:1:all.mgf;190922:1:all.mgf;14038:1:all.mgf;191076:1:all.mgf;61864:1:all.mgf;190110:1:all.mgf;124164:1:all.mgf;124218:1:all.mgf;124247:1:all.mgf;124124:1:all.mgf;124192:1:all.mgf;124154:1:all.mgf;12526:1:all.mgf;12193:1:all.mgf;12217:1:all.m…	tr|A0A0G3E0N1|A0A0G3E0N1_BACTU;tr|A0A243F3B5|A0A243F3B5_BACTY;tr|M1Q9I0|M1Q9I0_BACTU;tr|Q3EWF5|Q3EWF5_BACTI;tr|A0A243E7U0|A0A243E7U0_BACTU;tr|A0A243CCC2|A0A243CCC2_BACTU;tr|A0A242YA66|A0A242YA66_BACTU;tr|A0A243JEJ5|A0A243JEJ5_BACTU;tr|A0A0F6J3P4|A0A0F6J3P4_BACTU;tr|A0A243L1C6|A0A243L1C6_BACTU;tr|A0A0K0S245|A0A0K0S245_BACT3;tr|A0A243B0Z3|A0A243B0Z3_BACTU;tr|A0A242ZR04|A0A242ZR04_BACTU;tr|A0A243IQG…	Glutamyl-tRNA(Gln) amidotransferase subunit A OS=Bacillus thuringiensis OX=1428 GN=gatA PE=3 SV=1	0	1.04768	0.263474
tr|A0A0B5NGN1|A0A0B5NGN1_BACTU	141	20227.1	VSVLVDMFGR;VNEGPFADYTGALEELDVEK;VVVPEEVEVEMK;ETPVELDFHQLEK;ETPVELDFHQLEKL;NTPGVTGFVGSSGSGSK;SWYVVHTYSGYENK	1;1;1;1;1;1;1	7	51	83416:1:all.mgf;195992:1:all.mgf;195963:1:all.mgf;196021:1:all.mgf;195880:1:all.mgf;195824:1:all.mgf;83504:1:all.mgf;195741:1:all.mgf;195714:1:all.mgf;83390:1:all.mgf;195795:1:all.mgf;83165:1:all.mgf;195935:1:all.mgf;83530:1:all.mgf;82995:1:all.mgf;83363:1:all.mgf;83136:1:all.mgf;195782:1:all.mgf;83082:1:all.mgf;195852:1:all.mgf;83024:1:all.mgf;83466:1:all.mgf;195924:1:all.mgf;83557:1:all.mgf;830…	tr|A0A243EXN5|A0A243EXN5_BACTY;tr|M1Q8V6|M1Q8V6_BACTU;tr|A0A243ICJ4|A0A243ICJ4_BACTU;tr|A0A243CYR7|A0A243CYR7_BACTU;tr|C3DDS6|C3DDS6_BACTS;tr|A0A242XEU6|A0A242XEU6_BACTU;tr|A0A243E757|A0A243E757_BACTU;tr|A0A243JNN4|A0A243JNN4_BACTU;tr|A0A243KPM6|A0A243KPM6_BACTU;tr|A0A242Y8Y3|A0A242Y8Y3_BACTU;tr|A0A243NAT3|A0A243NAT3_BACTU;tr|Q6HPS2|Q6HPS2_BACHK;tr|A0A242WEX3|A0A242WEX3_BACTU;tr|A0A243DZJ3|A0A243…	Transcription termination/antitermination protein NusG OS=Bacillus thuringiensis OX=1428 GN=nusG PE=3 SV=1	0	1.07163	0.0216978
tr|A0A0B5NLN5|A0A0B5NLN5_BACTU	299	7189.54	YELAQEFGVQLGADTSSR;LVAMAEQQLGGGYTR;ANGSVGGELTKR;NSNQLASHGAQAALDQMK;ANGSVGGELTK	1;1;0;1;0	3	51	13597:1:all.mgf;14298:1:all.mgf;215368:1:all.mgf;216180:1:all.mgf;14016:1:all.mgf;212959:1:all.mgf;213172:1:all.mgf;212808:1:all.mgf;216043:1:all.mgf;213942:1:all.mgf;213075:1:all.mgf;212824:1:all.mgf;213108:1:all.mgf;215148:1:all.mgf;13738:1:all.mgf;213029:1:all.mgf;13486:1:all.mgf;212652:1:all.mgf;217131:1:all.mgf;14829:1:all.mgf;220685:1:all.mgf;213636:1:all.mgf;212683:1:all.mgf;216567:1:all.m…	tr|A0A243I811|A0A243I811_BACTU;tr|A0A242Z8G6|A0A242Z8G6_BACTU;tr|M1QK61|M1QK61_BACTU;tr|A0A243EFX7|A0A243EFX7_BACTU;tr|A0A243BMT4|A0A243BMT4_BACTU;tr|A0A242Y1M4|A0A242Y1M4_BACTU;tr|A0A243NJE2|A0A243NJE2_BACTU;tr|A0A243J200|A0A243J200_BACTU;tr|A0A243JV29|A0A243JV29_BACTU;tr|A0A0F6JA66|A0A0F6JA66_BACTU;tr|A0A243DZM0|A0A243DZM0_BACUD;tr|A0A242W590|A0A242W590_BACTU;tr|W8Y1X3|W8Y1X3_BACTU;tr|A0A243B8J…	Small acid-soluble spore protein OS=Bacillus thuringiensis OX=1428 GN=sasP-C PE=4 SV=1	0	0.841614	0.0001
tr|A0A0B5NWV0|A0A0B5NWV0_BACTU	390	8902.88	GFVAPSGLDLLCLPAFTDLMLDGEER;GTAELQALGAGALNQAVK;ATSVPNSVAGALAGVLR	1;1;1	3	51	89850:1:all.mgf;89742:1:all.mgf;114013:1:all.mgf;114038:1:all.mgf;208835:1:all.mgf;187348:1:all.mgf;208738:1:all.mgf;8951:1:all.mgf;209911:1:all.mgf;8916:1:all.mgf;208944:1:all.mgf;8860:1:all.mgf;208570:1:all.mgf;209168:1:all.mgf;208917:1:all.mgf;209060:1:all.mgf;8885:1:all.mgf;208876:1:all.mgf;209312:1:all.mgf;209019:1:all.mgf;209027:1:all.mgf;8829:1:all.mgf;209184:1:all.mgf;208780:1:all.mgf;209…	tr|M1QJ81|M1QJ81_BACTU;tr|A0A242X7W5|A0A242X7W5_BACTU;tr|A0A243I2Q3|A0A243I2Q3_BACTU;tr|A0A242ZH84|A0A242ZH84_BACTU;tr|A0A243CPZ2|A0A243CPZ2_BACTU;tr|A0A243E8Z6|A0A243E8Z6_BACTU;tr|A0A243GFH3|A0A243GFH3_BACTF;tr|A0A243CDJ9|A0A243CDJ9_BACTU;tr|A0A242XTC7|A0A242XTC7_BACTU;tr|A0A2C9Z881|A0A2C9Z881_BACTU;tr|A0A243K7T7|A0A243K7T7_BACTU;tr|A0A243NQY0|A0A243NQY0_BACTU;tr|A0A242W9I8|A0A242W9I8_BACTU;tr|A…	Stage V sporulation protein S OS=Bacillus thuringiensis OX=1428 GN=spoVS PE=4 SV=1	0	1.10411	0.00019998
tr|A0A0B5XNL0|A0A0B5XNL0_BACTU	1199	13585.4	SLMYAFR;MLADLAVHDEK;VANQQVMK;AFAELATVAK	1;1;1;1	4	51	102622:1:all.mgf;102426:1:all.mgf;102668:1:all.mgf;4667:1:all.mgf;4526:1:all.mgf;102525:1:all.mgf;102566:1:all.mgf;102454:1:all.mgf;102483:1:all.mgf;4366:1:all.mgf;102594:1:all.mgf;102383:1:all.mgf;102398:1:all.mgf;102538:1:all.mgf;142115:1:all.mgf;120300:1:all.mgf;142321:1:all.mgf;120443:1:all.mgf;120565:1:all.mgf;142040:1:all.mgf;142180:1:all.mgf;120314:1:all.mgf;50762:1:all.mgf;141902:1:all.mg…	tr|A0A242ZIX1|A0A242ZIX1_BACTU;tr|A0A243ENR9|A0A243ENR9_BACTY;tr|A0A243I569|A0A243I569_BACTU;tr|A0A242X364|A0A242X364_BACTU;tr|A0A243EH25|A0A243EH25_BACTU;tr|M1R1N0|M1R1N0_BACTU;tr|C3E9E8|C3E9E8_BACTU;tr|A0A242WG46|A0A242WG46_BACTU;tr|A0A243JVS4|A0A243JVS4_BACTU;tr|A0A242Y003|A0A242Y003_BACTU;tr|A0A243NM46|A0A243NM46_BACTU;tr|A0A243DPU8|A0A243DPU8_BACUD;tr|A0A242W6S1|A0A242W6S1_BACTU;tr|A0A0F6JEP…	50S ribosomal protein L20 OS=Bacillus thuringiensis OX=1428 GN=rplT PE=3 SV=1	0	0.871062	0.0001
tr|A0A0G3E493|A0A0G3E493_BACTU	58	36361.5	MENVFDYEDLQLLPAK;SECDTTVTLGK;FKLPVVPANMQTLLDER;GSLEDTLLEMEQDLQSSLSYAGGTK;HLPESFVLAGNVGTPEAVR;EYFGSASEFQK;TGFGTGGWQLAALR;KHLPESFVLAGNVGTPEAVR;FGATMVMLGSLFAGHEESPGETLER;TVDYVVVK	1;1;1;1;1;1;1;1;1;1	10	51	193355:1:all.mgf;193328:1:all.mgf;147914:1:all.mgf;193451:1:all.mgf;148042:1:all.mgf;193632:1:all.mgf;147902:1:all.mgf;72212:1:all.mgf;48595:1:all.mgf;48735:1:all.mgf;48636:1:all.mgf;48607:1:all.mgf;72175:1:all.mgf;72198:1:all.mgf;72086:1:all.mgf;72110:1:all.mgf;72156:1:all.mgf;48664:1:all.mgf;72015:1:all.mgf;72225:1:all.mgf;72111:1:all.mgf;106723:1:all.mgf;106558:1:all.mgf;55755:1:all.mgf;83568:…	tr|A0A1S7FEL3|A0A1S7FEL3_BACTU;tr|A0A1W6WW10|A0A1W6WW10_BACTU;tr|A0A243F538|A0A243F538_BACTY;tr|A0A243E4F3|A0A243E4F3_BACTU;tr|A0A242YDW2|A0A242YDW2_BACTU;tr|A0A243DKN1|A0A243DKN1_BACUD;tr|A0A243KVA1|A0A243KVA1_BACTU;tr|A0A0K0SGM0|A0A0K0SGM0_BACT3;tr|A0A243BGK7|A0A243BGK7_BACTU;tr|A0A243A2P6|A0A243A2P6_BACTU;tr|A0A0F6FZ25|A0A0F6FZ25_BACTK;tr|A0A243J9P4|A0A243J9P4_BACTU;tr|V5MLV0|V5MLV0_BACTU;tr|A…	GMP reductase OS=Bacillus thuringiensis OX=1428 GN=guaC PE=3 SV=1	0	1.19065	0.0001
tr|A0A0K0QK18|A0A0K0QK18_BACTU	9	34074.6	TGLPTELDLQEPER;SSLMVGLGETR;MLMDAKPDLLNHNLETVR;EDLLEAMDDLR;ANNVDLLTLGQYLQPSK;HVVLTAVAR;GFSHCEAGPLVR;EMQPDLPTK;NLHTVCEEAK;ANNVDLLTLGQYLQPSKK	1;1;1;1;1;1;1;1;1;1	10	51	101853:1:all.mgf;101785:1:all.mgf;101673:1:all.mgf;101712:1:all.mgf;101669:1:all.mgf;101701:1:all.mgf;101757:1:all.mgf;101728:1:all.mgf;101808:1:all.mgf;183908:1:all.mgf;183934:1:all.mgf;184071:1:all.mgf;183845:1:all.mgf;183808:1:all.mgf;183878:1:all.mgf;183966:1:all.mgf;162852:1:all.mgf;205687:1:all.mgf;205825:1:all.mgf;205968:1:all.mgf;205788:1:all.mgf;205954:1:all.mgf;7604:1:all.mgf;163008:1:a…	tr|A0A0S3C426|A0A0S3C426_BACTU;tr|A0A0G3E770|A0A0G3E770_BACTU;tr|A0A0B5NWI8|A0A0B5NWI8_BACTU;tr|A0A242YRN4|A0A242YRN4_BACTU;tr|A0A243FEE6|A0A243FEE6_BACTY;tr|A0A243ICL2|A0A243ICL2_BACTU;tr|A0A243DJI4|A0A243DJI4_BACTU;tr|A0A2C9YV30|A0A2C9YV30_BACTU;tr|A0A242XAI9|A0A242XAI9_BACTU;tr|A0A242WTB0|A0A242WTB0_BACTU;tr|A0A243J404|A0A243J404_BACTU;tr|A0A243KGT2|A0A243KGT2_BACTU;tr|A0A242W699|A0A242W699_BA…	Lipoyl synthase OS=Bacillus thuringiensis OX=1428 GN=lipA PE=3 SV=1	0	0.927038	0.0339966
tr|A0A243NJJ2|A0A243NJJ2_BACTV	1310	16053.9	LTYLPGQQATYAPRP;GSSLGTQSYTGLLEAAGR;DHLLLSEPESGKR;LTYLPGQQATYAPR;QATVVMTYER;DHLLLSEPESGK	1;1;1;1;1;1	6	51	75784:1:all.mgf;54249:1:all.mgf;75957:1:all.mgf;54781:1:all.mgf;54390:1:all.mgf;52482:1:all.mgf;75881:1:all.mgf;75815:1:all.mgf;75958:1:all.mgf;5481:1:all.mgf;207171:1:all.mgf;5256:1:all.mgf;5334:1:all.mgf;208058:1:all.mgf;5425:1:all.mgf;5532:1:all.mgf;207268:1:all.mgf;207323:1:all.mgf;207309:1:all.mgf;5509:1:all.mgf;5453:1:all.mgf;207870:1:all.mgf;207449:1:all.mgf;207591:1:all.mgf;5395:1:all.mgf…	tr|Q3S2V9|Q3S2V9_BACTK;tr|A0A243G750|A0A243G750_BACTU	Spore coat protein GerQ OS=Bacillus thuringiensis subsp. medellin OX=79672 GN=BK784_19160 PE=4 SV=1	0	0.818907	0.0001
tr|C3DNK2|C3DNK2_BACTS	1191	21587.1	LLAEGAEVRPVVSYTVQSTNTR;ALNSLVGAEPLGPK;MELLEDTVLEALQGK;LPLDCMVLAPLTGNSMSK;LGFGFTGSHCTYEEVMPHLEK;NLYFVPFGQDAPEK;FANAMTDSPVLMAAK;FGEGAEWLK;KLEELTGFK;QLQPVVVEK	1;1;1;1;1;1;1;1;1;1	10	51	7771:1:all.mgf;7635:1:all.mgf;7749:1:all.mgf;32009:1:all.mgf;7913:1:all.mgf;7861:1:all.mgf;7805:1:all.mgf;207308:1:all.mgf;207351:1:all.mgf;207448:1:all.mgf;207321:1:all.mgf;207352:1:all.mgf;175135:1:all.mgf;21084:1:all.mgf;21313:1:all.mgf;174829:1:all.mgf;175065:1:all.mgf;175360:1:all.mgf;21346:1:all.mgf;21416:1:all.mgf;21249:1:all.mgf;21331:1:all.mgf;21370:1:all.mgf;21015:1:all.mgf;21432:1:all.…	tr|A0A0G3EA69|A0A0G3EA69_BACTU;tr|J7HT97|J7HT97_BACTU;tr|A0A243ERB2|A0A243ERB2_BACTY;tr|A0A242ZI73|A0A242ZI73_BACTU;tr|A0A243E983|A0A243E983_BACTU;tr|W8Z3P5|W8Z3P5_BACTU;tr|V5MDW9|V5MDW9_BACTU;tr|A0A0F6FRR9|A0A0F6FRR9_BACTK;tr|A0A243KN43|A0A243KN43_BACUH;tr|A0A243KXG2|A0A243KXG2_BACTU;tr|A0A243MC39|A0A243MC39_BACTU;tr|A0A243FJH1|A0A243FJH1_BACTU;tr|A0A243MBR5|A0A243MBR5_BACTJ;tr|A0A243DEJ1|A0A243…	Dipicolinate synthase subunit B OS=Bacillus thuringiensis serovar sotto str. T04001 OX=527026 GN=bthur0004_35520 PE=4 SV=1	0	0.599912	0.0001
tr|A0A0B5W674|A0A0B5W674_BACTU	539	11203.3	QGVLLVAFPK;SGELLDK;VQVLTGK;VLVEGVNLVK;HSKPSQLNPQGGLLTK;PSQLNPQGGLLTK;EAPLHVSNVMLLDPK;KSGELLDK	1;1;1;1;1;1;1;1	8	50	80811:1:all.mgf;80850:1:all.mgf;80755:1:all.mgf;80783:1:all.mgf;80868:1:all.mgf;80710:1:all.mgf;80727:1:all.mgf;49449:1:all.mgf;49590:1:all.mgf;49309:1:all.mgf;181570:1:all.mgf;181414:1:all.mgf;181135:1:all.mgf;181273:1:all.mgf;208069:1:all.mgf;208250:1:all.mgf;207847:1:all.mgf;208387:1:all.mgf;207793:1:all.mgf;207904:1:all.mgf;208043:1:all.mgf;207987:1:all.mgf;208016:1:all.mgf;207691:1:all.mgf;2…	tr|A0A242ZNW3|A0A242ZNW3_BACTU;tr|A0A243EXC0|A0A243EXC0_BACTY;tr|A0A242XDR9|A0A242XDR9_BACTU;tr|A0A243IAX2|A0A243IAX2_BACTU;tr|A0A243E762|A0A243E762_BACTU;tr|A0A243C6H4|A0A243C6H4_BACTU;tr|A0A243NDM4|A0A243NDM4_BACTU;tr|A0A242Y7M7|A0A242Y7M7_BACTU;tr|A0A243JNK8|A0A243JNK8_BACTU;tr|A0A242WEI2|A0A242WEI2_BACTU;tr|A0A243E1M8|A0A243E1M8_BACUD;tr|A0A243L125|A0A243L125_BACTU;tr|A0A0G4D8W0|A0A0G4D8W0_BA…	50S ribosomal protein L24 OS=Bacillus thuringiensis OX=1428 GN=rplX PE=3 SV=1	0	0.803121	0.0001
tr|A0A0B6BSZ5|A0A0B6BSZ5_BACTU	1886	11089	SMEMMAEK;KYTFDVDVK;RPVLTER;DALEALFGVK;TEVKDALEALFGVK;ELELFQGV;VNLMNYKPK;HAGFTSR;YTFDVDVK	1;1;1;1;1;1;1;1;1	9	50	24757:1:all.mgf;97234:1:all.mgf;97372:1:all.mgf;97514:1:all.mgf;139787:1:all.mgf;139753:1:all.mgf;139923:1:all.mgf;45228:1:all.mgf;21863:1:all.mgf;68956:1:all.mgf;21825:1:all.mgf;21952:1:all.mgf;13378:1:all.mgf;13834:1:all.mgf;13518:1:all.mgf;13972:1:all.mgf;14248:1:all.mgf;13464:1:all.mgf;13406:1:all.mgf;13435:1:all.mgf;37033:1:all.mgf;13354:1:all.mgf;13546:1:all.mgf;14110:1:all.mgf;14728:1:all.…	tr|A0A243EXA7|A0A243EXA7_BACTY;tr|A0A243IBF2|A0A243IBF2_BACTU;tr|A0A243GTL6|A0A243GTL6_BACTF;tr|A0A242XFV4|A0A242XFV4_BACTU;tr|A0A243E9A0|A0A243E9A0_BACTU;tr|A0A243KPN7|A0A243KPN7_BACTU;tr|A0A242Y878|A0A242Y878_BACTU;tr|A0A243NAT6|A0A243NAT6_BACTU;tr|A0A0F6IZT2|A0A0F6IZT2_BACTU;tr|A0A243DZI8|A0A243DZI8_BACUD;tr|A0A242WEJ8|A0A242WEJ8_BACTU;tr|A0A243L2D9|A0A243L2D9_BACTU;tr|C3GV86|C3GV86_BACTU;tr|A…	50S ribosomal protein L23 OS=Bacillus thuringiensis OX=1428 GN=rplW PE=3 SV=1	0	0.902536	0.00079992
tr|A0A0G3DY08|A0A0G3DY08_BACTU	1575	10603.6	STLFPQFLGHTLAVYDGR;LVASEQK;LGEFAPTR;KGPFVDDHLMSK;HVPVYLTEDMVGHK;GPFVDDHLMSK;KHVPVYLTEDMVGHK	1;1;1;1;1;1;1	7	50	171681:1:all.mgf;171873:1:all.mgf;171821:1:all.mgf;171842:1:all.mgf;171781:1:all.mgf;190576:1:all.mgf;171744:1:all.mgf;171725:1:all.mgf;171775:1:all.mgf;171801:1:all.mgf;171706:1:all.mgf;94488:1:all.mgf;94293:1:all.mgf;94266:1:all.mgf;94627:1:all.mgf;94346:1:all.mgf;94319:1:all.mgf;94238:1:all.mgf;94207:1:all.mgf;94221:1:all.mgf;164089:1:all.mgf;164051:1:all.mgf;163800:1:all.mgf;163939:1:all.mgf;…	tr|M1QP93|M1QP93_BACTU;tr|A0A242XDS4|A0A242XDS4_BACTU;tr|A0A243EXH8|A0A243EXH8_BACTY;tr|A0A243E773|A0A243E773_BACTU;tr|A0A243JNI1|A0A243JNI1_BACTU;tr|A0A242Y7P5|A0A242Y7P5_BACTU;tr|A0A243KPM4|A0A243KPM4_BACTU;tr|A0A243DZI0|A0A243DZI0_BACUD;tr|A0A0F6IZT4|A0A0F6IZT4_BACTU;tr|A0A242WRL8|A0A242WRL8_BACTU;tr|A0A0K0S1R1|A0A0K0S1R1_BACT3;tr|A0A243BL64|A0A243BL64_BACTU;tr|A0A242ZFQ4|A0A242ZFQ4_BACTU;tr|A…	30S ribosomal protein S19 OS=Bacillus thuringiensis OX=1428 GN=rpsS PE=3 SV=1	0	1.00242	0.942406
tr|A0A0G3E421|A0A0G3E421_BACTU	158	20206.6	ADYVGFTVPHEFVVGYGLDYK;NLPYVGVLKPSVYSN;NTVPLALGVLK;VLLSEEQLQEK;ELGALVAEDYK;GAMPFMADLLK;LVTLLDKPTGR;MMNQDLEK	1;1;1;1;1;1;1;1	8	50	60717:1:all.mgf;104001:1:all.mgf;104156:1:all.mgf;104044:1:all.mgf;104174:1:all.mgf;104072:1:all.mgf;104202:1:all.mgf;104128:1:all.mgf;104097:1:all.mgf;56803:1:all.mgf;56832:1:all.mgf;56706:1:all.mgf;56675:1:all.mgf;56648:1:all.mgf;56898:1:all.mgf;56776:1:all.mgf;56749:1:all.mgf;56581:1:all.mgf;56731:1:all.mgf;100107:1:all.mgf;100051:1:all.mgf;100152:1:all.mgf;100427:1:all.mgf;100191:1:all.mgf;10…	tr|A0A243J2R5|A0A243J2R5_BACTU;tr|A0A0F6FK47|A0A0F6FK47_BACTK;tr|A0A193CLN0|A0A193CLN0_BACTU;tr|A0A243JJH3|A0A243JJH3_BACTU;tr|A0A242ZN43|A0A242ZN43_BACTU;tr|A0A243FBD4|A0A243FBD4_BACUK;tr|A0A243NBS4|A0A243NBS4_BACTV;tr|A0A243CJS6|A0A243CJS6_BACTU;tr|A0A0K0S1H2|A0A0K0S1H2_BACT3;tr|W8YCC3|W8YCC3_BACTU	Hypoxanthine phosphoribosyltransferase OS=Bacillus thuringiensis OX=1428 GN=BK774_01750 PE=3 SV=1	0	0.98469	0.647035
tr|A0A243JKF3|A0A243JKF3_BACTU	1030	40328.5	LDDFLNALVMEDQAQK;LDQLLQGK;LNELLSDPALLSDSNK;LQAVENR;GAAGGDEAALFAGDLYR;AMLEDKLDAEMR;LGLTLQK;LTHLPTGVVVSCQDEK;TELLEASYTELGGYK;EQSDLQETVEVYR	1;1;1;1;1;1;1;1;1;1	10	50	42609:1:all.mgf;18574:1:all.mgf;18344:1:all.mgf;18563:1:all.mgf;18662:1:all.mgf;18509:1:all.mgf;18482:1:all.mgf;18702:1:all.mgf;18382:1:all.mgf;18634:1:all.mgf;8625:1:all.mgf;8596:1:all.mgf;8457:1:all.mgf;8529:1:all.mgf;8652:1:all.mgf;171745:1:all.mgf;171718:1:all.mgf;171782:1:all.mgf;171802:1:all.mgf;171765:1:all.mgf;171630:1:all.mgf;171814:1:all.mgf;171655:1:all.mgf;171910:1:all.mgf;95864:1:all…	tr|A0A243JQ44|A0A243JQ44_BACTU;tr|A0A0F6FNM6|A0A0F6FNM6_BACTK;tr|A0A0D1R2I3|A0A0D1R2I3_BACTU;tr|A0A193D0P6|A0A193D0P6_BACTU;tr|A0A243L6J1|A0A243L6J1_BACTJ;tr|A0A243NK02|A0A243NK02_BACTV;tr|W8YJR1|W8YJR1_BACTU;tr|A0A0G3E9P4|A0A0G3E9P4_BACTU;tr|A0A243H6X3|A0A243H6X3_BACTU;tr|A0A243DNI5|A0A243DNI5_BACUD;tr|A0A0K0SGF6|A0A0K0SGF6_BACT3;tr|C3H9D4|C3H9D4_BACTU;tr|C3EBH4|C3EBH4_BACTU;tr|A0A243DCB5|A0A243…	Peptide chain release factor 1 OS=Bacillus thuringiensis serovar pirenaica OX=180863 GN=prfA PE=3 SV=1	0	1.03128	0.40466
tr|A0A0B5NV89|A0A0B5NV89_BACTU	75	10522.6	VVLPLELR;DALELYVDDEK;KVDELGR;EGAEQLLNELQDYLETAK;TLGLAEKDALELYVDDEK;YKPNMTCQVTGEVSDGNLSLAEGK;TLGLAEK	1;1;0;1;1;1;0	5	49	33685:1:all.mgf;57139:1:all.mgf;33724:1:all.mgf;33557:1:all.mgf;33418:1:all.mgf;57279:1:all.mgf;33697:1:all.mgf;33829:1:all.mgf;33640:1:all.mgf;33611:1:all.mgf;33473:1:all.mgf;33444:1:all.mgf;33779:1:all.mgf;33543:1:all.mgf;33948:1:all.mgf;33402:1:all.mgf;33501:1:all.mgf;33892:1:all.mgf;33600:1:all.mgf;33863:1:all.mgf;33751:1:all.mgf;33836:1:all.mgf;33584:1:all.mgf;77438:1:all.mgf;70005:1:all.mgf…	tr|A0A243I8H1|A0A243I8H1_BACTU;tr|M1Q8P3|M1Q8P3_BACTU;tr|A0A242ZN20|A0A242ZN20_BACTU;tr|A0A242XD18|A0A242XD18_BACTU;tr|A0A243EFJ2|A0A243EFJ2_BACTU;tr|A0A243C3A3|A0A243C3A3_BACTU;tr|A0A242WW33|A0A242WW33_BACTU;tr|A0A243JJC2|A0A243JJC2_BACTU;tr|A0A242Y8C9|A0A242Y8C9_BACTU;tr|A0A2C9ZGM2|A0A2C9ZGM2_BACTU;tr|A0A243DZ30|A0A243DZ30_BACUD;tr|Q6HPX9|Q6HPX9_BACHK;tr|A0A242W0W5|A0A242W0W5_BACTU;tr|A0A0F6IZ3…	AbrB/MazE/SpoVT family DNA-binding domain-containing protein OS=Bacillus thuringiensis OX=1428 GN=abrB PE=4 SV=1	0	0.599427	0.0001
tr|A0A0F6FWX8|A0A0F6FWX8_BACTK	1026	31648.9	AALLQNTVEVAR;LEYLLDQAAGKPK;ALGLDLPK;KGSVLSHVAAFEVQNYDR;LLFVTDAAMNLAPDVTQK;ADLLLVPTLEAGNVLYK;KTVAVAVAEDHEVLEAVAK;LYGNQEK;TVAVAVAEDHEVLEAVAK;LQLAQFR;DCLVDGPLALDNAVSQLAAEHK;VAPLAAVEVVNPAMQATLDAAMLTQMNR;APLVLTSR;SLVYFADAK	1;1;1;1;1;1;1;1;1;1;1;1;1;1	14	49	206650:1:all.mgf;206892:1:all.mgf;206683:1:all.mgf;206836:1:all.mgf;206555:1:all.mgf;206989:1:all.mgf;206711:1:all.mgf;206622:1:all.mgf;206583:1:all.mgf;206611:1:all.mgf;207031:1:all.mgf;35727:1:all.mgf;35583:1:all.mgf;164899:1:all.mgf;164793:1:all.mgf;164843:1:all.mgf;31254:1:all.mgf;31445:1:all.mgf;31393:1:all.mgf;112239:1:all.mgf;112036:1:all.mgf;111936:1:all.mgf;111983:1:all.mgf;112012:1:all.…	tr|A0A231HZ68|A0A231HZ68_BACTU	Phosphate butyryltransferase OS=Bacillus thuringiensis subsp. kurstaki OX=29339 GN=ptb PE=4 SV=1	0	1.05165	0.0879912
tr|A0A0G3DYL4|A0A0G3DYL4_BACTU	437	76486.4	LLQMHANSR;GLTLTSAATTAQWK;VEVVLPEEYMGDLMGDVTSR;LLEAVAELDEEMMMK;VLDGAVAVLDAQSGVEPQTETVWR;LVGGVVPR;YLEGEELTVEELK;EELSTVYAGDLAAAVGLK;LGADFLYSVGTLHDR;AMVPLSEMFGYATSLR;VNLLDTPGHVDFTVEVER;NLGLMAHLDAGK;MGTALSK;SSDEEPFAALAFK;SVSEELLK;EYLPAVGAGLEDALK;EFSLENTR;AALVDGSYHDVDSSEMAFK;GTFSMVFDHYEEVPK;GQFGHVWLEFEPNEEGK;GQFGHVWLEFEPNEEGKGFEFENK;LMTDPYVGK;SVSEELLKK;VELPEEHKELAEEYR;VEANVGAPQVAYR;KSSDEEPFAALAFK;VYSGV…	0;0;0;0;0;0;0;0;0;1;0;0;0;0;0;1;0;0;1;0;1;0;0;0;0;0;0;0;0;0;0;0;1;0;0;0;0	5	49	178215:1:all.mgf;178145:1:all.mgf;48805:1:all.mgf;178163:1:all.mgf;178183:1:all.mgf;206524:1:all.mgf;31168:1:all.mgf;6738:1:all.mgf;101298:1:all.mgf;165564:1:all.mgf;77948:1:all.mgf;101399:1:all.mgf;30886:1:all.mgf;31126:1:all.mgf;31308:1:all.mgf;31072:1:all.mgf;31095:1:all.mgf;6291:1:all.mgf;31043:1:all.mgf;78107:1:all.mgf;31235:1:all.mgf;30937:1:all.mgf;31188:1:all.mgf;31030:1:all.mgf;6836:1:al…	tr|A0A243DZH1|A0A243DZH1_BACUD;tr|A0A0G4D859|A0A0G4D859_BACTO;tr|A0A243C595|A0A243C595_BACTU;tr|A0A0K0S1P7|A0A0K0S1P7_BACT3;tr|A0A0F6FMS5|A0A0F6FMS5_BACTK;tr|A0A243J184|A0A243J184_BACTU;tr|A0A0D1QWX3|A0A0D1QWX3_BACTU;tr|A0A243KZV8|A0A243KZV8_BACTU;tr|A0A243P3S4|A0A243P3S4_BACTV;tr|A0A193CLS2|A0A193CLS2_BACTU;tr|A0A243JQU8|A0A243JQU8_BACTU;tr|A0A243LTD9|A0A243LTD9_BACTJ;tr|A0A243DAH8|A0A243DAH8_BA…	Elongation factor G OS=Bacillus thuringiensis OX=1428 GN=fusA PE=3 SV=1	0	0.905838	0.00129987
tr|A0A0G3E5F6|A0A0G3E5F6_BACTU	385	39732.4	TAELVVALLEEVAK;AGLASMFEALR;GVSALTLAAK;DGYLVSDGTTLLGADDK;LEFLLTVGEESGLVGAK;FEGGTQTNLVCDHVQLFAEAR;LDSETTANLGR;LVNEFMELVQVDSETK;YGYALDSDGK;FADGDHVVEVAK;KFTDLGVEVFEDDTMAVTGHGAGNLLCTLPATK;MEAQVAK;VGELVVAAPTQAK;LPVEELAK;MKEAFETTAK;FEAELCK;FTDLGVEVFEDDTMAVTGHGAGNLLCTLPATK	1;0;0;0;1;0;0;0;0;0;1;1;0;0;0;0;1	5	49	21173:1:all.mgf;21080:1:all.mgf;44814:1:all.mgf;21458:1:all.mgf;44621:1:all.mgf;21468:1:all.mgf;21430:1:all.mgf;21695:1:all.mgf;21232:1:all.mgf;21523:1:all.mgf;21645:1:all.mgf;21329:1:all.mgf;21603:1:all.mgf;21368:1:all.mgf;21202:1:all.mgf;21041:1:all.mgf;21415:1:all.mgf;21397:1:all.mgf;21564:1:all.mgf;21308:1:all.mgf;21248:1:all.mgf;21279:1:all.mgf;44744:1:all.mgf;21353:1:all.mgf;107637:1:all.mg…	tr|A0A1B1LBB3|A0A1B1LBB3_BACTU;tr|A0A2C9YX64|A0A2C9YX64_BACTY;tr|Q3ERA4|Q3ERA4_BACTI;tr|A0A242ZI28|A0A242ZI28_BACTU;tr|M1QKM4|M1QKM4_BACTU;tr|A0A242XWS6|A0A242XWS6_BACTU;tr|A0A243J6J8|A0A243J6J8_BACTU;tr|A0A243DQZ9|A0A243DQZ9_BACUD;tr|A0A0F6JFX1|A0A0F6JFX1_BACTU;tr|A0A0G4CXP4|A0A0G4CXP4_BACTO;tr|W8Z4R8|W8Z4R8_BACTU;tr|A0A242ZX42|A0A242ZX42_BACTU;tr|A0A243IRE9|A0A243IRE9_BACTU;tr|V5MHP4|V5MHP4_BAC…	Uncharacterized protein OS=Bacillus thuringiensis OX=1428 GN=AC241_20545 PE=3 SV=1	0	1.05028	0.0829917
tr|A0A242W835|A0A242W835_BACTU	651	42993.2	LPVHMVETLNK;VDLLSAEEELR;QLLQDLGR;GVLTYEELAER;EQLEDVLDTLTDR;QLETEMTLEQVK;EQLTELGK;FGLDDGR;TEEEFDLNDLSVPPGVK;LAEANLR;TLEEVGK;EQLEDVLDTLTDREENVLR;LVVSLAK	1;1;1;1;1;1;1;1;1;1;1;1;1	13	49	205123:1:all.mgf;205027:1:all.mgf;204995:1:all.mgf;81184:1:all.mgf;80902:1:all.mgf;81043:1:all.mgf;81352:1:all.mgf;80808:1:all.mgf;81341:1:all.mgf;80762:1:all.mgf;206530:1:all.mgf;206635:1:all.mgf;206494:1:all.mgf;101585:1:all.mgf;101816:1:all.mgf;101593:1:all.mgf;101760:1:all.mgf;101735:1:all.mgf;101863:1:all.mgf;101722:1:all.mgf;101790:1:all.mgf;101843:1:all.mgf;131874:1:all.mgf;131912:1:all.mg…	tr|Q6HDM6|Q6HDM6_BACHK;tr|A0RIR5|A0RIR5_BACAH;tr|C3GP33|C3GP33_BACTU;tr|C3G8A1|C3G8A1_BACTU;tr|A0A243AUG0|A0A243AUG0_BACTU;tr|A0A0B5WZ94|A0A0B5WZ94_BACTU;tr|A0A142GKC2|A0A142GKC2_BACTU;tr|A0A0G3E8X8|A0A0G3E8X8_BACTU;tr|A0A243F2X9|A0A243F2X9_BACTY;tr|A0A243ECF9|A0A243ECF9_BACTU;tr|A0A243J765|A0A243J765_BACTU;tr|A0A242Y789|A0A242Y789_BACTU;tr|A0A243DQJ1|A0A243DQJ1_BACUD;tr|A0A243KI77|A0A243KI77_BAC…	RNA polymerase sigma factor SigA OS=Bacillus thuringiensis serovar mexicanensis OX=180868 GN=sigA PE=3 SV=1	0	0.97712	0.30287
tr|A0A2C2AT59|A0A2C2AT59_BACTU	672	53357.5	EMSDFFEATVADGADAK;AAMALNCELATETK;TPEEAYAYLEK;GLVQLSDEGTLR;ASLPELPDAR;ELKDVALTPAGLSK;VFNELLEK;LTSNWLMGEVLAYLNK;STHTADGSLVDYNR;ELLSGGLLQQETR;ALGFLVGQLMK;LFSASPTEFGAEPNTQTSVLDLGYPGVLPTLNK;NLNSFTYVQK;LLLEELNKR;YVAELGLPAYDAHVLTLTK;DVALTPAGLSK;MVQLLEK;LHLEEDAGK;GQANPPLVNK;SLLQYTGVSDCK	1;1;1;1;1;1;1;1;1;1;1;1;1;1;1;1;1;1;1;1	20	49	129974:1:all.mgf;141922:1:all.mgf;142059:1:all.mgf;124536:1:all.mgf;124398:1:all.mgf;141154:1:all.mgf;141096:1:all.mgf;141180:1:all.mgf;141056:1:all.mgf;141128:1:all.mgf;140916:1:all.mgf;141068:1:all.mgf;121522:1:all.mgf;121445:1:all.mgf;184419:1:all.mgf;184362:1:all.mgf;168993:1:all.mgf;168852:1:all.mgf;168853:1:all.mgf;20354:1:all.mgf;20370:1:all.mgf;46862:1:all.mgf;70268:1:all.mgf;185708:1:all…	tr|A0A0Q0UZX2|A0A0Q0UZX2_BACTU;tr|A0A0G3DXA5|A0A0G3DXA5_BACTU;tr|A0A242ZG87|A0A242ZG87_BACTU;tr|M1Q350|M1Q350_BACTU;tr|Q3EWF6|Q3EWF6_BACTI;tr|A0A243IC89|A0A243IC89_BACTU;tr|A0A242Y8L2|A0A242Y8L2_BACTU;tr|A0A243JCZ6|A0A243JCZ6_BACTU;tr|A0A243NUJ3|A0A243NUJ3_BACTU;tr|A0A243DZS7|A0A243DZS7_BACUD;tr|A0A243L2Q2|A0A243L2Q2_BACTU;tr|A0A243CCF2|A0A243CCF2_BACTU;tr|A0A0K0S239|A0A0K0S239_BACT3;tr|A0A243B0E…	Aspartyl/glutamyl-tRNA(Asn/Gln) amidotransferase subunit B OS=Bacillus thuringiensis OX=1428 GN=gatB PE=3 SV=1	0	1.02671	0.527847
tr|J7EH26|J7EH26_BACTU	1321	8492.62	ELAGELFLSEK;AYQSKPLLTK;SQAVVELLR;EVFELLVQDK	1;1;1;1	4	49	126551:1:all.mgf;144754:1:all.mgf;144783:1:all.mgf;144727:1:all.mgf;144840:1:all.mgf;126565:1:all.mgf;127024:1:all.mgf;126831:1:all.mgf;126734:1:all.mgf;126689:1:all.mgf;126622:1:all.mgf;126707:1:all.mgf;126649:1:all.mgf;126595:1:all.mgf;201696:1:all.mgf;202006:1:all.mgf;201643:1:all.mgf;201837:1:all.mgf;201866:1:all.mgf;201653:1:all.mgf;201725:1:all.mgf;201564:1:all.mgf;201704:1:all.mgf;201665:1…	tr|A0A243I4R1|A0A243I4R1_BACTU;tr|A0A243ERD6|A0A243ERD6_BACTY;tr|M1PRC0|M1PRC0_BACTU;tr|A0A243EBU3|A0A243EBU3_BACTU;tr|Q3EUH9|Q3EUH9_BACTI;tr|A0A242X508|A0A242X508_BACTU;tr|A0A243GDD6|A0A243GDD6_BACTF;tr|A0A243J9Z5|A0A243J9Z5_BACTU;tr|A0A243JW87|A0A243JW87_BACTU;tr|A0A242XYE5|A0A242XYE5_BACTU;tr|A0A242W761|A0A242W761_BACTU;tr|Q6HD34|Q6HD34_BACHK;tr|A0A243DSL7|A0A243DSL7_BACUD;tr|A0A242WST1|A0A242…	DNA-binding response regulator OS=Bacillus thuringiensis OX=1428 GN=gerE PE=4 SV=1	0	0.42081	0.0001
tr|A0A0A7RCB9|A0A0A7RCB9_BACTK	95	71183.6	NLESPSGTPGGAR;NLSGVPLVLR;EGVATSTNWQTESFQTTLSLR;FGNQGDSLR;GNSNYFPDYFLR;AYLVSVHNR;SWLDSGTDR;LNTDTLAR;MNNVLNSGR;DYSNYCLNTYQTAFR;FEQSNTTAR;VSSLGNSTLR;TDHSLYVAPVVGTVSSFLLK;TTLCDAYNVVAHD;KVGSLLGK;VGSLLGK;NNVLNSGR;VNAELLGLQANLR;TTLCDAYNVVAHDPFSFEHK;DEDLTRPLHYNQLR;SLDTLQK;PLHYNQLR	0;0;1;0;0;0;0;0;0;0;0;0;0;0;0;0;0;0;0;1;0;0	2	48	23168:1:all.mgf;45765:1:all.mgf;46606:1:all.mgf;45905:1:all.mgf;23033:1:all.mgf;22892:1:all.mgf;22613:1:all.mgf;22532:1:all.mgf;22472:1:all.mgf;46182:1:all.mgf;22588:1:all.mgf;22945:1:all.mgf;46324:1:all.mgf;46045:1:all.mgf;46464:1:all.mgf;22752:1:all.mgf;78494:1:all.mgf;7166:1:all.mgf;54736:1:all.mgf;54876:1:all.mgf;55176:1:all.mgf;55019:1:all.mgf;55074:1:all.mgf;10773:1:all.mgf;10653:1:all.mgf;…	-	Cry2Aa OS=Bacillus thuringiensis subsp. kurstaki OX=29339 GN=cry2Aa PE=3 SV=1	0	0.531694	0.0001
tr|A0A0B5VTX9|A0A0B5VTX9_BACTU	1163	14463.9	AQVQYYGTGR;DFENYLPFAALR;LVPGEGR;QPLVATETLGNYDVLVNVNGGGYTGQAGALR	1;1;1;1	4	48	135529:1:all.mgf;117243:1:all.mgf;178471:1:all.mgf;117323:1:all.mgf;135615:1:all.mgf;158153:1:all.mgf;158221:1:all.mgf;178514:1:all.mgf;135555:1:all.mgf;158085:1:all.mgf;117379:1:all.mgf;178392:1:all.mgf;117271:1:all.mgf;117236:1:all.mgf;117116:1:all.mgf;178443:1:all.mgf;158206:1:all.mgf;178396:1:all.mgf;117337:1:all.mgf;135484:1:all.mgf;135820:1:all.mgf;117402:1:all.mgf;178476:1:all.mgf;135504:1…	tr|A0A243IAR3|A0A243IAR3_BACTU;tr|A0A242XDV3|A0A242XDV3_BACTU;tr|A0A243E7F6|A0A243E7F6_BACTU;tr|A0A243C5A8|A0A243C5A8_BACTU;tr|A0A242WRQ2|A0A242WRQ2_BACTU;tr|A0A242Y9U4|A0A242Y9U4_BACTU;tr|A0A243NAV7|A0A243NAV7_BACTU;tr|A0A243KPI8|A0A243KPI8_BACTU;tr|A0A243E1U3|A0A243E1U3_BACUD;tr|A0A242WFW8|A0A242WFW8_BACTU;tr|A0A243L036|A0A243L036_BACTU;tr|A0A0F6IZW4|A0A0F6IZW4_BACTU;tr|W8Y4G1|W8Y4G1_BACTU;tr|A…	30S ribosomal protein S9 OS=Bacillus thuringiensis OX=1428 GN=rpsI PE=3 SV=1	0	1.01535	0.592141
tr|A0A0B5W6E7|A0A0B5W6E7_BACTU	54	11303.9	LVMELMQR;LSEEDVQMLR;ALAHPLR;GLEVYYQLHNDK;GTCNVTQLQEVLELPQSTVSQHLTK	1;1;1;1;1	5	48	7854:1:all.mgf;34340:1:all.mgf;106950:1:all.mgf;107228:1:all.mgf;107271:1:all.mgf;34313:1:all.mgf;107244:1:all.mgf;107130:1:all.mgf;107019:1:all.mgf;106878:1:all.mgf;106991:1:all.mgf;107467:1:all.mgf;106906:1:all.mgf;107087:1:all.mgf;107159:1:all.mgf;107326:1:all.mgf;34304:1:all.mgf;107047:1:all.mgf;107412:1:all.mgf;107371:1:all.mgf;107299:1:all.mgf;34368:1:all.mgf;107511:1:all.mgf;107187:1:all.m…	tr|A0A0Q0UYM4|A0A0Q0UYM4_BACTU;tr|A0A0G3DX22|A0A0G3DX22_BACTU;tr|A0A243F4G1|A0A243F4G1_BACTY;tr|M1QQF9|M1QQF9_BACTU;tr|A0A243I090|A0A243I090_BACTU;tr|A0A243EE18|A0A243EE18_BACTU;tr|A0A242XC95|A0A242XC95_BACTU;tr|A0A242WV78|A0A242WV78_BACTU;tr|A0A242Y1F8|A0A242Y1F8_BACTU;tr|A0A2C9Z920|A0A2C9Z920_BACTU;tr|A0A243JUN1|A0A243JUN1_BACTU;tr|Q6HNK2|Q6HNK2_BACHK;tr|A0A0F6J4N2|A0A0F6J4N2_BACTU;tr|A0A243DZ6…	ArsR family transcriptional regulator OS=Bacillus thuringiensis OX=1428 GN=ATN06_02975 PE=4 SV=1	0	0.486754	0.0001
tr|A0A0B5WG98|A0A0B5WG98_BACTU	789	9160.57	VELSSDSHPFYTGR;GSNETVEWEDGNTYPLLK;FATADGR;AGLHPDYK;AGLHPDYKK;FLSGSTK;VVFMDTNTGFK	1;1;1;1;1;1;1	7	48	180537:1:all.mgf;162414:1:all.mgf;180532:1:all.mgf;180441:1:all.mgf;162151:1:all.mgf;180571:1:all.mgf;162387:1:all.mgf;180528:1:all.mgf;180606:1:all.mgf;138950:1:all.mgf;180614:1:all.mgf;139096:1:all.mgf;162246:1:all.mgf;181654:1:all.mgf;162330:1:all.mgf;162431:1:all.mgf;180603:1:all.mgf;162303:1:all.mgf;162289:1:all.mgf;162359:1:all.mgf;103732:1:all.mgf;126443:1:all.mgf;126610:1:all.mgf;126513:1…	tr|A0A243JML1|A0A243JML1_BACTU;tr|A0A243DNQ8|A0A243DNQ8_BACUD;tr|A0A243KUV6|A0A243KUV6_BACTU;tr|A0A0G4CRW9|A0A0G4CRW9_BACTO;tr|A0A243CJ72|A0A243CJ72_BACTU;tr|A0A0K0SG98|A0A0K0SG98_BACT3;tr|A0A243B6Z0|A0A243B6Z0_BACTU;tr|A0A0F6FLJ6|A0A0F6FLJ6_BACTK;tr|A0A243JR34|A0A243JR34_BACTU;tr|A0A0D1R560|A0A0D1R560_BACTU;tr|A0A243NJX5|A0A243NJX5_BACTV;tr|A0A193D0F9|A0A193D0F9_BACTU;tr|A0A243L5J6|A0A243L5J6_BA…	50S ribosomal protein L31 type B OS=Bacillus thuringiensis OX=1428 GN=rpmE PE=3 SV=1	0	0.945805	0.113389
tr|A0A0F6FK87|A0A0F6FK87_BACTK	344	48012.3	SLTLRPEGTAPVVR;FVAVLGEDELDK;GVGDTTDLVQK;LYYLGQMFR;GTQDLLPGTVELWQYLEGQAR;AENLELPLEHSLDCYVVALGEK;DALLAHFEPR;FVAVLGEDELDKGLLNLK;TPLFEHTELFLR;VVLNSLGDAASR;EMYSFQDR;VQELLTMMNVPFEKDPNLVR;LGEFCSDCQSR	1;1;1;1;1;1;1;1;1;1;1;1;1	13	48	202231:1:all.mgf;202272:1:all.mgf;202159:1:all.mgf;202328:1:all.mgf;202245:1:all.mgf;202191:1:all.mgf;202104:1:all.mgf;202137:1:all.mgf;202296:1:all.mgf;129819:1:all.mgf;129685:1:all.mgf;96065:1:all.mgf;96105:1:all.mgf;96090:1:all.mgf;96230:1:all.mgf;88261:1:all.mgf;88500:1:all.mgf;88288:1:all.mgf;88320:1:all.mgf;88343:1:all.mgf;88361:1:all.mgf;89307:1:all.mgf;89278:1:all.mgf;89517:1:all.mgf;8938…	tr|A0A243GZI5|A0A243GZI5_BACTU	Histidine--tRNA ligase OS=Bacillus thuringiensis subsp. kurstaki OX=29339 GN=hisS PE=3 SV=1	0	1.01131	0.780522
tr|A0A0G3DZH1|A0A0G3DZH1_BACTU	801	17416.2	STLTPLVLTNTDAAESLK;MMGDGVALDPTEGVVVSPVDGELVQLFHTK;MEGEGFEAHVSEGQAVK;LFGLGSK;TTVGVAATK;NLEEVPDPVFAGR;TNEETLVAPLTGAVK;LLSFDLELLR	1;1;1;1;1;1;1;1	8	48	166810:1:all.mgf;167081:1:all.mgf;166994:1:all.mgf;166746:1:all.mgf;167137:1:all.mgf;166762:1:all.mgf;166818:1:all.mgf;166847:1:all.mgf;166941:1:all.mgf;167014:1:all.mgf;167053:1:all.mgf;166792:1:all.mgf;166875:1:all.mgf;215397:1:all.mgf;215431:1:all.mgf;215258:1:all.mgf;16942:1:all.mgf;17017:1:all.mgf;16915:1:all.mgf;193414:1:all.mgf;16830:1:all.mgf;16960:1:all.mgf;215500:1:all.mgf;16758:1:all.m…	tr|A0A242YQX9|A0A242YQX9_BACTU;tr|A0A243JLN5|A0A243JLN5_BACTU;tr|A0A243DNJ3|A0A243DNJ3_BACUD;tr|C3H9C5|C3H9C5_BACTU;tr|A0A0G4CRR0|A0A0G4CRR0_BACTO;tr|W8YJQ2|W8YJQ2_BACTU;tr|A0A0F6FYG1|A0A0F6FYG1_BACTK;tr|A0A0D1PQ04|A0A0D1PQ04_BACTU;tr|A0A243JQ28|A0A243JQ28_BACTU;tr|A0A243KHZ1|A0A243KHZ1_BACUH;tr|A0A243KUU3|A0A243KUU3_BACTU;tr|A0A193D0F0|A0A193D0F0_BACTU;tr|A0A243L5I5|A0A243L5I5_BACTJ;tr|C3EBG5|C3…	Glucose-specific phosphotransferase enzyme IIA component OS=Bacillus thuringiensis OX=1428 GN=AC241_26430 PE=4 SV=1	0	1.01899	0.621838
tr|A0A0G3E7T3|A0A0G3E7T3_BACTU	734	36911.4	YALSLPVEK;ELMLSAFAK;HEELGLSDEQVLEMFR;DLVTFVTFGEGSSNQGDFHEGANFAGVHK;ALGYGMPGYTLDGNDPLAVYK;LVTGSSPVTTQVPHAVGLALAGK;RHEELGLSDEQVLEMFR;QMPGHFGQK;DYALPYYR;DMGVVLAFGMTAK;RGEGPTLLETVSYR	1;1;1;1;1;1;1;1;1;1;1	11	48	185142:1:all.mgf;185043:1:all.mgf;185016:1:all.mgf;185100:1:all.mgf;185183:1:all.mgf;185071:1:all.mgf;184998:1:all.mgf;185155:1:all.mgf;207467:1:all.mgf;58379:1:all.mgf;207192:1:all.mgf;58519:1:all.mgf;58236:1:all.mgf;207327:1:all.mgf;147659:1:all.mgf;126289:1:all.mgf;147670:1:all.mgf;147801:1:all.mgf;147702:1:all.mgf;10913:1:all.mgf;12396:1:all.mgf;12445:1:all.mgf;188598:1:all.mgf;188692:1:all.m…	tr|A0A0M0MMX0|A0A0M0MMX0_BACTU;tr|A0A242ZH08|A0A242ZH08_BACTU;tr|A0A243EEU4|A0A243EEU4_BACTU;tr|A0A2C9YX97|A0A2C9YX97_BACTY;tr|M1QKN8|M1QKN8_BACTU;tr|A0A242XAE8|A0A242XAE8_BACTU;tr|A0A242XUA1|A0A242XUA1_BACTU;tr|A0A243J6Z2|A0A243J6Z2_BACTU;tr|A0A243K8V4|A0A243K8V4_BACTU;tr|A0A243DQZ1|A0A243DQZ1_BACUD;tr|A0A0F6JFV6|A0A0F6JFV6_BACTU;tr|A0A243KMI7|A0A243KMI7_BACTU;tr|A0A0G4CXM7|A0A0G4CXM7_BACTO;tr|A…	2-oxoisovalerate dehydrogenase subunit alpha OS=Bacillus thuringiensis OX=1428 GN=bfmBAA PE=3 SV=1	0	1.00578	0.856414
tr|A0A1E7ZVY2|A0A1E7ZVY2_BACTU	1032	44561.3	TGYVSADFVK;TVQVVGEVQDWFK;TSNPQPGDLVYFQNTYK;HLLGYTK;TGTTVQQGTGTYTVNVSSLNVR;DVQKPTTGGDTSSLAGFAR;QTVAGYWSSK;YTVTADVLNVR;LSSVSNSYWSK;SGAGTGHNVLSK;GGVNNVTNNNNVTNNVQQPGK;TGPSTSHTVLGSVNK;TAGTTPAGFDCSGFLHYVLNQTGHK;SGQVLQVVGQENGWFK	1;1;1;1;1;1;1;1;1;1;1;1;1;1	14	48	140348:1:all.mgf;140440:1:all.mgf;140429:1:all.mgf;14459:1:all.mgf;14219:1:all.mgf;14431:1:all.mgf;14194:1:all.mgf;14247:1:all.mgf;14292:1:all.mgf;14333:1:all.mgf;14151:1:all.mgf;14304:1:all.mgf;186209:1:all.mgf;207586:1:all.mgf;207810:1:all.mgf;207676:1:all.mgf;200980:1:all.mgf;200930:1:all.mgf;834:1:all.mgf;200950:1:all.mgf;201012:1:all.mgf;5899:1:all.mgf;5844:1:all.mgf;5901:1:all.mgf;5761:1:al…	tr|A0A0F6FVJ0|A0A0F6FVJ0_BACTK;tr|A0A0D1QUI5|A0A0D1QUI5_BACTU;tr|A0A243J2D9|A0A243J2D9_BACTU;tr|A0A243M1E0|A0A243M1E0_BACTJ;tr|C3E2A3|C3E2A3_BACTU;tr|A0A242ZAK3|A0A242ZAK3_BACTU;tr|A0A243BX89|A0A243BX89_BACTU;tr|W8YAC3|W8YAC3_BACTU;tr|A0A2B3NUI1|A0A2B3NUI1_BACTU;tr|A0A2T7YQY5|A0A2T7YQY5_BACTU;tr|C3GZS4|C3GZS4_BACTU;tr|A0A0K0S6D0|A0A0K0S6D0_BACT3;tr|A0A243JSW4|A0A243JSW4_BACTU;tr|A0A243EX50|A0A243…	Peptidase P60 OS=Bacillus thuringiensis OX=1428 GN=BK774_15595 PE=4 SV=1	0	0.938511	0.0672933
tr|A0A1Y0TT49|A0A1Y0TT49_BACTU	1420	33382.3	LGFVQTTLEMALQHPELR;KALLPAAGLGTR;EMLPLVDKPTLQYLVEEAVK;TLSSVLGVQTVPESETHR;NFVEKPAQGTAPSNLALMGR;SGLEDLLLVTGK;MVDLHYLR;ALLPAAGLGTR;YGLLDPLEQEGR;KFLGDEPFAVLLGDDLVQAEKPCLR;DDMVAMMK;GLGHAVWCAR;VFAYDFEGK;QLMDEYEK	1;1;1;1;1;1;1;1;1;1;1;1;1;1	14	48	218633:1:all.mgf;218620:1:all.mgf;218658:1:all.mgf;218605:1:all.mgf;196638:1:all.mgf;196501:1:all.mgf;51014:1:all.mgf;50984:1:all.mgf;50971:1:all.mgf;16360:1:all.mgf;16204:1:all.mgf;214478:1:all.mgf;16258:1:all.mgf;205396:1:all.mgf;205338:1:all.mgf;205211:1:all.mgf;205370:1:all.mgf;205288:1:all.mgf;205267:1:all.mgf;205308:1:all.mgf;205184:1:all.mgf;5283:1:all.mgf;3129:1:all.mgf;181289:1:all.mgf;5…	tr|A0A243H649|A0A243H649_BACTU;tr|A0A242YRX7|A0A242YRX7_BACTU;tr|A0A243NKR2|A0A243NKR2_BACTU;tr|A0A243J4G6|A0A243J4G6_BACTU;tr|A0A243DRI4|A0A243DRI4_BACUD;tr|A0A243KAI5|A0A243KAI5_BACTU;tr|A0A0F6FR76|A0A0F6FR76_BACTK;tr|A0A243IWY5|A0A243IWY5_BACTU;tr|A0A0D1R6E0|A0A0D1R6E0_BACTU;tr|A0A193D1I6|A0A193D1I6_BACTU;tr|A0A243DAE1|A0A243DAE1_BACTU;tr|A0A243ENK3|A0A243ENK3_BACUK;tr|A0A243CKL2|A0A243CKL2_BA…	UTP--glucose-1-phosphate uridylyltransferase OS=Bacillus thuringiensis OX=1428 GN=BJG91_20785 PE=3 SV=1	0	1.0167	0.661234
tr|Q1KMM8|Q1KMM8_BACTU	1496	45604.6	VQDLLDGQTNPTLAPLANDGEVTLR;ALALLSNYFK;YLAENVK;LLQHVEDLLLER;DEPTVVFPLNLSGSR;FFGLGESQLEVK;ADLLLFTGGLGPTK;VGEFFYGYDQEFLHYK;ADLLLFTGGLGPTKDDLTK;VPEEVLHTDGAVSK;NFTTGENLYSR;VYLLLPGPPK;MNAELLAVGTELLLGQLANTNAQFLSEK	1;1;1;1;1;1;1;1;1;1;1;1;1	13	48	171623:1:all.mgf;171544:1:all.mgf;171577:1:all.mgf;191481:1:all.mgf;171601:1:all.mgf;171558:1:all.mgf;191532:1:all.mgf;40978:1:all.mgf;17495:1:all.mgf;85102:1:all.mgf;17354:1:all.mgf;17217:1:all.mgf;17080:1:all.mgf;119717:1:all.mgf;41513:1:all.mgf;41934:1:all.mgf;41655:1:all.mgf;41400:1:all.mgf;64928:1:all.mgf;41795:1:all.mgf;65211:1:all.mgf;65069:1:all.mgf;35446:1:all.mgf;35307:1:all.mgf;11546:1…	tr|A0A242ZGM5|A0A242ZGM5_BACTU;tr|A0A243DUF8|A0A243DUF8_BACUD;tr|A0A243KXH9|A0A243KXH9_BACTU;tr|A0A243IY37|A0A243IY37_BACTU;tr|A0A0F6FMP0|A0A0F6FMP0_BACTK;tr|A0A0D1R7S7|A0A0D1R7S7_BACTU;tr|A0A243MBP3|A0A243MBP3_BACTJ;tr|C3E724|C3E724_BACTU;tr|A0A243ERV0|A0A243ERV0_BACUK;tr|A0A243BWQ1|A0A243BWQ1_BACTU;tr|A0A2J9CBR2|A0A2J9CBR2_BACTU;tr|A0A2T7YV50|A0A2T7YV50_BACTU;tr|A0A243GTG6|A0A243GTG6_BACTU;tr|C…	Putative competence-damage inducible protein OS=Bacillus thuringiensis OX=1428 GN=cinA PE=3 SV=1	0	0.953876	0.10259
tr|Q3ELH8|Q3ELH8_BACTI	1440	20728.4	LQADFENYKR;VLRPSMVK;EGVEVLEAVGK;AQSLVSDLLPALDNFER;VDELQAK;SLLQGMEMVHR;SEAALLQEK;QFDPNEHQALMQVEDSEFESNAVVEEFQK;QLLEALTK;LQADFENYK	1;1;1;1;1;1;1;1;1;1	10	48	140044:1:all.mgf;1046:1:all.mgf;991:1:all.mgf;157547:1:all.mgf;77694:1:all.mgf;78030:1:all.mgf;77662:1:all.mgf;77577:1:all.mgf;77746:1:all.mgf;77717:1:all.mgf;77618:1:all.mgf;77634:1:all.mgf;77731:1:all.mgf;65950:1:all.mgf;66044:1:all.mgf;65811:1:all.mgf;66225:1:all.mgf;66368:1:all.mgf;66100:1:all.mgf;66730:1:all.mgf;66088:1:all.mgf;49533:1:all.mgf;49671:1:all.mgf;49254:1:all.mgf;25700:1:all.mgf;…	tr|A0A0G3E8W1|A0A0G3E8W1_BACTU;tr|A0A243F5K6|A0A243F5K6_BACTY;tr|M1QS71|M1QS71_BACTU;tr|A0A242X2W8|A0A242X2W8_BACTU;tr|A0A243J7F2|A0A243J7F2_BACTU;tr|A0A242Y8C6|A0A242Y8C6_BACTU;tr|A0A243DQK9|A0A243DQK9_BACUD;tr|A0A243KIG0|A0A243KIG0_BACTU;tr|A0A243BCE6|A0A243BCE6_BACTU;tr|A0A242ZQ98|A0A242ZQ98_BACTU;tr|V5MGQ1|V5MGQ1_BACTU;tr|A0A0F6FSP1|A0A0F6FSP1_BACTK;tr|A0A0D1QRI3|A0A0D1QRI3_BACTU;tr|A0A243F6F…	Protein GrpE OS=Bacillus thuringiensis serovar israelensis ATCC 35646 OX=339854 GN=grpE PE=3 SV=1	0	1.06348	0.0474953
tr|A0A0F6FNS6|A0A0F6FNS6_BACTK	2152	18041.3	QAMQPVAPVEVETK;LTSPMVGTFYSSSSSSPDTPPYVSVGDR;AVQNENLHK;LLDSSNLDEFEYK;VAAAQAEAPK;GNEVVAVQAPAAK;KAVQNENLHK;LLDSSNLDEFEYKK	1;1;1;1;1;1;1;1	8	47	120809:1:all.mgf;72774:1:all.mgf;120903:1:all.mgf;120765:1:all.mgf;72797:1:all.mgf;72718:1:all.mgf;72655:1:all.mgf;9037:1:all.mgf;58482:1:all.mgf;58622:1:all.mgf;7161:1:all.mgf;8895:1:all.mgf;58640:1:all.mgf;208600:1:all.mgf;56489:1:all.mgf;208740:1:all.mgf;58507:1:all.mgf;58594:1:all.mgf;58565:1:all.mgf;45544:1:all.mgf;45490:1:all.mgf;45444:1:all.mgf;45516:1:all.mgf;45571:1:all.mgf;126904:1:all.…	-	Acetyl-CoA carboxylase, biotin carboxyl carrier protein OS=Bacillus thuringiensis subsp. kurstaki OX=29339 GN=accB PE=4 SV=1	0	1.10346	0.0167983
tr|A0A0F6FND0|A0A0F6FND0_BACTK	542	19248.5	AGLLENEPGFQALR;GQPGYLVCNNLSVTDEGRPVFENR;SFENAHK;ENTEESVEGSLQYDVLDAVGEFK;ALLSYETPLEQAHFTAK;NDEENMFYK	1;1;1;1;1;1	6	46	144370:1:all.mgf;167321:1:all.mgf;167474:1:all.mgf;144343:1:all.mgf;167546:1:all.mgf;167182:1:all.mgf;144008:1:all.mgf;167519:1:all.mgf;143982:1:all.mgf;144208:1:all.mgf;144040:1:all.mgf;144065:1:all.mgf;143940:1:all.mgf;167600:1:all.mgf;165428:1:all.mgf;165374:1:all.mgf;165318:1:all.mgf;184901:1:all.mgf;165402:1:all.mgf;185042:1:all.mgf;165289:1:all.mgf;204904:1:all.mgf;165346:1:all.mgf;45455:1:…	tr|A0A243H8J1|A0A243H8J1_BACTU	Antibiotic biosynthesis monooxygenase family protein OS=Bacillus thuringiensis subsp. kurstaki OX=29339 GN=BG08_4796 PE=4 SV=1	0	1.17712	0.0001
tr|A0A0F6FRP2|A0A0F6FRP2_BACTK	1341	56271.3	EVDRNPDLLLAAQPTR;GLGTVDVANTDENK;VFPGLVANDDLTLQVK;EDVLSLANLVVHDAR;ALSGGNQQK;ALLEQFDVR;DNLVLQTYYK;LTEEGLGHLPEDR;MEYVLEMNNLTK;STLMNVLFGLYQPEQGELK;GLDVGALEFLHK;GLDLTVR;ETNEQQLGLLMAGGTK;ELTNWPVR;SLVLLTHK;KVESGSLALK;LAELMVGR	1;1;1;1;1;1;1;1;1;1;1;1;1;1;1;1;1	17	46	139431:1:all.mgf;139404:1:all.mgf;25881:1:all.mgf;25815:1:all.mgf;25874:1:all.mgf;25741:1:all.mgf;12338:1:all.mgf;12547:1:all.mgf;14818:1:all.mgf;38131:1:all.mgf;38554:1:all.mgf;14375:1:all.mgf;14513:1:all.mgf;38275:1:all.mgf;37991:1:all.mgf;14341:1:all.mgf;14651:1:all.mgf;22029:1:all.mgf;187172:1:all.mgf;187135:1:all.mgf;187257:1:all.mgf;187147:1:all.mgf;187397:1:all.mgf;187202:1:all.mgf;187357:…	tr|A0A231I1Y5|A0A231I1Y5_BACTU	ABC transporter family protein OS=Bacillus thuringiensis subsp. kurstaki OX=29339 GN=BG08_2033 PE=4 SV=1	0	0.956432	0.177882
tr|A0A0F6FYQ4|A0A0F6FYQ4_BACTK	2224	11389.7	SLYLANPR;SSGNFSTESLPVGTQYLK;NAADPFNVSVYALY;PEQLLATVLSQTSPLEGQSNR;WVLTDGGNPDLLSFNVMK;DVSSGTDPLLFSAVLNGNR	1;1;1;1;1;1	6	46	180384:1:all.mgf;180566:1:all.mgf;180574:1:all.mgf;180580:1:all.mgf;180530:1:all.mgf;942:1:all.mgf;180563:1:all.mgf;180526:1:all.mgf;938:1:all.mgf;863:1:all.mgf;180507:1:all.mgf;180398:1:all.mgf;894:1:all.mgf;912:1:all.mgf;838:1:all.mgf;180608:1:all.mgf;180523:1:all.mgf;180519:1:all.mgf;180541:1:all.mgf;180535:1:all.mgf;207564:1:all.mgf;207838:1:all.mgf;207560:1:all.mgf;207700:1:all.mgf;39863:1:a…	tr|A0A231HYC1|A0A231HYC1_BACTU	Uncharacterized protein OS=Bacillus thuringiensis subsp. kurstaki OX=29339 GN=BG08_648 PE=4 SV=1	0	0.336009	0.0001
tr|A0A0G3E478|A0A0G3E478_BACTU	988	40923.9	GLHLLTTK;TVPTVFEFTDLAGLVK;KVFLEELGLEESGLDQLLR;TVEFTEEQMK;EMLYVANVSEDDVLDPSENK;VFLEELGLEESGLDQLLR;LTELVEPK;APQCAGVLHTDFER;AETVSYDDLMTNGSMTAAK;STLFNALTQAGAESANYPFCTLDPNVGLVEVPDER;KTVPTVFEFTDLAGLVK;DGDVMHFR;AAYDLLGLATYFTAGVQEVR;QVDALCQVVR;GLTAGLVGLPNVGK;EAVYEHELLVR;DKEAVYEHELLVR	1;1;1;1;1;1;1;1;1;1;1;1;1;1;1;1;1	17	46	50958:1:all.mgf;50993:1:all.mgf;51045:1:all.mgf;50868:1:all.mgf;87986:1:all.mgf;88013:1:all.mgf;87921:1:all.mgf;87960:1:all.mgf;87931:1:all.mgf;88043:1:all.mgf;17730:1:all.mgf;17760:1:all.mgf;17587:1:all.mgf;41547:1:all.mgf;28145:1:all.mgf;28366:1:all.mgf;28262:1:all.mgf;28399:1:all.mgf;28313:1:all.mgf;28284:1:all.mgf;28346:1:all.mgf;81649:1:all.mgf;81671:1:all.mgf;81958:1:all.mgf;81809:1:all.mgf…	tr|A0A0K0QKM2|A0A0K0QKM2_BACTU;tr|M1PU51|M1PU51_BACTU;tr|A0A243JNU2|A0A243JNU2_BACTU;tr|A0A0K0SGS0|A0A0K0SGS0_BACT3;tr|A0A243A233|A0A243A233_BACTU;tr|A0A243J9M3|A0A243J9M3_BACTU;tr|A0A0F6FNK4|A0A0F6FNK4_BACTK;tr|V5MLW8|V5MLW8_BACTU;tr|A0A243L226|A0A243L226_BACUH;tr|A0A1C9C2B7|A0A1C9C2B7_BACTU;tr|A0A243NLX6|A0A243NLX6_BACTV;tr|A0A193D160|A0A193D160_BACTU;tr|A0A243FTL4|A0A243FTL4_BACTU;tr|A0A243GU3…	Ribosome-binding ATPase YchF OS=Bacillus thuringiensis OX=1428 GN=ychF PE=3 SV=1	0	1.02647	0.539346
tr|A0A1B1L002|A0A1B1L002_BACTU	1494	19049.4	KLTPSVVETLK;MLELGENAK;LTPSVVETLK;ELADFNVVK;TEAYLELK;KTEAYLELK;KVEPEEKPETLELQAVSPK;VEPEEKPETLELQAVSPK;VQTVTDK	1;1;1;1;1;1;1;1;1	9	46	204763:1:all.mgf;204596:1:all.mgf;183191:1:all.mgf;183038:1:all.mgf;183322:1:all.mgf;183138:1:all.mgf;182997:1:all.mgf;183183:1:all.mgf;72681:1:all.mgf;122043:1:all.mgf;72458:1:all.mgf;72435:1:all.mgf;72550:1:all.mgf;72656:1:all.mgf;72627:1:all.mgf;121901:1:all.mgf;72601:1:all.mgf;166189:1:all.mgf;185842:1:all.mgf;185706:1:all.mgf;166019:1:all.mgf;166140:1:all.mgf;165972:1:all.mgf;166074:1:all.mg…	tr|A0A0K0Q6Z6|A0A0K0Q6Z6_BACTU;tr|Q3EPX0|Q3EPX0_BACTI;tr|A0A243JD91|A0A243JD91_BACTU;tr|A0A242Y810|A0A242Y810_BACTU;tr|A0A0F6J3E5|A0A0F6J3E5_BACTU;tr|A0A2C9YVS7|A0A2C9YVS7_BACUD;tr|A0A243L0K3|A0A243L0K3_BACTU;tr|A0A0K0S2E4|A0A0K0S2E4_BACT3;tr|A0A243B0N2|A0A243B0N2_BACTU;tr|A0A242ZS70|A0A242ZS70_BACTU;tr|V5M6E0|V5M6E0_BACTU;tr|A0A0F6FMW2|A0A0F6FMW2_BACTK;tr|A0A243IP93|A0A243IP93_BACTU;tr|A0A0D1NT9…	DUF4075 domain-containing protein OS=Bacillus thuringiensis OX=1428 GN=BJG91_25910 PE=4 SV=1	0	2.36402	0.0001
tr|A0A1W6WPN9|A0A1W6WPN9_BACTU	421	43423.4	LNHPDGLLLR;ELLLASLLMSSR;GLLGEHAVEK;LTGVVAVR;NLEGEEVPQLVESGK;GLVVFNTPGANANAVK;NLEGEEVPQLVESGKK;NSVNYPNVELPYLGK;AGAGVNNLPVER;ALEEDLLTHYVTDFPNENVLK;EYLETGNLR;NVTATPHLGASTSESEENCAVMAAR;VQTLNQLAEK;GLQVFTEER	1;1;1;1;1;1;1;1;1;1;1;1;1;1	14	46	181488:1:all.mgf;181535:1:all.mgf;181516:1:all.mgf;181460:1:all.mgf;181390:1:all.mgf;181435:1:all.mgf;203044:1:all.mgf;181674:1:all.mgf;112677:1:all.mgf;194959:1:all.mgf;195099:1:all.mgf;89496:1:all.mgf;117823:1:all.mgf;117852:1:all.mgf;117918:1:all.mgf;117907:1:all.mgf;117878:1:all.mgf;3825:1:all.mgf;3665:1:all.mgf;3832:1:all.mgf;3764:1:all.mgf;3793:1:all.mgf;3737:1:all.mgf;53858:1:all.mgf;53890…	tr|A0A1Y0TKB8|A0A1Y0TKB8_BACTU;tr|A0A0K0QFE1|A0A0K0QFE1_BACTU;tr|A0A243DTG8|A0A243DTG8_BACUD;tr|A0A0F6J0P8|A0A0F6J0P8_BACTU;tr|A0A243L2B7|A0A243L2B7_BACTU;tr|A0A243AG40|A0A243AG40_BACTU;tr|A0A0F6G0U5|A0A0F6G0U5_BACTK;tr|A0A243KGH0|A0A243KGH0_BACUH;tr|A0A243FPB7|A0A243FPB7_BACTU;tr|A0A243LB80|A0A243LB80_BACTJ;tr|M1PMK9|M1PMK9_BACTU;tr|A0A243DH80|A0A243DH80_BACTU;tr|A0A1C9BVU2|A0A1C9BVU2_BACTU;tr|A…	3-phosphoglycerate dehydrogenase OS=Bacillus thuringiensis OX=1428 GN=CAB88_16330 PE=3 SV=1	0	1.10273	0.0001
tr|A0A231HU91|A0A231HU91_BACTU	131	63305.9	ATGESEEVKVEELQTYLANLLK;EMGENLYNSLQEQGYEVLLDDR;GLEVGHVFK;AYSNLFTR;TQPLLMGCYGLGVSR;AGAVELLMPAMQAAELWQESGR;EFALGATHEEVLTDLVR;FADADLFGLPVR;KADEGLVEVK;SHQLLLR;DAYSFHATQESLDEVYDR;AVLADSGAMGGK;QSMVFSPTLR	1;1;1;1;1;1;1;1;1;1;1;1;1	13	46	17654:1:all.mgf;17821:1:all.mgf;17808:1:all.mgf;151163:1:all.mgf;131342:1:all.mgf;151267:1:all.mgf;181618:1:all.mgf;181589:1:all.mgf;181648:1:all.mgf;181505:1:all.mgf;181480:1:all.mgf;181453:1:all.mgf;181523:1:all.mgf;181424:1:all.mgf;181560:1:all.mgf;29559:1:all.mgf;80043:1:all.mgf;30216:1:all.mgf;79937:1:all.mgf;30046:1:all.mgf;113340:1:all.mgf;89096:1:all.mgf;113536:1:all.mgf;113325:1:all.mgf;…	tr|A0A0F6FMD6|A0A0F6FMD6_BACTK;tr|A0A193CW83|A0A193CW83_BACTU	Proline--tRNA ligase OS=Bacillus thuringiensis OX=1428 GN=proS PE=3 SV=1	0	1.07072	0.0691931
tr|A0A2A9W4H8|A0A2A9W4H8_BACTU	13	47424.8	WLVNVGDHVNK;AVENLTMPQLGESVTEGTLSK;VLDGLLCGK;KEEAVAAVVEAR;FSPAVLK;VEAAKPVSVPTMPGDLELPVTGVR;ALAANMLR;KEEAVAAVVEARPEAPK;ELTELAGK;VKELLENMSENNTSVY;DMVNLCLSLDHR;VKQPTDGKPR	1;1;1;1;1;1;1;1;1;1;1;1	12	46	30803:1:all.mgf;30834:1:all.mgf;30609:1:all.mgf;30708:1:all.mgf;30747:1:all.mgf;30848:1:all.mgf;30536:1:all.mgf;30775:1:all.mgf;30442:1:all.mgf;30564:1:all.mgf;142483:1:all.mgf;168534:1:all.mgf;168391:1:all.mgf;168510:1:all.mgf;168671:1:all.mgf;168566:1:all.mgf;34115:1:all.mgf;33835:1:all.mgf;34143:1:all.mgf;33975:1:all.mgf;33923:1:all.mgf;34031:1:all.mgf;34004:1:all.mgf;34070:1:all.mgf;34087:1:a…	tr|A0A2B3LAH0|A0A2B3LAH0_BACTU;tr|A0A243ECQ6|A0A243ECQ6_BACTU;tr|A0A243L1M7|A0A243L1M7_BACUH;tr|A0A2C2EW33|A0A2C2EW33_BACTU;tr|A0A2B9RBD8|A0A2B9RBD8_BACTU;tr|A0A1E7ZKV3|A0A1E7ZKV3_BACTU;tr|A0A1Y0TS89|A0A1Y0TS89_BACTU;tr|A0A2C9YX32|A0A2C9YX32_BACTY;tr|A0A243J701|A0A243J701_BACTU;tr|A0A243DQY7|A0A243DQY7_BACUD;tr|A0A0G4CVG5|A0A0G4CVG5_BACTO;tr|A0A242ZXW2|A0A242ZXW2_BACTU;tr|A0A0F6FN62|A0A0F6FN62_BA…	Dihydrolipoamide acetyltransferase component of pyruvate dehydrogenase complex OS=Bacillus thuringiensis OX=1428 GN=CN411_23060 PE=3 SV=1	0	1.12848	0.00039996
tr|A0A2B9REH5|A0A2B9REH5_BACTU	1285	35905.2	EALLEAASK;LAQDGLSAHLLDLR;LAGPDVPAMPYAPTMEK;FFMVNPDKVEK;LVLPSTPYDAK;AVMSYLDALTLAMR;FFMVNPDK;GEVPEDDYVLPLGK;EGSLMSEVAALLAENCLFDLDAPLAR;VFVLGEDVGK;VLLVTEDNK;TVYPLDKEALLEAASK;ALDAPLAESALAGVALGAAMYGMR;DEDPVLFFEHK;SNNDWTCPVTLR;VFVLGEDVGKK	1;1;1;1;1;1;1;1;1;1;1;1;1;1;1;1	16	46	122260:1:all.mgf;122121:1:all.mgf;121983:1:all.mgf;9264:1:all.mgf;33476:1:all.mgf;9195:1:all.mgf;9415:1:all.mgf;166193:1:all.mgf;187672:1:all.mgf;166174:1:all.mgf;208756:1:all.mgf;208893:1:all.mgf;7629:1:all.mgf;7705:1:all.mgf;7608:1:all.mgf;7653:1:all.mgf;7679:1:all.mgf;206392:1:all.mgf;206340:1:all.mgf;206365:1:all.mgf;206284:1:all.mgf;184965:1:all.mgf;206312:1:all.mgf;206405:1:all.mgf;206535:1…	tr|A0A0G3E263|A0A0G3E263_BACTU;tr|A0A243ECU1|A0A243ECU1_BACTU;tr|A0A242XV29|A0A242XV29_BACTU;tr|A0A0F6JFV7|A0A0F6JFV7_BACTU;tr|A0A243DR25|A0A243DR25_BACUD;tr|A0A243KMF6|A0A243KMF6_BACTU;tr|C3H604|C3H604_BACTU;tr|A0A0K0SD54|A0A0K0SD54_BACT3;tr|A0A243BET9|A0A243BET9_BACTU;tr|A0A242ZWS7|A0A242ZWS7_BACTU;tr|A0A0F6FVA1|A0A0F6FVA1_BACTK;tr|A0A243IQ96|A0A243IQ96_BACTU;tr|V5MHQ9|V5MHQ9_BACTU;tr|A0A243L1S…	Alpha-ketoacid dehydrogenase subunit beta OS=Bacillus thuringiensis OX=1428 GN=C6351_08330 PE=4 SV=1	0	1.11274	0.0001
tr|A0A0F6FNF8|A0A0F6FNF8_BACTK	1097	163405	YSTNTLSNFFR;LYEATQLEPLTLK;DQAEMLDVPLTAGGSDSQDLNR;NLADFLK;TSFGGGLYLTK;LYETPLQDLYTYLR;LDTTNYHLNLSLPETK;EHLQLLEQMATK;EAWGHFAQGPAGLLSR;LSELEENNPLALR;DVTELLLDYLR;ESVAVVTNPALDR;TVLGERPSLLSGAK;FGVNAELLNSSNLLELK;AGADFLNLSGFDGGTGAAR;GFGYGAQK;LWLDPHLVTAK;HVVPTEEVSLGLK;GALYVQGNADAR;ENLDLCLQSLVK;ELVGVGVEQR;NFTLLFESDDVTNSDALGPLGK;LTGQLGYTNSQALVGR;TANQLAK;VPVVPNLGTLAVGLAK;LSGADMLLGGR	1;1;1;1;1;1;1;1;1;1;1;1;1;1;1;1;1;1;1;1;1;1;1;1;1;1	26	45	128213:1:all.mgf;128058:1:all.mgf;128222:1:all.mgf;211808:1:all.mgf;211670:1:all.mgf;78822:1:all.mgf;186025:1:all.mgf;207347:1:all.mgf;185887:1:all.mgf;6372:1:all.mgf;6360:1:all.mgf;112268:1:all.mgf;112127:1:all.mgf;7744:1:all.mgf;184995:1:all.mgf;185052:1:all.mgf;78733:1:all.mgf;78869:1:all.mgf;78898:1:all.mgf;78715:1:all.mgf;146515:1:all.mgf;146500:1:all.mgf;65402:1:all.mgf;65542:1:all.mgf;1204…	tr|A0A243G5L2|A0A243G5L2_BACTU;tr|A0A243H4P7|A0A243H4P7_BACTU	Uncharacterized protein OS=Bacillus thuringiensis subsp. kurstaki OX=29339 GN=BG08_5445 PE=4 SV=1	0	0.997003	0.941406
tr|A0A0G3E382|A0A0G3E382_BACTU	811	8695.49	ALLEEVPGVLEVEQVF;MENPHMQEQVLEVLDK;LMGACGSCPSSTLTLK;LRPFLLR	1;1;1;1	4	45	176448:1:all.mgf;176599:1:all.mgf;176730:1:all.mgf;177152:1:all.mgf;176304:1:all.mgf;176163:1:all.mgf;125100:1:all.mgf;124232:1:all.mgf;126857:1:all.mgf;124088:1:all.mgf;126941:1:all.mgf;126815:1:all.mgf;125036:1:all.mgf;53330:1:all.mgf;53186:1:all.mgf;53212:1:all.mgf;125126:1:all.mgf;53018:1:all.mgf;126940:1:all.mgf;53160:1:all.mgf;126913:1:all.mgf;53078:1:all.mgf;126692:1:all.mgf;124995:1:all.m…	tr|A0A2C9YTT3|A0A2C9YTT3_BACTU;tr|A0A242YRY5|A0A242YRY5_BACTU;tr|Q3EZG8|Q3EZG8_BACTI;tr|A0A243IBP2|A0A243IBP2_BACTU;tr|M1R2N4|M1R2N4_BACTU;tr|A0A242XBI1|A0A242XBI1_BACTU;tr|A0A243NKD6|A0A243NKD6_BACTU;tr|A0A242Y1X2|A0A242Y1X2_BACTU;tr|A0A243J691|A0A243J691_BACTU;tr|A0A242W685|A0A242W685_BACTU;tr|A0A243DNR1|A0A243DNR1_BACUD;tr|Q6HBV7|Q6HBV7_BACHK;tr|A0A243L0B0|A0A243L0B0_BACTU;tr|C3H860|C3H860_BAC…	NifU family protein OS=Bacillus thuringiensis OX=1428 GN=yutI PE=4 SV=1	0	1.11715	0.00159984
tr|A0A1E7ZL93|A0A1E7ZL93_BACTU	889	68215.3	LDLLTTAPSVLYK;AQLLDSMDLER;SVGSVEVPQEAFMAVLK;EFEVTEVGVFTPK;MDLLLNNEQVDALSFLVHR;LELNDSALEFEPETSQALGFGFR;LNAVQLNYK;LDLPSADPER;AGLGLEELLEQLVEK;RPAAEPLAGYR;VGDTLTHAK;VPAPSGDSEEPLQCMLFDSLYDPYR;VEEPFVK;NFSLLAHLDHGK	1;1;1;1;1;1;1;1;1;1;1;1;1;1	14	45	107023:1:all.mgf;83950:1:all.mgf;83874:1:all.mgf;107051:1:all.mgf;107037:1:all.mgf;83925:1:all.mgf;83979:1:all.mgf;84136:1:all.mgf;83995:1:all.mgf;146018:1:all.mgf;145851:1:all.mgf;13582:1:all.mgf;13650:1:all.mgf;189148:1:all.mgf;210350:1:all.mgf;145333:1:all.mgf;145457:1:all.mgf;145389:1:all.mgf;145289:1:all.mgf;61717:1:all.mgf;111690:1:all.mgf;216176:1:all.mgf;216231:1:all.mgf;216020:1:all.mgf;…	tr|A0A243J8L0|A0A243J8L0_BACTU;tr|A0A243DQH7|A0A243DQH7_BACUD;tr|A0A243KIT7|A0A243KIT7_BACTU;tr|W8YGJ1|W8YGJ1_BACTU;tr|A0A243ITZ0|A0A243ITZ0_BACTU;tr|A0A0F6FRI0|A0A0F6FRI0_BACTK;tr|A0A0D1R5S6|A0A0D1R5S6_BACTU;tr|A0A243N3B3|A0A243N3B3_BACTV;tr|A0A193CXG3|A0A193CXG3_BACTU;tr|A0A243LZN7|A0A243LZN7_BACTJ;tr|C3E8Q7|C3E8Q7_BACTU;tr|A0A242ZHJ7|A0A242ZHJ7_BACTU;tr|A0A243F724|A0A243F724_BACUK;tr|A0A243C0C…	Elongation factor 4 OS=Bacillus thuringiensis OX=1428 GN=lepA PE=3 SV=1	0	0.916906	0.00279972
tr|A0A243FYR9|A0A243FYR9_BACTU	1734	38595.7	YETSVQNLHR;EDGVNELVHSFPLELSLPR;KDDSAYSLR;VNQTEDLFLNTGQLLYLPVSR;SLDYVETR;ESDEWEDYAFEPFQLEER;MYFVQEGDTLESLADRYETSVQNLHR;EEEQETTPQFELFGR;DENALYLTK;MYFVQEGDTLESLADR;LFTKEPEEEFTK;GQLDLTGEYVAR;ESVWFQK	1;1;1;1;1;1;1;1;1;1;1;1;1	13	45	117146:1:all.mgf;39107:1:all.mgf;38966:1:all.mgf;38705:1:all.mgf;39596:1:all.mgf;38911:1:all.mgf;38940:1:all.mgf;38967:1:all.mgf;38824:1:all.mgf;38884:1:all.mgf;38840:1:all.mgf;39754:1:all.mgf;39231:1:all.mgf;39277:1:all.mgf;93743:1:all.mgf;93736:1:all.mgf;93773:1:all.mgf;109524:1:all.mgf;109677:1:all.mgf;109619:1:all.mgf;109592:1:all.mgf;109697:1:all.mgf;109564:1:all.mgf;25443:1:all.mgf;25274:1:…	tr|A0A243N2Q8|A0A243N2Q8_BACTV;tr|W8YHZ2|W8YHZ2_BACTU;tr|A0A0F6FWH9|A0A0F6FWH9_BACTK;tr|A0A243C2B4|A0A243C2B4_BACTU	Stage VI sporulation protein D OS=Bacillus thuringiensis OX=1428 GN=BK774_31430 PE=4 SV=1	0	1.03242	0.277272
tr|Q3EJD4|Q3EJD4_BACTI	2829	6698.56	TVEALVTNNDLEDAK	1	1	45	78442:1:all.mgf;78579:1:all.mgf;77925:1:all.mgf;78889:1:all.mgf;54784:1:all.mgf;77644:1:all.mgf;78178:1:all.mgf;102197:1:all.mgf;77743:1:all.mgf;102337:1:all.mgf;78558:1:all.mgf;54645:1:all.mgf;78931:1:all.mgf;79033:1:all.mgf;77797:1:all.mgf;78840:1:all.mgf;78417:1:all.mgf;78607:1:all.mgf;54504:1:all.mgf;79382:1:all.mgf;79225:1:all.mgf;79423:1:all.mgf;78859:1:all.mgf;78371:1:all.mgf;78392:1:all.m…	-	SSU ribosomal protein S20P OS=Bacillus thuringiensis serovar israelensis ATCC 35646 OX=339854 GN=RBTH_00726 PE=4 SV=1	0.000522739	0.972402	0.380662
tr|A0A0F6FVD1|A0A0F6FVD1_BACTK	1006	46348.7	EHVDAPTLVHGLVTK;DVTATVNSLPLLASSLMSK;ESELDLAVGLMLR;LAVLGQSGNLTPADK;VQQGESLVTLYANR;LAAGADALVLDVK;NTMAVLSDMSQPLGEALGNALEVQEALDTLQGK;ADLTMAMVNSGDTLDLSALEGVK;LPQAQFK;EDGYVSELVADELGTAAMLLGAGR;KLAAGADALVLDVK;TFLSAQGGDASVVDDPSKLPQAQFK;LAVLGQSGNLTPADKK;MVDLLAK;TFLSAQGGDASVVDDPSK;LGNNVGR;GLGHTGGTLDKLEAVPGFHVELENDEFMR	1;1;1;1;1;0;1;1;1;1;0;1;1;0;1;0;1	13	44	182096:1:all.mgf;182234:1:all.mgf;182129:1:all.mgf;182056:1:all.mgf;182233:1:all.mgf;182194:1:all.mgf;182297:1:all.mgf;182375:1:all.mgf;173816:1:all.mgf;173851:1:all.mgf;173737:1:all.mgf;107479:1:all.mgf;173757:1:all.mgf;217284:1:all.mgf;170393:1:all.mgf;217004:1:all.mgf;217142:1:all.mgf;217427:1:all.mgf;217563:1:all.mgf;206107:1:all.mgf;206290:1:all.mgf;206234:1:all.mgf;206260:1:all.mgf;206134:1…	tr|A0A231I3U2|A0A231I3U2_BACTU	Pyrimidine-nucleoside phosphorylase family protein OS=Bacillus thuringiensis subsp. kurstaki OX=29339 GN=pdp PE=3 SV=1	0	1.04995	0.120588
tr|A0A0F6FVK4|A0A0F6FVK4_BACTK	1493	56234.3	DLLLFLEEYSR;EMDLTSDEALEFAK;LAWSLDDLEEEEVEK;KVSQYDDLWNLDNR;ELEWDVSFLR;LFEDLEER;TSLNPYYLGLK;LQYDLGLSK;DMVESMAATADR;EDMYLFQR;VSQYDDLWNLDNR;LMNEGWASYWHQR;VLDKEWEHVR;EEMLYFWPQLETK;GVVFSYDGK	1;1;1;1;1;1;1;1;1;1;1;1;1;1;1	15	44	65593:1:all.mgf;65600:1:all.mgf;65625:1:all.mgf;56884:1:all.mgf;56743:1:all.mgf;56548:1:all.mgf;61000:1:all.mgf;61138:1:all.mgf;60860:1:all.mgf;166453:1:all.mgf;213224:1:all.mgf;213249:1:all.mgf;213614:1:all.mgf;213168:1:all.mgf;213440:1:all.mgf;213163:1:all.mgf;213417:1:all.mgf;213279:1:all.mgf;213196:1:all.mgf;213441:1:all.mgf;57283:1:all.mgf;57219:1:all.mgf;57357:1:all.mgf;57365:1:all.mgf;5725…	tr|A0A243GXN4|A0A243GXN4_BACTU	SpoVR like family protein OS=Bacillus thuringiensis subsp. kurstaki OX=29339 GN=BG08_5107 PE=4 SV=1	0	1.06803	0.113489
tr|A0A0G3E6H3|A0A0G3E6H3_BACTU	1380	20616	LLVLQPYDK;TSLGDLEK;ETDKYLAK;VQVDYYGAPTPVVQLANLTVPEAR;LAFPALTEER;ADLGLNPSNDGTVLR;ANASVLDK;AVAAYSR	1;1;1;1;1;1;1;1	8	44	33276:1:all.mgf;33249:1:all.mgf;33445:1:all.mgf;33620:1:all.mgf;33065:1:all.mgf;33489:1:all.mgf;33304:1:all.mgf;33362:1:all.mgf;33343:1:all.mgf;56831:1:all.mgf;57040:1:all.mgf;33204:1:all.mgf;56814:1:all.mgf;33109:1:all.mgf;33388:1:all.mgf;73153:1:all.mgf;73138:1:all.mgf;73011:1:all.mgf;94163:1:all.mgf;94150:1:all.mgf;94123:1:all.mgf;94247:1:all.mgf;82572:1:all.mgf;85232:1:all.mgf;85253:1:all.mgf…	tr|A0A243I3N0|A0A243I3N0_BACTU;tr|A0A243DEC0|A0A243DEC0_BACTU;tr|A0A243NQM7|A0A243NQM7_BACTU;tr|A0A243J616|A0A243J616_BACTU;tr|A0A243DS19|A0A243DS19_BACUD;tr|C3H523|C3H523_BACTU;tr|A0A243CDQ1|A0A243CDQ1_BACTU;tr|A0A0K0SC72|A0A0K0SC72_BACT3;tr|A0A242XEC3|A0A242XEC3_BACTU;tr|A0A0F6FKE5|A0A0F6FKE5_BACTK;tr|A0A243J102|A0A243J102_BACTU;tr|A0A0D1PFN5|A0A0D1PFN5_BACTU;tr|F0PQK7|F0PQK7_BACT0;tr|A0A243KYH…	Ribosome-recycling factor OS=Bacillus thuringiensis OX=1428 GN=frr PE=3 SV=1	0	1.11138	0.00019998
tr|A0A1R1LTE3|A0A1R1LTE3_BACTU	2065	26855.2	ALELETTAR;TLVEEQLTR;KLGEGTLDLASFR;EVDSLWEASFNHPFVK;KEVDSLWEASFNHPFVK;LGEGTLDLASFR;LDTLAEK;LKECQPEEPLYNEWLSAYGSDWFR	1;1;1;1;1;1;1;1	8	44	97730:1:all.mgf;97586:1:all.mgf;97672:1:all.mgf;97612:1:all.mgf;97715:1:all.mgf;97579:1:all.mgf;74365:1:all.mgf;97783:1:all.mgf;74505:1:all.mgf;97811:1:all.mgf;97756:1:all.mgf;97642:1:all.mgf;97547:1:all.mgf;97590:1:all.mgf;97982:1:all.mgf;97759:1:all.mgf;97900:1:all.mgf;97748:1:all.mgf;97923:1:all.mgf;97954:1:all.mgf;97785:1:all.mgf;97842:1:all.mgf;97813:1:all.mgf;97886:1:all.mgf;7449:1:all.mgf;…	tr|Q3EKQ7|Q3EKQ7_BACTI;tr|A0A243DDR0|A0A243DDR0_BACTU;tr|A0A242Y593|A0A242Y593_BACTU;tr|A0A243DKC5|A0A243DKC5_BACUD;tr|A0A243JXY3|A0A243JXY3_BACTU;tr|A0A0G4D260|A0A0G4D260_BACTO;tr|A0A0F6FPS1|A0A0F6FPS1_BACTK;tr|A0A0D1NP80|A0A0D1NP80_BACTU;tr|C3H1G8|C3H1G8_BACTU;tr|A0A243KW56|A0A243KW56_BACUH;tr|A0A243N7I4|A0A243N7I4_BACTV;tr|A0A243MB47|A0A243MB47_BACTU;tr|A0A243M9K3|A0A243M9K3_BACTJ;tr|C3ECA1|C3…	Aminopyrimidine aminohydrolase OS=Bacillus thuringiensis OX=1428 GN=tenA PE=3 SV=1	0	0.879783	0.00039996
tr|A0A243GZC6|A0A243GZC6_BACTU	1505	47818.5	VDSPQPGDLVFFQGTYK;KVSDTEQLLEK;SQLNTQNDTLHK;LVALQEQPNTNVVTEVLVNSK;KPAPNVGGVLGK;MDTVVTSMTSTEGQLK;VSDTEQLLEK;GYWNSVSK;NVADLVDR;ATAVNDLSGK;LLESDEDLMK;GLAYGDLNSSYNQK;HFLGYGR	1;1;1;1;1;1;1;1;1;1;1;1;1	13	44	11234:1:all.mgf;11416:1:all.mgf;11294:1:all.mgf;11265:1:all.mgf;11442:1:all.mgf;11209:1:all.mgf;11389:1:all.mgf;11178:1:all.mgf;11330:1:all.mgf;11361:1:all.mgf;11163:1:all.mgf;11429:1:all.mgf;97540:1:all.mgf;97683:1:all.mgf;93460:1:all.mgf;93487:1:all.mgf;37887:1:all.mgf;37950:1:all.mgf;37878:1:all.mgf;38025:1:all.mgf;37854:1:all.mgf;179992:1:all.mgf;179975:1:all.mgf;179998:1:all.mgf;72268:1:all.…	tr|A0A0F6FS58|A0A0F6FS58_BACTK	N-acetylmuramoyl-L-alanine amidase OS=Bacillus thuringiensis OX=1428 GN=BK775_35290 PE=4 SV=1	0	1.05604	0.370263
tr|A0A2T7YXZ2|A0A2T7YXZ2_BACTU	1777	55172.8	FDSVSEDLLNLGGPLA;KFDSVSEDLLNLGGPLA;VFLVNTGWTGGEYGVGK;EQAMYHFLSGYTSK;YAEMLGEK;LVLLGGTEYAGEMK;MNLGYTR;ALELANEFK;AMLQAALNGELAK;LADYNDTTLTENTR;LAWGAVNQPLSEEHFNK;LTSTGAVSASTGK;GVTSPQATFSTCFGSPFLPLDASR	1;1;1;1;1;1;1;1;1;1;1;1;1	13	44	196309:1:all.mgf;196381:1:all.mgf;196338:1:all.mgf;196242:1:all.mgf;196368:1:all.mgf;213563:1:all.mgf;192375:1:all.mgf;192430:1:all.mgf;192304:1:all.mgf;192236:1:all.mgf;106649:1:all.mgf;106845:1:all.mgf;106772:1:all.mgf;106745:1:all.mgf;106693:1:all.mgf;106930:1:all.mgf;81269:1:all.mgf;204702:1:all.mgf;81131:1:all.mgf;81408:1:all.mgf;204644:1:all.mgf;72993:1:all.mgf;122931:1:all.mgf;49600:1:all.…	tr|C3E9Y2|C3E9Y2_BACTU;tr|A0A0B5W4Y9|A0A0B5W4Y9_BACTU;tr|A0A243J8I0|A0A243J8I0_BACTU;tr|A0A243DRX7|A0A243DRX7_BACUD;tr|A0A242W4C8|A0A242W4C8_BACTU;tr|A0A0G4CU01|A0A0G4CU01_BACTO;tr|A0A243C9W6|A0A243C9W6_BACTU;tr|F0PM00|F0PM00_BACT0;tr|A0A243IKL5|A0A243IKL5_BACTU;tr|A0A0F6FPI3|A0A0F6FPI3_BACTK;tr|A0A0D1RLC5|A0A0D1RLC5_BACTU;tr|A0A2C9ZBR0|A0A2C9ZBR0_BACTU;tr|A0A243NQ81|A0A243NQ81_BACTV;tr|A0A193CZ6…	Phosphoenolpyruvate carboxykinase (ATP) OS=Bacillus thuringiensis OX=1428 GN=pckA PE=3 SV=1	0	0.794741	0.0001
tr|C3DPM8|C3DPM8_BACTS	1692	15010.9	TEPLFDGR;ELVNHPGAVALLALTDEGK;LVLVEQYR;LEPGEKPEVTAVR;ALLELPAGK	1;1;1;1;1	5	44	50144:1:all.mgf;50229:1:all.mgf;50115:1:all.mgf;50414:1:all.mgf;50049:1:all.mgf;50185:1:all.mgf;50284:1:all.mgf;50329:1:all.mgf;50064:1:all.mgf;50093:1:all.mgf;50202:1:all.mgf;50256:1:all.mgf;187129:1:all.mgf;187161:1:all.mgf;187029:1:all.mgf;186993:1:all.mgf;187248:1:all.mgf;187066:1:all.mgf;167436:1:all.mgf;208379:1:all.mgf;208294:1:all.mgf;208322:1:all.mgf;208267:1:all.mgf;208368:1:all.mgf;208…	tr|A0A0P0PGK0|A0A0P0PGK0_BACTU;tr|A0A0K0QGU2|A0A0K0QGU2_BACTU;tr|A0A0Q0WYW8|A0A0Q0WYW8_BACTU;tr|A0A1W6WS73|A0A1W6WS73_BACTU;tr|A0A1B1SU76|A0A1B1SU76_BACTU;tr|A0A243I3R5|A0A243I3R5_BACTU;tr|A0A242ZGY1|A0A242ZGY1_BACTU;tr|Q3ENR6|Q3ENR6_BACTI;tr|A0A243CPR3|A0A243CPR3_BACTU;tr|A0A242X897|A0A242X897_BACTU;tr|A0A243EFI9|A0A243EFI9_BACTU;tr|A0A243CEI2|A0A243CEI2_BACTU;tr|A0A243J6F1|A0A243J6F1_BACTU;tr|A…	ADP-ribose pyrophosphatase OS=Bacillus thuringiensis serovar sotto str. T04001 OX=527026 GN=bthur0004_39350 PE=3 SV=1	0	1.14302	0.0001
tr|C3H5T2|C3H5T2_BACTU	85	42338.1	VEKPLGYYTK;DPQGYGEALQEYDAR;EGGQELPLR;QTFADLGATVAENFGVK;LGLGNLR;VLARPFVGEPGNFTR;LPEVFAK;RDPQGYGEALQEYDAR;EYVPLLAYSPSMK;LSDLYDGEGVTESLR;PFVGEPGNFTR;MPEYGTSFLNELK;TVMNELK;HDYALKPFGR;LKEDDLLLLTADHGNDPLHPGTDHTR	1;1;1;1;1;1;1;1;1;1;1;1;1;1;1	15	44	161978:1:all.mgf;161874:1:all.mgf;161896:1:all.mgf;161916:1:all.mgf;161945:1:all.mgf;29156:1:all.mgf;29297:1:all.mgf;25102:1:all.mgf;25177:1:all.mgf;25135:1:all.mgf;25075:1:all.mgf;25161:1:all.mgf;25037:1:all.mgf;87081:1:all.mgf;87008:1:all.mgf;87107:1:all.mgf;87150:1:all.mgf;87218:1:all.mgf;87247:1:all.mgf;87193:1:all.mgf;4099:1:all.mgf;4238:1:all.mgf;77138:1:all.mgf;207568:1:all.mgf;207293:1:al…	tr|A0A2T7YW29|A0A2T7YW29_BACTU;tr|A0A0G3E844|A0A0G3E844_BACTU;tr|A0A243J8V3|A0A243J8V3_BACTU;tr|A0A243DRH8|A0A243DRH8_BACUD;tr|A0A243L1F1|A0A243L1F1_BACTU;tr|A0A0G4CWG6|A0A0G4CWG6_BACTO;tr|W8YFY9|W8YFY9_BACTU;tr|A0A0K0SD36|A0A0K0SD36_BACT3;tr|A0A242ZW45|A0A242ZW45_BACTU;tr|A0A0F6FW67|A0A0F6FW67_BACTK;tr|V5MF41|V5MF41_BACTU;tr|A0A243P0F0|A0A243P0F0_BACTV;tr|A0A193CWX6|A0A193CWX6_BACTU;tr|A0A243FLC…	Phosphopentomutase OS=Bacillus thuringiensis serovar huazhongensis BGSC 4BD1 OX=527030 GN=deoB PE=3 SV=1	0	0.916042	0.0187981
tr|A0A0F6FQ61|A0A0F6FQ61_BACTK	1387	25530.5	GNVLGMMPHPER;AVDELLGGAEGLK;VFQSLLK;ENNQLAFR	1;1;1;1	4	43	5415:1:all.mgf;5027:1:all.mgf;5165:1:all.mgf;5262:1:all.mgf;160975:1:all.mgf;5208:1:all.mgf;5177:1:all.mgf;5234:1:all.mgf;5447:1:all.mgf;161394:1:all.mgf;867:1:all.mgf;4942:1:all.mgf;5288:1:all.mgf;2420:1:all.mgf;161253:1:all.mgf;136490:1:all.mgf;136348:1:all.mgf;161112:1:all.mgf;147080:1:all.mgf;146937:1:all.mgf;147107:1:all.mgf;147340:1:all.mgf;146755:1:all.mgf;146891:1:all.mgf;147036:1:all.mgf…	tr|A0A231HVX0|A0A231HVX0_BACTU	Phosphoribosylformylglycinamidine synthase subunit PurQ OS=Bacillus thuringiensis subsp. kurstaki OX=29339 GN=purQ PE=3 SV=1	0	0.993476	0.89581
tr|A0A0Q0RBW4|A0A0Q0RBW4_BACTU	824	73654.8	DEHVQFGFR;LGFPVPLR;GFSEVDVAK;ALSGALK;HQFENMNTMLFHR;SDVPVGSFLSGGLDSSLLASLAR;MFSYLPSPGK;GPDDEGYFRDEHVQFGFR;EFMDEFPK;DVLYDSVK;NHNVFLSAK;LSLLDLEAGHQPLTYENDR;LEPGHYFVK;EEHLQALR	1;1;1;1;1;1;1;1;1;1;1;1;1;1	14	43	120131:1:all.mgf;119993:1:all.mgf;103854:1:all.mgf;103714:1:all.mgf;97751:1:all.mgf;97778:1:all.mgf;97893:1:all.mgf;97808:1:all.mgf;97847:1:all.mgf;97865:1:all.mgf;160822:1:all.mgf;160960:1:all.mgf;3088:1:all.mgf;2950:1:all.mgf;180130:1:all.mgf;52672:1:all.mgf;52738:1:all.mgf;52709:1:all.mgf;132327:1:all.mgf;132351:1:all.mgf;104416:1:all.mgf;5477:1:all.mgf;104451:1:all.mgf;104360:1:all.mgf;104333…	tr|A0A2C1J0V0|A0A2C1J0V0_BACTU;tr|A0A1C4D0T2|A0A1C4D0T2_BACTU;tr|A0A0B5NAU1|A0A0B5NAU1_BACTU;tr|A0A242Z693|A0A242Z693_BACTU;tr|J3ZRI4|J3ZRI4_BACTU;tr|A0A2C9YW05|A0A2C9YW05_BACTY;tr|M1QV47|M1QV47_BACTU;tr|A0A243IBD0|A0A243IBD0_BACTU;tr|A0A243E5F8|A0A243E5F8_BACTU;tr|A0A242WXN3|A0A242WXN3_BACTU;tr|A0A243NI85|A0A243NI85_BACTU;tr|A0A243BNG7|A0A243BNG7_BACTU;tr|A0A242Y145|A0A242Y145_BACTU;tr|A0A243KIS…	Asparagine synthase (Glutamine-hydrolyzing) OS=Bacillus thuringiensis OX=1428 GN=asnB PE=4 SV=1	0	0.885667	0.00209979
tr|A0A1B1SUS0|A0A1B1SUS0_BACTU	837	19901.3	KVENYEVK;TLLDYLDQK;LSVYEEEYR;TPAACGFR;SVMVAER;EGGTQLSAFK;VENYEVK;DENSLTVLQQQVESLQTER	1;1;1;0;1;1;1;1	7	43	94444:1:all.mgf;94600:1:all.mgf;94584:1:all.mgf;94463:1:all.mgf;189076:1:all.mgf;189419:1:all.mgf;189780:1:all.mgf;188862:1:all.mgf;189141:1:all.mgf;189021:1:all.mgf;189643:1:all.mgf;189000:1:all.mgf;8176:1:all.mgf;189048:1:all.mgf;189504:1:all.mgf;189279:1:all.mgf;188935:1:all.mgf;188964:1:all.mgf;189105:1:all.mgf;53482:1:all.mgf;53551:1:all.mgf;53454:1:all.mgf;53431:1:all.mgf;53568:1:all.mgf;53…	tr|A0A0K0QH52|A0A0K0QH52_BACTU;tr|A0A243FEV2|A0A243FEV2_BACTY;tr|A0A0K0SCL9|A0A0K0SCL9_BACT3;tr|A0A242ZWL2|A0A242ZWL2_BACTU;tr|A0A0F6FYD4|A0A0F6FYD4_BACTK;tr|A0A243IY39|A0A243IY39_BACTU;tr|V5MF96|V5MF96_BACTU;tr|A0A243KMX4|A0A243KMX4_BACUH;tr|A0A1C9BXM8|A0A1C9BXM8_BACTU;tr|A0A193CWN6|A0A193CWN6_BACTU;tr|A0A243J7I1|A0A243J7I1_BACTU;tr|A0A243FLR6|A0A243FLR6_BACTU;tr|A0A0F6J295|A0A0F6J295_BACTU;tr|M…	Dna-binding protein OS=Bacillus thuringiensis OX=1428 GN=BK774_01545 PE=4 SV=1	0	1.11823	0.0001
tr|A0A243G9A1|A0A243G9A1_BACTU	1339	37057.2	VLETVSEMLGDQSLLHV;LYLPTPEK;GLVQEFGR;TVSMSTALNEAMK;QVHTALAAAK;EGSDVTLVALGK;SLSPLDEDTLLSSVEK;GEVPEGYYTLSLGK;GFDLLDAPLKR;LTAPHTPVPFSPPLEK;VVVPSTPYDAK;GLLLAALEDDDPVLFFEDK;CSLATDLAALVADK;KGLEVEVLDPR;GLEVEVLDPR;GFDLLDAPLK;RDENVLLLGEDVAGGAQVDHLQDDEAWGGVLGVTK;LLVLDEANPR	1;0;0;0;0;0;1;1;0;0;0;0;0;1;0;0;0;0	4	43	216820:1:all.mgf;90934:1:all.mgf;88276:1:all.mgf;91320:1:all.mgf;91678:1:all.mgf;91436:1:all.mgf;91529:1:all.mgf;90987:1:all.mgf;91064:1:all.mgf;90881:1:all.mgf;91194:1:all.mgf;17089:1:all.mgf;91604:1:all.mgf;184427:1:all.mgf;184524:1:all.mgf;184456:1:all.mgf;184540:1:all.mgf;184689:1:all.mgf;184567:1:all.mgf;184387:1:all.mgf;184399:1:all.mgf;184483:1:all.mgf;184607:1:all.mgf;140193:1:all.mgf;140…	tr|A0A0F6FNA0|A0A0F6FNA0_BACTK;tr|J3U206|J3U206_BACTU;tr|A0A243JQ58|A0A243JQ58_BACTU;tr|A0A243EUJ8|A0A243EUJ8_BACUK	Alpha-ketoacid dehydrogenase subunit beta OS=Bacillus thuringiensis OX=1428 GN=BK774_12295 PE=4 SV=1	0	1.3674	0.0001
tr|V5MFV5|V5MFV5_BACTU	1825	86276.8	NDLHLHVPEGAVPK;VLVEGLHR;LVPLLPLR;GPLLCLVGPPGVGK;TLLEHFEQYLK;TVNPVFLLDELDK;VSNETFATVADVEEPGR;ESAQAAFSYLR;DEALLELLR;GDPSAALLEVLDPEQNHNFSDHYLEEPYDLSK;AEELQLDPNFHEK;QELLELVSVK;LADLLASHLPLK;VSLGGVRDESELR;VLEYLAVQK;ALQTELGDKEGK;VLPLGGLK;LEQSGMPEETMK;LVDLLGK	1;1;1;1;1;1;1;1;1;1;1;1;1;1;1;1;1;1;1	19	43	138024:1:all.mgf;202847:1:all.mgf;202782:1:all.mgf;202685:1:all.mgf;202759:1:all.mgf;202949:1:all.mgf;190699:1:all.mgf;190867:1:all.mgf;190559:1:all.mgf;104604:1:all.mgf;104474:1:all.mgf;104459:1:all.mgf;104613:1:all.mgf;59664:1:all.mgf;193681:1:all.mgf;193810:1:all.mgf;193820:1:all.mgf;78202:1:all.mgf;78341:1:all.mgf;184495:1:all.mgf;184355:1:all.mgf;147906:1:all.mgf;147905:1:all.mgf;147917:1:al…	tr|A0A0D1QQZ6|A0A0D1QQZ6_BACTU;tr|A0A1B1LD02|A0A1B1LD02_BACTU;tr|A0A2B4LAE1|A0A2B4LAE1_BACTU;tr|A0A0G3E213|A0A0G3E213_BACTU;tr|A0A242ZK39|A0A242ZK39_BACTU;tr|A0A243ERQ8|A0A243ERQ8_BACTY;tr|M1QSL0|M1QSL0_BACTU;tr|A0A243J7G5|A0A243J7G5_BACTU;tr|A0A243DQ36|A0A243DQ36_BACUD;tr|A0A0F6JF03|A0A0F6JF03_BACTU;tr|A0A0G4CUD2|A0A0G4CUD2_BACTO;tr|A0A0K0SE57|A0A0K0SE57_BACT3;tr|A0A242ZPS0|A0A242ZPS0_BACTU;tr|A…	Lon protease OS=Bacillus thuringiensis YBT-1518 OX=529122 GN=lon PE=2 SV=1	0	1.01716	0.655534
tr|A0A0B5WHS0|A0A0B5WHS0_BACTU	99	7343.57	GPQATNVNKK;TLEEGQEVTFEVEQGNR;GFGFLEVEGGEDVFVHFSALQGEGFK;GPQATNVNK	1;1;0;1	3	42	68933:1:all.mgf;92359:1:all.mgf;21910:1:all.mgf;92179:1:all.mgf;21838:1:all.mgf;69144:1:all.mgf;21850:1:all.mgf;92240:1:all.mgf;45351:1:all.mgf;45163:1:all.mgf;45248:1:all.mgf;69026:1:all.mgf;21940:1:all.mgf;68992:1:all.mgf;92308:1:all.mgf;45188:1:all.mgf;69255:1:all.mgf;21911:1:all.mgf;45235:1:all.mgf;21874:1:all.mgf;92186:1:all.mgf;68931:1:all.mgf;21892:1:all.mgf;92311:1:all.mgf;68991:1:all.mgf…	tr|A0A243F0R3|A0A243F0R3_BACTY;tr|A0A243I269|A0A243I269_BACTU;tr|A0A243E1F9|A0A243E1F9_BACTU;tr|M1PNB4|M1PNB4_BACTU;tr|A0A243NSV3|A0A243NSV3_BACTU;tr|A0A243J3L9|A0A243J3L9_BACTU;tr|A0A242Y6T2|A0A242Y6T2_BACTU;tr|A0A243DXX0|A0A243DXX0_BACUD;tr|A0A0F6J6E3|A0A0F6J6E3_BACTU;tr|A0A242WBG5|A0A242WBG5_BACTU;tr|Q6HFQ7|Q6HFQ7_BACHK;tr|A0A0G4CXW3|A0A0G4CXW3_BACTO;tr|A0A243CB67|A0A243CB67_BACTU;tr|W8Y6A2|W8…	Cold shock-like protein CspD OS=Bacillus thuringiensis OX=1428 GN=cspD PE=4 SV=1	0	1.29992	0.0001
tr|A0A0F6FKR5|A0A0F6FKR5_BACTK	603	41266.3	FGLEHTFVDTTNLEEVEEALRPNTK;ELGLTDTLFR;GDHVLLTDDVYGGTYR;ALAEFLNNHPK;ALYVETPTNPLLK;LGEPSTGSVNVPLYQTSTYK;KLSTLAK;MEEHETNSR	1;1;1;1;1;1;1;1	8	42	191034:1:all.mgf;191098:1:all.mgf;191111:1:all.mgf;210704:1:all.mgf;10858:1:all.mgf;210529:1:all.mgf;10798:1:all.mgf;10890:1:all.mgf;10998:1:all.mgf;11077:1:all.mgf;210789:1:all.mgf;11027:1:all.mgf;210507:1:all.mgf;210664:1:all.mgf;210732:1:all.mgf;10943:1:all.mgf;210759:1:all.mgf;10972:1:all.mgf;10937:1:all.mgf;210674:1:all.mgf;10802:1:all.mgf;10831:1:all.mgf;11057:1:all.mgf;121574:1:all.mgf;121…	tr|A0A231I251|A0A231I251_BACTU	Cys/Met metabolism PLP-dependent enzyme family protein OS=Bacillus thuringiensis subsp. kurstaki OX=29339 GN=BG08_1441 PE=3 SV=1	0	0.98793	0.720228
tr|A0A0F6FU86|A0A0F6FU86_BACTK	1824	46300.7	EDLEYTLEAVGR;FVNSGTEAVMTTLR;FMYGGAQDLLGVTPDLTALGK;HNLDLTLNR;EALEHLVGGVNSPSR;LMLQEGLNLAPSK;AVGGGAPVAMER;VLGGGLPLGAYGGK;AFAALADNK;YEAWFLTTEHTKEDLEYTLEAVGR;LDELGAMLEK;EAMPALDK	1;1;1;1;1;1;1;1;1;1;1;1	12	42	80696:1:all.mgf;80456:1:all.mgf;80711:1:all.mgf;80513:1:all.mgf;80544:1:all.mgf;80486:1:all.mgf;80457:1:all.mgf;80415:1:all.mgf;184363:1:all.mgf;184197:1:all.mgf;33442:1:all.mgf;33572:1:all.mgf;33433:1:all.mgf;110820:1:all.mgf;110964:1:all.mgf;85794:1:all.mgf;111097:1:all.mgf;110916:1:all.mgf;85899:1:all.mgf;85756:1:all.mgf;136455:1:all.mgf;136594:1:all.mgf;204707:1:all.mgf;204564:1:all.mgf;20459…	tr|A0A231HQT2|A0A231HQT2_BACTU	Glutamate-1-semialdehyde 2,1-aminomutase OS=Bacillus thuringiensis subsp. kurstaki OX=29339 GN=hemL PE=3 SV=1	0	1.0671	0.145485
tr|A0A0G3E987|A0A0G3E987_BACTU	2008	50895.5	ASQLGLK;MLVSVGR;SAEVYATAK;NVLLATGSR;KSEEFGVLASNVELNFAK;GVQHLMK;SEEFGVLASNVELNFAK;LDVFEGLGR;ENLGGTCLHK;LVTQLHK;TLLPLEDQDVSK;ALVYGESDGFVK;AKEYDLVLVGGGTGGYVAALR	1;1;1;1;1;1;1;1;1;1;1;1;1	13	42	160221:1:all.mgf;160194:1:all.mgf;160266:1:all.mgf;160250:1:all.mgf;160122:1:all.mgf;27899:1:all.mgf;27983:1:all.mgf;27871:1:all.mgf;27815:1:all.mgf;27804:1:all.mgf;27947:1:all.mgf;27843:1:all.mgf;71290:1:all.mgf;71367:1:all.mgf;71430:1:all.mgf;71702:1:all.mgf;71400:1:all.mgf;71311:1:all.mgf;71340:1:all.mgf;180030:1:all.mgf;211006:1:all.mgf;158320:1:all.mgf;158182:1:all.mgf;158275:1:all.mgf;15835…	tr|A0A242ZH37|A0A242ZH37_BACTU;tr|A0A243I5C8|A0A243I5C8_BACTU;tr|A0A242WAY4|A0A242WAY4_BACTU;tr|A0A243DQZ3|A0A243DQZ3_BACUD;tr|Q6HE01|Q6HE01_BACHK;tr|A0A243KNN7|A0A243KNN7_BACTU;tr|A0A0G4CVQ7|A0A0G4CVQ7_BACTO;tr|W8Y892|W8Y892_BACTU;tr|A0A2C9Z2E9|A0A2C9Z2E9_BACHU;tr|A0A243AU51|A0A243AU51_BACTU;tr|F0PV34|F0PV34_BACT0;tr|A0A0F6FV46|A0A0F6FV46_BACTK;tr|A0A243CNW7|A0A243CNW7_BACTU;tr|A0RIF7|A0RIF7_BAC…	Dihydrolipoyl dehydrogenase OS=Bacillus thuringiensis OX=1428 GN=BJG91_16850 PE=3 SV=1	0	1.00214	0.953005
tr|A0A242W740|A0A242W740_BACTU	492	40121.9	QLDDLFGNQVK;TLMSNPYNLAEAVK;LTTHDNPTYEK;ESDLVLGAVLLPGAK;GLLLAGVPGVK;MSAQLGAQFLEK;LVETAEEAWNQDMVMK;SLPLLAPMSEVAGR;VAMTPAGAVHLVQNGHEVFVQK;VTLLGGGQAGTNAAK;LAVGLGADVTLLDLSAER;TSTLALTNVTVPYAVQLANK;EPVASEYGYFR;GKVTLLGGGQAGTNAAK;GAGLGSGFTNEEYVQAGAK;HGVVHYAVANMPGAVPR;VKEPVASEYGYFR;LGLPTELK;DACLGNTALLK	0;0;0;0;0;0;1;0;0;0;0;0;0;0;1;0;0;0;0	2	42	167169:1:all.mgf;167310:1:all.mgf;167242:1:all.mgf;167114:1:all.mgf;167139:1:all.mgf;167085:1:all.mgf;167281:1:all.mgf;167210:1:all.mgf;167339:1:all.mgf;167064:1:all.mgf;167225:1:all.mgf;167256:1:all.mgf;165820:1:all.mgf;9305:1:all.mgf;54999:1:all.mgf;188174:1:all.mgf;9468:1:all.mgf;9325:1:all.mgf;165888:1:all.mgf;9538:1:all.mgf;7090:1:all.mgf;9260:1:all.mgf;165858:1:all.mgf;165721:1:all.mgf;9399…	-	Alanine dehydrogenase OS=Bacillus thuringiensis serovar mexicanensis OX=180868 GN=BK699_12360 PE=3 SV=1	0	1.04838	0.183082
tr|A0A243JLZ8|A0A243JLZ8_BACTU	1073	40456.6	SLMNLPFTTPSEELNNEFLQK;LVLEWLK;VYNFSAGPSLLPLPVLEK;VGEVQVLASSEQEK;YVDLPHLER;VPLVADMSSNLLSEQYDVSK;NLGPAGLTLALLK;FGLLYAGAQK;ASLYNAMPAHGVK;LDGLLSDEK;DLLGGADR;AGYVLTGSWSK;SSLLYHFLDESK;LDYVHLTTNNTLEGTK;LDGLLSDEKLDYVHLTTNNTLEGTK;SSYFQSLLEEASNLLR;LFTSPVDPAYR	1;1;1;1;1;1;1;1;1;1;1;1;1;1;1;1;1	17	42	212401:1:all.mgf;38476:1:all.mgf;38758:1:all.mgf;38617:1:all.mgf;62396:1:all.mgf;109138:1:all.mgf;109308:1:all.mgf;109260:1:all.mgf;151946:1:all.mgf;151900:1:all.mgf;152041:1:all.mgf;152015:1:all.mgf;100770:1:all.mgf;100491:1:all.mgf;100350:1:all.mgf;100444:1:all.mgf;100628:1:all.mgf;100756:1:all.mgf;139910:1:all.mgf;15252:1:all.mgf;15187:1:all.mgf;105873:1:all.mgf;105908:1:all.mgf;105771:1:all.m…	tr|A0A0F6FZR9|A0A0F6FZR9_BACTK;tr|A0A243NKN3|A0A243NKN3_BACTV;tr|A0A193CUH6|A0A193CUH6_BACTU;tr|A0A242YMV5|A0A242YMV5_BACTU;tr|A0A243EPG8|A0A243EPG8_BACUK;tr|A0A243CL87|A0A243CL87_BACTU;tr|W8Z1S0|W8Z1S0_BACTU;tr|A0A231HUI0|A0A231HUI0_BACTU	Phosphoserine aminotransferase OS=Bacillus thuringiensis serovar pirenaica OX=180863 GN=serC PE=3 SV=1	0	1.13191	0.00319968
tr|Q3EMZ7|Q3EMZ7_BACTI	704	51836.1	VTLEEMGGAR;TLEQLLPENQNAPFNMK;LDGKPVGLLANQPR;LAALPEEER;FEMYMSK;MAEMVLGEK;LFAQELLTGLAR;TACVMANDSTVK;DLDLYHLASEMVLDGLVHPNNLR;LTDQVEMFPGR;VLDEGSFYEVK;TPLVTPQEPK	1;1;1;1;1;1;1;1;1;1;1;1	12	42	120881:1:all.mgf;120827:1:all.mgf;120820:1:all.mgf;120917:1:all.mgf;120960:1:all.mgf;120859:1:all.mgf;210070:1:all.mgf;210126:1:all.mgf;186834:1:all.mgf;210025:1:all.mgf;203244:1:all.mgf;203111:1:all.mgf;203279:1:all.mgf;203212:1:all.mgf;203381:1:all.mgf;203307:1:all.mgf;203191:1:all.mgf;203362:1:all.mgf;27868:1:all.mgf;28090:1:all.mgf;28160:1:all.mgf;27792:1:all.mgf;27812:1:all.mgf;28129:1:all.m…	tr|A0A1T3UUP6|A0A1T3UUP6_BACTU;tr|A0A1B1L5Y7|A0A1B1L5Y7_BACTU;tr|A0A2B3JN09|A0A2B3JN09_BACTU;tr|A0A2B1SNF3|A0A2B1SNF3_BACTU;tr|A0A2C9YX89|A0A2C9YX89_BACTU;tr|A0A242YN97|A0A242YN97_BACTU;tr|M1Q9B3|M1Q9B3_BACTU;tr|A0A243BPZ7|A0A243BPZ7_BACTU;tr|A0A242Y3P3|A0A242Y3P3_BACTU;tr|A0A243JAG0|A0A243JAG0_BACTU;tr|A0A243K4Q8|A0A243K4Q8_BACTU;tr|Q6HIG8|Q6HIG8_BACHK;tr|A0A242WD99|A0A242WD99_BACTU;tr|A0A243DKI…	Propionyl-CoA carboxylase beta chain OS=Bacillus thuringiensis serovar israelensis ATCC 35646 OX=339854 GN=RBTH_01608 PE=4 SV=1	0	1.12684	0.00209979
tr|A0A0B5WCA6|A0A0B5WCA6_BACTU	1179	11827	AQQACVDAGAEEVLTSLK;SQQVTMSFSVVPQAK;LHYRPSTGVTLDEK;ALEVVQQSGVR;YRDEYAKPEAL;DVYSVVDK;YEVGAMETTLEGELDVLLDVVK	1;1;1;1;1;1;1	7	41	126855:1:all.mgf;126995:1:all.mgf;126924:1:all.mgf;126757:1:all.mgf;126814:1:all.mgf;126843:1:all.mgf;126897:1:all.mgf;127038:1:all.mgf;126785:1:all.mgf;31281:1:all.mgf;31190:1:all.mgf;204484:1:all.mgf;204700:1:all.mgf;31219:1:all.mgf;31115:1:all.mgf;31159:1:all.mgf;31131:1:all.mgf;204623:1:all.mgf;31242:1:all.mgf;204505:1:all.mgf;137050:1:all.mgf;160134:1:all.mgf;159992:1:all.mgf;162951:1:all.mg…	tr|Q3EYR2|Q3EYR2_BACTI;tr|A0A243FG13|A0A243FG13_BACTY;tr|A0A2C9YRR4|A0A2C9YRR4_BACTU;tr|A0A242XC76|A0A242XC76_BACTU;tr|M1Q9N7|M1Q9N7_BACTU;tr|A0A243E7N1|A0A243E7N1_BACTU;tr|A0A242WFK3|A0A242WFK3_BACTU;tr|A0A243JD28|A0A243JD28_BACTU;tr|A0A2C9YTD2|A0A2C9YTD2_BACUD;tr|Q6HP14|Q6HP14_BACHK;tr|A0A0F6J3H4|A0A0F6J3H4_BACTU;tr|A0A0G4D835|A0A0G4D835_BACTO;tr|C3GVX3|C3GVX3_BACTU;tr|A0A243B2V8|A0A243B2V8_BAC…	Thiamine-binding protein OS=Bacillus thuringiensis OX=1428 GN=ATN06_02025 PE=4 SV=1	0	0.825517	0.00019998
tr|A0A0B6BXD3|A0A0B6BXD3_BACTU	969	16200.6	LFPSKPYTAKPLEVR;LMFELAGVSEEVAR;GAPEGWVAVVKPGK	1;1;1	3	41	76365:1:all.mgf;76317:1:all.mgf;76664:1:all.mgf;76519:1:all.mgf;76366:1:all.mgf;76390:1:all.mgf;76529:1:all.mgf;76382:1:all.mgf;146724:1:all.mgf;17470:1:all.mgf;20747:1:all.mgf;16858:1:all.mgf;173756:1:all.mgf;169779:1:all.mgf;170065:1:all.mgf;170622:1:all.mgf;170484:1:all.mgf;20525:1:all.mgf;16494:1:all.mgf;146866:1:all.mgf;19208:1:all.mgf;16717:1:all.mgf;173683:1:all.mgf;21651:1:all.mgf;16520:1…	tr|A0A1B1KYU6|A0A1B1KYU6_BACTU;tr|A0A243IAS9|A0A243IAS9_BACTU;tr|A0A243CYL3|A0A243CYL3_BACTU;tr|M1PE34|M1PE34_BACTU;tr|A0A242XE63|A0A242XE63_BACTU;tr|A0A243E780|A0A243E780_BACTU;tr|A0A242WRE9|A0A242WRE9_BACTU;tr|A0A242YAG6|A0A242YAG6_BACTU;tr|A0A243JQT9|A0A243JQT9_BACTU;tr|A0A243KRV9|A0A243KRV9_BACTU;tr|A0A243NAV4|A0A243NAV4_BACTU;tr|A0A243DZG3|A0A243DZG3_BACUD;tr|A0A242WEI4|A0A242WEI4_BACTU;tr|A…	50S ribosomal protein L16 OS=Bacillus thuringiensis OX=1428 GN=rplP PE=3 SV=1	0	0.957912	0.353365
tr|A0A0F6FR70|A0A0F6FR70_BACTK	932	54756.9	AGANVLNLPDTVGYTNPEEYYSLFK;LLGLECELADYR;ALVGANAFAHESGLHQDGVLK;SLLALGK;EGSHQLSGFGVAQDVLEASAR;ATSLLVSR;LGLHVMEAGFAAASEGDFQSVK;DAAFEAFK;AGNAALEEVAVALHLR;EVTTYELLEPALLGESQNLFVLGK;SLFPTVQFSAEDATR;LQSLTQGQDALAHVHVELK;LANTLQNATVMSLAR;AFLAEAVELALR	1;1;1;1;1;1;1;1;1;1;1;1;1;1	14	41	63144:1:all.mgf;63072:1:all.mgf;63212:1:all.mgf;173025:1:all.mgf;173002:1:all.mgf;172919:1:all.mgf;172999:1:all.mgf;173059:1:all.mgf;173044:1:all.mgf;183658:1:all.mgf;183583:1:all.mgf;183527:1:all.mgf;4929:1:all.mgf;4792:1:all.mgf;188065:1:all.mgf;168426:1:all.mgf;202659:1:all.mgf;202454:1:all.mgf;202594:1:all.mgf;202544:1:all.mgf;202601:1:all.mgf;202517:1:all.mgf;202630:1:all.mgf;202731:1:all.mg…	-	2-isopropylmalate synthase OS=Bacillus thuringiensis subsp. kurstaki OX=29339 GN=leuA PE=3 SV=1	0	1.78008	0.0001
tr|A0A0P0PN37|A0A0P0PN37_BACTU	164	24088	GDSFLHELLMELNK;DKFSEMLMNVSENLK;FSEMLMNVSENLK;FVEALNQCALELANSVELMSNK;EGAQFFVEYK;AFLTPLER;LKDYESQCDDLRR	1;1;1;1;1;1;1	7	41	17412:1:all.mgf;195044:1:all.mgf;16854:1:all.mgf;41218:1:all.mgf;194876:1:all.mgf;41193:1:all.mgf;17550:1:all.mgf;16715:1:all.mgf;16853:1:all.mgf;16649:1:all.mgf;41335:1:all.mgf;217340:1:all.mgf;16574:1:all.mgf;41008:1:all.mgf;40282:1:all.mgf;41289:1:all.mgf;41245:1:all.mgf;41146:1:all.mgf;187552:1:all.mgf;210663:1:all.mgf;64003:1:all.mgf;177376:1:all.mgf;177519:1:all.mgf;177238:1:all.mgf;143339:…	tr|A0A0G3DZT7|A0A0G3DZT7_BACTU;tr|A0A243NAB5|A0A243NAB5_BACTU;tr|A0A243HUI6|A0A243HUI6_BACTU;tr|A0A243JC24|A0A243JC24_BACTU;tr|A0A242VY02|A0A242VY02_BACTU;tr|A0A243DQY0|A0A243DQY0_BACUD;tr|Q6HLA1|Q6HLA1_BACHK;tr|A0A243KWD4|A0A243KWD4_BACTU;tr|A0A0G4D646|A0A0G4D646_BACTO;tr|A0A243BUL3|A0A243BUL3_BACTU;tr|A0A0F6FRJ1|A0A0F6FRJ1_BACTK;tr|A0A243JI89|A0A243JI89_BACTU;tr|A0RBR1|A0RBR1_BACAH;tr|A0A0D1QT3…	DUF47 domain-containing protein OS=Bacillus thuringiensis OX=1428 GN=AYK81_12180 PE=4 SV=1	0	1.05785	0.171083
tr|A0A1B1SQK4|A0A1B1SQK4_BACTU	688	71941	VLGDTDQTGTLTR;LLAELPAQPKPGLQR;QMQENAYDESQLQVLEGLEAVR;LLAELPAQPK;SALEVSSLPGK;EGLTALVSLK;SYVEHLNR;LADCSSK;FKPDPELFQETTVYDFDTLATR;GLGEMNPTQLWETTMDPEVR;TLTESVFSEAFEK;GLPVADLK;EFHYEGGLK;HFQALLPLK;HPNPQFEGQTK;FLLENPNVAR;DPALSELYLVEGDSAGGSAK	1;1;1;1;1;1;1;1;1;1;1;1;1;1;1;1;1	17	41	96170:1:all.mgf;96313:1:all.mgf;54922:1:all.mgf;54853:1:all.mgf;54888:1:all.mgf;130454:1:all.mgf;129725:1:all.mgf;208223:1:all.mgf;139652:1:all.mgf;8346:1:all.mgf;8213:1:all.mgf;157238:1:all.mgf;157200:1:all.mgf;134626:1:all.mgf;22886:1:all.mgf;193386:1:all.mgf;193494:1:all.mgf;193438:1:all.mgf;193722:1:all.mgf;193582:1:all.mgf;170944:1:all.mgf;214872:1:all.mgf;170805:1:all.mgf;146911:1:all.mgf;1…	tr|A0A243DKI5|A0A243DKI5_BACUD;tr|A0A243KQP6|A0A243KQP6_BACTU;tr|A0A243J9J7|A0A243J9J7_BACTU;tr|A0A0F6FY01|A0A0F6FY01_BACTK;tr|A0A0D1RH86|A0A0D1RH86_BACTU;tr|A0A243NJ88|A0A243NJ88_BACTV;tr|A0A193CLI2|A0A193CLI2_BACTU;tr|A0A243JQT8|A0A243JQT8_BACTU;tr|A0A243LDR6|A0A243LDR6_BACTJ;tr|C3EBY2|C3EBY2_BACTU;tr|A0A243D6R6|A0A243D6R6_BACTU;tr|A0A242YRI0|A0A242YRI0_BACTU;tr|A0A243FB43|A0A243FB43_BACUK;tr|A…	DNA gyrase subunit B OS=Bacillus thuringiensis OX=1428 GN=gyrB PE=3 SV=1	0	0.946187	0.140786
tr|A0A2P0J810|A0A2P0J810_BACTU	273	81099.8	AFNLSSGAAVVR;ELFELVK;EWGLSSSELSTFYNR;WYSTGLNNLR;ALNQGNFSATMNR;GPGFTGGDLLR;NETDLELQNLNHEDCLK;MSEYENVEPFVSASTLQTGLGLAGK;VNLNPPFAQR;TNTLEPNSLTQLPLVK;GLGDALAVYHDSLESWVGNR;TNTGTFGDLR;DYHLDQVSNLVESLSDEFYLDEK;AGDYSDHCVK;LSTDSLK	1;1;1;1;1;0;1;1;1;1;1;0;1;1;1	13	41	29536:1:all.mgf;29953:1:all.mgf;29814:1:all.mgf;29676:1:all.mgf;168206:1:all.mgf;168067:1:all.mgf;10963:1:all.mgf;11128:1:all.mgf;32901:1:all.mgf;79447:1:all.mgf;79306:1:all.mgf;135704:1:all.mgf;180604:1:all.mgf;180672:1:all.mgf;163972:1:all.mgf;164037:1:all.mgf;163896:1:all.mgf;163703:1:all.mgf;163635:1:all.mgf;163755:1:all.mgf;163734:1:all.mgf;163620:1:all.mgf;163946:1:all.mgf;28626:1:all.mgf;2…	tr|Q6X181|Q6X181_BACTU;tr|M1QSQ1|M1QSQ1_BACTU;tr|A0A0F6IYR9|A0A0F6IYR9_BACTU;tr|A0A0F6FIH7|A0A0F6FIH7_BACTK;tr|Q546K2|Q546K2_BACTK;tr|Q93NJ5|Q93NJ5_BACTU;tr|W8R6V7|W8R6V7_BACTU;tr|A0A0R4X360|A0A0R4X360_BACTU;tr|K7NTG4|K7NTG4_BACTU;tr|F6GPL8|F6GPL8_BACTU;tr|F6GPM1|F6GPM1_BACTU;tr|Q5S1W9|Q5S1W9_BACTU;tr|A0A0R4XB48|A0A0R4XB48_BACTU;tr|A0A0A0Q2W2|A0A0A0Q2W2_BACTO;sp|Q45752|CR1IA_BACTK;tr|Q4LDH4|Q4LDH…	Cry1Ia delta-endotoxin (Fragment) OS=Bacillus thuringiensis OX=1428 PE=3 SV=1	0	0.840545	0.00259974
tr|A0A0B5NVF7|A0A0B5NVF7_BACTU	705	27548	VLAQAGLASR;SVVTDFFPELTQR;ELTPHEVK;LDYDTSGVLLMTNDGDFANVLMHPR;YAFLEVGSLRPGDAR;EMALVQLTLHEGR;AEELLQQGK;LKGPLTGEK	1;1;1;1;1;1;1;1	8	40	202374:1:all.mgf;202512:1:all.mgf;202326:1:all.mgf;202233:1:all.mgf;2271:1:all.mgf;202551:1:all.mgf;202654:1:all.mgf;202470:1:all.mgf;202578:1:all.mgf;202437:1:all.mgf;202521:1:all.mgf;202383:1:all.mgf;202189:1:all.mgf;2549:1:all.mgf;202413:1:all.mgf;2408:1:all.mgf;61517:1:all.mgf;61238:1:all.mgf;61254:1:all.mgf;61322:1:all.mgf;61659:1:all.mgf;61347:1:all.mgf;61297:1:all.mgf;61373:1:all.mgf;61800…	tr|A0A243HTE7|A0A243HTE7_BACTU;tr|A0A243CVP2|A0A243CVP2_BACTU;tr|A0A243DK58|A0A243DK58_BACTU;tr|A0A243NHR3|A0A243NHR3_BACTU;tr|A0A243JCC6|A0A243JCC6_BACTU;tr|A0A243DN85|A0A243DN85_BACUD;tr|A0A242W8E1|A0A242W8E1_BACTU;tr|Q6HL82|Q6HL82_BACHK;tr|A0A243KWH6|A0A243KWH6_BACTU;tr|A0A0G4D5L7|A0A0G4D5L7_BACTO;tr|A0A0K0S568|A0A0K0S568_BACT3;tr|A0A243JKF6|A0A243JKF6_BACTU;tr|A0A0F6FTF3|A0A0F6FTF3_BACTK;tr|A…	Pseudouridine synthase OS=Bacillus thuringiensis OX=1428 GN=rluB PE=3 SV=1	0	0.89506	0.00519948
tr|A0A0F6FTW8|A0A0F6FTW8_BACTK	138	66960.2	LQVDTLRPWDVSAVTPDQK;TLLSEQFLSVEK;ELQNLLNQLLELR;VLWELEEQLR;STHLFNK;ALSLGSSQSLK;TLTELQSYLQDSNR;KYVVPLK;YLESPFR;FDYSALDCYELAESLR;YQNLLDNK;TLSTLLNK;MELDSNVYGLLDTK;ELMLFVEK;VNTLDLSNVLQLEK;EVYDAAGLR;ELELLEQL;LDVEFSALLNR	1;1;1;1;1;1;1;1;1;1;1;1;1;1;1;1;1;1	18	40	33633:1:all.mgf;33495:1:all.mgf;33575:1:all.mgf;209810:1:all.mgf;209629:1:all.mgf;209771:1:all.mgf;209772:1:all.mgf;197935:1:all.mgf;176272:1:all.mgf;176133:1:all.mgf;175994:1:all.mgf;175851:1:all.mgf;197794:1:all.mgf;176330:1:all.mgf;195546:1:all.mgf;195702:1:all.mgf;195826:1:all.mgf;195406:1:all.mgf;195687:1:all.mgf;158515:1:all.mgf;203579:1:all.mgf;203441:1:all.mgf;11213:1:all.mgf;11041:1:all.…	tr|A0A243EU20|A0A243EU20_BACUK;tr|A0A243H0F5|A0A243H0F5_BACTU	Oligoendopeptidase, M3 family protein OS=Bacillus thuringiensis subsp. kurstaki OX=29339 GN=BG08_2650 PE=3 SV=1	0	0.98169	0.554245
tr|A0A0G4CRG1|A0A0G4CRG1_BACTO	1083	18391	AFANQQGER;NDDPFSNVGQPLDLSDDDLPF;KGSLAGVDGR;EADFLNCVLWR;GSLAGVDGR;KQAENVANYLK;VYVTEVLAESVQFLEPR;GSFNQQPSGAGFGNQGSNPFGQSSNSGNQGNSGFTK;QAENVANYLK	1;1;1;1;1;1;1;1;1	9	40	45870:1:all.mgf;46011:1:all.mgf;22580:1:all.mgf;45731:1:all.mgf;22441:1:all.mgf;22302:1:all.mgf;132360:1:all.mgf;132430:1:all.mgf;132395:1:all.mgf;132470:1:all.mgf;116290:1:all.mgf;116362:1:all.mgf;116223:1:all.mgf;116266:1:all.mgf;116321:1:all.mgf;37120:1:all.mgf;37680:1:all.mgf;37405:1:all.mgf;37269:1:all.mgf;36979:1:all.mgf;37530:1:all.mgf;37815:1:all.mgf;37542:1:all.mgf;46786:1:all.mgf;46687:…	tr|C3EBW2|C3EBW2_BACTU;tr|A0A0K0SGP5|A0A0K0SGP5_BACT3;tr|A0A2T7YGU0|A0A2T7YGU0_BACTU;tr|C3H9N4|C3H9N4_BACTU;tr|A0A0G3E1Q1|A0A0G3E1Q1_BACTU;tr|A0A243DKK4|A0A243DKK4_BACUD;tr|A0A243KV84|A0A243KV84_BACTU;tr|W8YC32|W8YC32_BACTU;tr|F0PXC4|F0PXC4_BACT0;tr|A0A243J9L6|A0A243J9L6_BACTU;tr|A0A0F6FR11|A0A0F6FR11_BACTK;tr|A0A0D1RH57|A0A0D1RH57_BACTU;tr|A0A193D0N2|A0A193D0N2_BACTU;tr|A0A243JQW3|A0A243JQW3_BAC…	Single-stranded DNA-binding protein OS=Bacillus thuringiensis subsp. tolworthi OX=1442 GN=KNN_00016 PE=3 SV=1	0	1.00229	0.951705
tr|A0A242ZIV7|A0A242ZIV7_BACTU	1381	21132.8	LQASSTLER;GFSSVEESVEHSVSVLR;VAGAVLSHPFGSLMR;YSGLDLEQFLR;LVELLPK;SLEELLQYNEK;MVLLSCMDTR;NHPLLPEEVPVHGLVLDPDTGK	1;1;1;1;1;1;1;1	8	40	70831:1:all.mgf;70968:1:all.mgf;70689:1:all.mgf;190525:1:all.mgf;190449:1:all.mgf;170643:1:all.mgf;190593:1:all.mgf;190380:1:all.mgf;170616:1:all.mgf;190423:1:all.mgf;190566:1:all.mgf;190481:1:all.mgf;170574:1:all.mgf;170712:1:all.mgf;190536:1:all.mgf;190691:1:all.mgf;167154:1:all.mgf;167267:1:all.mgf;61651:1:all.mgf;61934:1:all.mgf;61426:1:all.mgf;62073:1:all.mgf;61791:1:all.mgf;82397:1:all.mgf;…	tr|A0A0K0SEY5|A0A0K0SEY5_BACT3;tr|A0A0F6FNT2|A0A0F6FNT2_BACTK;tr|A0A2C9Z7L0|A0A2C9Z7L0_BACTU;tr|A0A243C1F1|A0A243C1F1_BACTU;tr|A0A193CZ92|A0A193CZ92_BACTU;tr|A0A243NSQ7|A0A243NSQ7_BACTV;tr|A0A1B1SS94|A0A1B1SS94_BACTU	Carbonic anhydrase OS=Bacillus thuringiensis serovar londrina OX=180846 GN=BK726_09255 PE=4 SV=1	0	0.996687	0.943206
tr|A0A243H2T3|A0A243H2T3_BACTU	428	56455.3	EALYNALER;DVDFLQFGLPEAMWHLR;NLQYSLPCELEGLGR;LGLGTMGFGGETTLLGCK;LQESMYQLLVETSTNLPK;LYTPVGVNQLK;LHPETGDLMDWLYQEGEDTLQHEVQEK;AVVTMDSHGNSLHADVDK;DDNDNWQLK;ELVLEAPLTEEQLR;SAMALGTLTNNLK;LRPNSVDSLFGDNSGNNLGPGTPVLK	1;1;1;1;1;1;1;1;1;1;1;1	12	40	142068:1:all.mgf;141920:1:all.mgf;142096:1:all.mgf;142056:1:all.mgf;86343:1:all.mgf;86197:1:all.mgf;210496:1:all.mgf;210467:1:all.mgf;210747:1:all.mgf;210608:1:all.mgf;107174:1:all.mgf;107324:1:all.mgf;107045:1:all.mgf;107142:1:all.mgf;58256:1:all.mgf;58159:1:all.mgf;107237:1:all.mgf;107117:1:all.mgf;107082:1:all.mgf;58201:1:all.mgf;107367:1:all.mgf;58284:1:all.mgf;107059:1:all.mgf;107211:1:all.m…	tr|A0A0K0S2G1|A0A0K0S2G1_BACT3;tr|A0A0F6FZ49|A0A0F6FZ49_BACTK;tr|A0A243NXT2|A0A243NXT2_BACTV;tr|A0A243C4N4|A0A243C4N4_BACTU	Fumarate hydratase class I OS=Bacillus thuringiensis OX=1428 GN=BK774_19700 PE=3 SV=1	0	1.07682	0.0241976
tr|A0A2C3AMR2|A0A2C3AMR2_BACTU	1963	43216.3	SLVFPTVAK;LPELVELAEELDLMTYVDDAHGSGVLGK;NMPTAAHTK;ELGFNLGESETPLTPCLLGDEVLTQEFSK;ALGVLGGYVAGK;LNEEGVYAK;LQEAALGALHK;LMVLTDGVFSMDGDVAK;SLELLMESTELHDR;EYLNLSSNNYLGLATDSR;EMLDEALLK;LEETLAK;GLYNVLDPLESSNGPLLTLGGK;ESGLYNK;FLEENLEDLK;VDFQLGTLSK	1;1;1;1;1;1;1;1;1;1;1;1;1;1;1;1	16	40	54619:1:all.mgf;54687:1:all.mgf;54546:1:all.mgf;54564:1:all.mgf;54649:1:all.mgf;54592:1:all.mgf;19473:1:all.mgf;92239:1:all.mgf;174304:1:all.mgf;196241:1:all.mgf;174441:1:all.mgf;80737:1:all.mgf;80314:1:all.mgf;80459:1:all.mgf;80593:1:all.mgf;73186:1:all.mgf;182845:1:all.mgf;182902:1:all.mgf;182878:1:all.mgf;163379:1:all.mgf;182805:1:all.mgf;182929:1:all.mgf;163337:1:all.mgf;182964:1:all.mgf;1575…	tr|A0A1B1T3C5|A0A1B1T3C5_BACTU;tr|A0A243DYY9|A0A243DYY9_BACUD;tr|A0A243K4T0|A0A243K4T0_BACTU;tr|A0A0F6FRQ4|A0A0F6FRQ4_BACTK;tr|A0A243J6U9|A0A243J6U9_BACTU;tr|A0A0D1NRH6|A0A0D1NRH6_BACTU;tr|A0A243NB93|A0A243NB93_BACTV;tr|A0A193CN84|A0A193CN84_BACTU;tr|A0A2C9Z952|A0A2C9Z952_BACTU;tr|A0A243LW81|A0A243LW81_BACTJ;tr|C3DYY5|C3DYY5_BACTU;tr|A0A242ZJM1|A0A242ZJM1_BACTU;tr|A0A243F3A0|A0A243F3A0_BACUK;tr|A…	Glycine C-acetyltransferase OS=Bacillus thuringiensis OX=1428 GN=CN411_07610 PE=3 SV=1	0	1.10836	0.00129987
tr|A0A0B5VZQ6|A0A0B5VZQ6_BACTU	2205	10535.7	NLLTYLR;THETDTGSPEVQLAVLTEQLNTLNEHLR;KNELLAQFR	1;1;1	3	39	104485:1:all.mgf;104429:1:all.mgf;104563:1:all.mgf;142406:1:all.mgf;104063:1:all.mgf;104302:1:all.mgf;104218:1:all.mgf;104286:1:all.mgf;104143:1:all.mgf;104358:1:all.mgf;104190:1:all.mgf;104163:1:all.mgf;104330:1:all.mgf;104087:1:all.mgf;104248:1:all.mgf;103995:1:all.mgf;104386:1:all.mgf;37891:1:all.mgf;37957:1:all.mgf;14607:1:all.mgf;38426:1:all.mgf;38174:1:all.mgf;38645:1:all.mgf;38031:1:all.mg…	tr|A0A243I349|A0A243I349_BACTU;tr|A0A243E918|A0A243E918_BACTU;tr|Q3EK21|Q3EK21_BACTI;tr|A0A242X7M1|A0A242X7M1_BACTU;tr|M1PP90|M1PP90_BACTU;tr|A0A243CDN2|A0A243CDN2_BACTU;tr|A0A242XT94|A0A242XT94_BACTU;tr|A0A243NQN2|A0A243NQN2_BACTU;tr|A0A243J772|A0A243J772_BACTU;tr|A0A243K9X7|A0A243K9X7_BACTU;tr|A0A0F6J2L1|A0A0F6J2L1_BACTU;tr|A0A242WBZ1|A0A242WBZ1_BACTU;tr|A0A243DRZ6|A0A243DRZ6_BACUD;tr|A0A243KXL…	30S ribosomal protein S15 OS=Bacillus thuringiensis OX=1428 GN=rpsO PE=3 SV=1	0	0.894718	0.00269973
tr|A0A0G4CXA3|A0A0G4CXA3_BACTO	1815	9358.6	SVLDNFDQWK;VGDYLANEVEGR;LLAELWK;GLDGGAVSDMAFR;VADEQEQHTLANLMVK	1;1;1;1;1	5	39	188799:1:all.mgf;188658:1:all.mgf;189061:1:all.mgf;188697:1:all.mgf;188715:1:all.mgf;188630:1:all.mgf;188741:1:all.mgf;188772:1:all.mgf;188828:1:all.mgf;188836:1:all.mgf;102689:1:all.mgf;102548:1:all.mgf;102520:1:all.mgf;102816:1:all.mgf;102832:1:all.mgf;102424:1:all.mgf;109737:1:all.mgf;109092:1:all.mgf;108841:1:all.mgf;109877:1:all.mgf;109567:1:all.mgf;109259:1:all.mgf;108981:1:all.mgf;109118:1…	-	Uncharacterized protein OS=Bacillus thuringiensis subsp. tolworthi OX=1442 GN=KNN_01990 PE=4 SV=1	0	0.673843	0.0001
tr|A0A1B1T3W7|A0A1B1T3W7_BACTU	1049	29498.4	LVGFDVELGEALAK;ATPVTNPWETLLQGLQAK;EAGKPLNLDEMGLALR;NLLGEEEK;SGAQLFVAK;KYDVLLGSMALTEER;VDAVLTDQMVGLR;ALDELLK;NNALSSPEDLK	1;1;1;1;1;1;1;1;1	9	39	216457:1:all.mgf;215899:1:all.mgf;216079:1:all.mgf;216192:1:all.mgf;216318:1:all.mgf;216105:1:all.mgf;216051:1:all.mgf;215885:1:all.mgf;216133:1:all.mgf;216257:1:all.mgf;216172:1:all.mgf;216038:1:all.mgf;174172:1:all.mgf;174189:1:all.mgf;174217:1:all.mgf;174123:1:all.mgf;208166:1:all.mgf;186764:1:all.mgf;186735:1:all.mgf;208029:1:all.mgf;140433:1:all.mgf;208065:1:all.mgf;25982:1:all.mgf;181520:1:…	tr|W8XXC9|W8XXC9_BACTU;tr|A0A0K0S2C6|A0A0K0S2C6_BACT3;tr|A0A0F6FV31|A0A0F6FV31_BACTK;tr|A0A243NXN2|A0A243NXN2_BACTV;tr|A0A193CMJ1|A0A193CMJ1_BACTU;tr|A0A243JD46|A0A243JD46_BACTU;tr|A0A243DAJ3|A0A243DAJ3_BACTU;tr|A0A242ZEU4|A0A242ZEU4_BACTU;tr|A0A243EZR5|A0A243EZR5_BACUK;tr|A0A243C573|A0A243C573_BACTU;tr|A0A2J9DL08|A0A2J9DL08_BACTU;tr|A0A243H3J1|A0A243H3J1_BACTU;tr|A0A2B9ITK1|A0A2B9ITK1_BACTU;tr|A…	ABC transporter substrate-binding protein OS=Bacillus thuringiensis OX=1428 GN=BK774_19370 PE=3 SV=1	0	1.33337	0.0001
tr|A0A243ANE5|A0A243ANE5_BACTU	2342	42802.4	LLNEWYEELR;FAVLNELVTELPK;AEELLLYLPDELEK;LGDLETAK;SALQSGNAEYK;VLVEGLNLTK;QHLEQGMK;EGMWDCVK;NDEEHLLLK;LEQVVTDALSYFEK	1;1;1;1;1;1;1;1;1;1	10	39	193840:1:all.mgf;193547:1:all.mgf;193859:1:all.mgf;193702:1:all.mgf;193719:1:all.mgf;65913:1:all.mgf;89336:1:all.mgf;89493:1:all.mgf;89732:1:all.mgf;89786:1:all.mgf;65892:1:all.mgf;65793:1:all.mgf;89468:1:all.mgf;89391:1:all.mgf;89418:1:all.mgf;65859:1:all.mgf;89447:1:all.mgf;89593:1:all.mgf;65945:1:all.mgf;89298:1:all.mgf;65932:1:all.mgf;89551:1:all.mgf;65833:1:all.mgf;89636:1:all.mgf;89524:1:al…	tr|A0A0F6IYW0|A0A0F6IYW0_BACTU;tr|A0A0F6FJ15|A0A0F6FJ15_BACTK;tr|A0A1W6WYF2|A0A1W6WYF2_BACTU;tr|M1QX43|M1QX43_BACTU	Uncharacterized protein OS=Bacillus thuringiensis serovar poloniensis OX=180894 GN=BK736_31280 PE=4 SV=1	0	0.305434	0.0001
tr|A0A243ECA8|A0A243ECA8_BACTU	1595	39944.1	ELDVLAAEMAAER;LLEDLDFHDLLVSMK;HKVEAVVNAAK;LSLSADPVEEVK;AADALADLK;SAAGLGALLNK;THDVEATVAELK;ASDVNLALEAYEK;GEGLLFR;QLNLPLVADLHFDYR;KVPEETMVEELK;YGYPTADGMVESALHHLK;EADLGLAGAR	1;1;1;1;1;1;1;1;1;1;1;1;1	13	39	107310:1:all.mgf;107129:1:all.mgf;130099:1:all.mgf;107157:1:all.mgf;107266:1:all.mgf;107365:1:all.mgf;107222:1:all.mgf;106978:1:all.mgf;14756:1:all.mgf;14894:1:all.mgf;64876:1:all.mgf;159346:1:all.mgf;159204:1:all.mgf;159295:1:all.mgf;101072:1:all.mgf;101272:1:all.mgf;101057:1:all.mgf;101166:1:all.mgf;101137:1:all.mgf;101197:1:all.mgf;99719:1:all.mgf;99740:1:all.mgf;31380:1:all.mgf;31287:1:all.mg…	tr|A0A0G3E1U0|A0A0G3E1U0_BACTU;tr|A0A242ZHD8|A0A242ZHD8_BACTU;tr|A0A243J8G5|A0A243J8G5_BACTU;tr|A0A243DST8|A0A243DST8_BACUD;tr|A0A243KIQ4|A0A243KIQ4_BACTU;tr|A0A0G4CV23|A0A0G4CV23_BACTO;tr|A0A0K0SDG5|A0A0K0SDG5_BACT3;tr|A0A0F6FRK8|A0A0F6FRK8_BACTK;tr|A0A243IU34|A0A243IU34_BACTU;tr|A0A243N3A0|A0A243N3A0_BACTV;tr|A0A193CXT9|A0A193CXT9_BACTU;tr|A0A243LZK6|A0A243LZK6_BACTJ;tr|A0A243D6V4|A0A243D6V4_BA…	4-hydroxy-3-methylbut-2-en-1-yl diphosphate synthase (flavodoxin) OS=Bacillus thuringiensis serovar toumanoffi OX=180862 GN=ispG PE=3 SV=1	0	0.976343	0.575242
tr|A0A243IWF8|A0A243IWF8_BACTU	196	60539.2	TGQFNLFDGKR;AAVDAHVNAGK;QSFELAQDTK;SWDLGADLYTPDKPGDALR;AAYLVSEGGDHYGVK;QAALQSAEDLYGK;TGQFNLFDGK;NESGALNESLSDLMGVMVEK;KSWDLGADLYTPDKPGDALR;AYDAVGVK;YLTANSDFK	1;1;1;1;1;1;1;1;1;1;1	11	39	29422:1:all.mgf;29291:1:all.mgf;29276:1:all.mgf;92739:1:all.mgf;92768:1:all.mgf;92797:1:all.mgf;92898:1:all.mgf;92924:1:all.mgf;93078:1:all.mgf;92843:1:all.mgf;92674:1:all.mgf;92686:1:all.mgf;92868:1:all.mgf;92710:1:all.mgf;92938:1:all.mgf;96763:1:all.mgf;96903:1:all.mgf;97043:1:all.mgf;167445:1:all.mgf;167413:1:all.mgf;162013:1:all.mgf;140355:1:all.mgf;140309:1:all.mgf;162485:1:all.mgf;142701:1:…	tr|A0A0F6FXM5|A0A0F6FXM5_BACTK;tr|A0A0D1RK32|A0A0D1RK32_BACTU;tr|A0A243KNP8|A0A243KNP8_BACTU;tr|A0A243J710|A0A243J710_BACTU;tr|A0A243L8Z5|A0A243L8Z5_BACTJ;tr|A0A193D1A3|A0A193D1A3_BACTU;tr|A0A243MXD3|A0A243MXD3_BACTV;tr|A0A1Y0TY78|A0A1Y0TY78_BACTU;tr|A0A231HXU9|A0A231HXU9_BACTU;tr|A0A2B1J703|A0A2B1J703_BACTU;tr|A0A243DV37|A0A243DV37_BACUD;tr|A0A242YTK8|A0A242YTK8_BACTU;tr|A0A2C9YRZ8|A0A2C9YRZ8_BA…	Peptidase M4 family protein OS=Bacillus thuringiensis serovar yunnanensis OX=143794 GN=BK708_23710 PE=4 SV=1	0	0.305966	0.0001
tr|A0A266R453|A0A266R453_BACTU	208	32902.6	SFGLHYVDLGTSGGVEGAR;GWLMDLTEK;TLWVMVPAGEVVESVLK;EMLAELEAPR;LGLLGLGK;VGSGHFLK;YGACLMVGGEK;SDFDFNYEDVAK;DLAVENGYSYAGR;ELYDQLEPLFK;NQFGGHEVVK;DVYPLLDEGDLVLEGGNSFYK	1;1;1;1;1;1;1;1;1;1;1;1	12	39	6880:1:all.mgf;28957:1:all.mgf;52822:1:all.mgf;6851:1:all.mgf;29096:1:all.mgf;6952:1:all.mgf;29231:1:all.mgf;6811:1:all.mgf;52683:1:all.mgf;6782:1:all.mgf;211372:1:all.mgf;211437:1:all.mgf;168603:1:all.mgf;112821:1:all.mgf;102195:1:all.mgf;102209:1:all.mgf;102349:1:all.mgf;102167:1:all.mgf;102065:1:all.mgf;146352:1:all.mgf;146490:1:all.mgf;146630:1:all.mgf;146209:1:all.mgf;179455:1:all.mgf;179480…	tr|A0A1B1SZ81|A0A1B1SZ81_BACTU;tr|A0A0K0QBP8|A0A0K0QBP8_BACTU;tr|J3U2L5|J3U2L5_BACTU;tr|A0A2C9YW17|A0A2C9YW17_BACTY;tr|A0A242Z4V4|A0A242Z4V4_BACTU;tr|M1PJU8|M1PJU8_BACTU;tr|A0A243JLV9|A0A243JLV9_BACTU;tr|A0A2C9YS88|A0A2C9YS88_BACUD;tr|A0A0F6JAW7|A0A0F6JAW7_BACTU;tr|A0A0G4D3U2|A0A0G4D3U2_BACTO;tr|W8Y2R9|W8Y2R9_BACTU;tr|A0A242ZXZ4|A0A242ZXZ4_BACTU;tr|V5M8X4|V5M8X4_BACTU;tr|A0A243BU08|A0A243BU08_BAC…	6-phosphogluconate dehydrogenase OS=Bacillus thuringiensis OX=1428 GN=gnd PE=4 SV=1	0	0.991404	0.816918
tr|A0A2C0Z789|A0A2C0Z789_BACTU	838	43378.4	YTPTGGLQSLK;VALVPGTGFGAPNNVR;AVLLNSPSNPTGMLYSK;DQGLAYDPSELLVCNGAK;AEGHDVLGLGAGEPDFNTPEHLMDAAHK;VAALTPSSTLELTAK;LAGGKPVYVEGLEDNEYK;AMLEGHTK;LNLLYDK;LSYATSLEQVEK	1;1;1;1;1;1;1;1;1;1	10	39	182903:1:all.mgf;182966:1:all.mgf;182945:1:all.mgf;182930:1:all.mgf;102502:1:all.mgf;79174:1:all.mgf;102527:1:all.mgf;102465:1:all.mgf;102587:1:all.mgf;102328:1:all.mgf;102669:1:all.mgf;102317:1:all.mgf;5397:1:all.mgf;5279:1:all.mgf;55143:1:all.mgf;5309:1:all.mgf;54996:1:all.mgf;55122:1:all.mgf;5257:1:all.mgf;5335:1:all.mgf;124680:1:all.mgf;124874:1:all.mgf;122324:1:all.mgf;122272:1:all.mgf;14264…	tr|A0A1B1L3B9|A0A1B1L3B9_BACTU;tr|A0A0K0QB87|A0A0K0QB87_BACTU;tr|A0A243EF09|A0A243EF09_BACTU;tr|M1PHV2|M1PHV2_BACTU;tr|A0A243DR73|A0A243DR73_BACUD;tr|A0A243KWL5|A0A243KWL5_BACTU;tr|A0A0G4D5E2|A0A0G4D5E2_BACTO;tr|W8Y8E3|W8Y8E3_BACTU;tr|A0A242ZRQ8|A0A242ZRQ8_BACTU;tr|A0A243JKR6|A0A243JKR6_BACTU;tr|A0A0F6FKG6|A0A0F6FKG6_BACTK;tr|V5M735|V5M735_BACTU;tr|A0A0D1QPC5|A0A0D1QPC5_BACTU;tr|A0A243L9Z6|A0A243…	Aminotransferase OS=Bacillus thuringiensis OX=1428 GN=C6351_04680 PE=3 SV=1	0	0.86832	0.00019998
tr|C3H7H9|C3H7H9_BACTU	855	22137.3	GLLVLEDSFEVGQEFK;ETGNLTLTK;ELELPDAPQEK;NGFEETVEADLSPK;ESNETAGFNLFNASSYLEVK;LGAVMPSGMLLKPAELR;FVVGYVAEK;LNELLAK;VELGTETLQLVCGAPNVDAGQK;GVPSSGMLCSAR	1;1;1;1;1;1;1;1;1;1	10	39	174106:1:all.mgf;174215:1:all.mgf;174058:1:all.mgf;174115:1:all.mgf;174003:1:all.mgf;119202:1:all.mgf;119187:1:all.mgf;119335:1:all.mgf;29038:1:all.mgf;28969:1:all.mgf;28946:1:all.mgf;29012:1:all.mgf;28805:1:all.mgf;28842:1:all.mgf;29095:1:all.mgf;29068:1:all.mgf;29266:1:all.mgf;29125:1:all.mgf;32934:1:all.mgf;38416:1:all.mgf;38622:1:all.mgf;38695:1:all.mgf;38593:1:all.mgf;38678:1:all.mgf;38725:1…	tr|A0A0F6FZZ2|A0A0F6FZZ2_BACTK;tr|A0A0G3E6F5|A0A0G3E6F5_BACTU;tr|A0A243J8B0|A0A243J8B0_BACTU;tr|W8Y9V1|W8Y9V1_BACTU;tr|A0A0K0SEN0|A0A0K0SEN0_BACT3;tr|A0A243IIV8|A0A243IIV8_BACTU;tr|A0A193CYW1|A0A193CYW1_BACTU;tr|A0A242ZII4|A0A242ZII4_BACTU;tr|A0A243EW66|A0A243EW66_BACUK;tr|A0A243N4X1|A0A243N4X1_BACTV;tr|A0A243BZE6|A0A243BZE6_BACTU;tr|A0A2T7YY75|A0A2T7YY75_BACTU	Phenylalanine--tRNA ligase beta subunit OS=Bacillus thuringiensis serovar huazhongensis BGSC 4BD1 OX=527030 GN=bthur0011_44260 PE=3 SV=1	0	1.01937	0.463054
tr|Q3ERU1|Q3ERU1_BACTI	467	21929.7	DTTLQSFK;SDFLGPAPLSQAR;ALMGDGGLANCGNSQNCVQSCPK;LFNSHPTGEMHK;AWLPLDGTYDLGPGPR;QSCTALLDQLEQPLR;DFFGSDNNY;QWAYELSK;GLPLTTSLAALNR	1;1;1;1;1;1;1;1;1	9	39	120307:1:all.mgf;120362:1:all.mgf;183939:1:all.mgf;184218:1:all.mgf;183798:1:all.mgf;183741:1:all.mgf;184079:1:all.mgf;118303:1:all.mgf;138675:1:all.mgf;179674:1:all.mgf;158002:1:all.mgf;179606:1:all.mgf;35659:1:all.mgf;35392:1:all.mgf;35592:1:all.mgf;36039:1:all.mgf;35800:1:all.mgf;35435:1:all.mgf;35901:1:all.mgf;35689:1:all.mgf;35461:1:all.mgf;35630:1:all.mgf;35759:1:all.mgf;35486:1:all.mgf;356…	tr|C3E990|C3E990_BACTU;tr|C3H6Z3|C3H6Z3_BACTU;tr|C3GPQ4|C3GPQ4_BACTU;tr|C3G8W1|C3G8W1_BACTU;tr|C3C8N0|C3C8N0_BACTU;tr|C3DQZ3|C3DQZ3_BACTS;tr|A0A0B6BLH3|A0A0B6BLH3_BACTU;tr|A0A1E8AE64|A0A1E8AE64_BACTU;tr|A0A243I4S5|A0A243I4S5_BACTU;tr|A0A243DDY1|A0A243DDY1_BACTU;tr|A0A242X2B4|A0A242X2B4_BACTU;tr|M1PRD8|M1PRD8_BACTU;tr|A0A243EBR8|A0A243EBR8_BACTU;tr|A0A243J7L1|A0A243J7L1_BACTU;tr|A0A243NLZ2|A0A243N…	Succinate dehydrogenase iron-sulfur protein OS=Bacillus thuringiensis serovar israelensis ATCC 35646 OX=339854 GN=RBTH_04214 PE=4 SV=1	0	0.891976	0.00109989
tr|A0A0G3E333|A0A0G3E333_BACTU	545	49467.3	LLGMGDVLTLLEK;QLGHLEALLR;QLDMPVFSLGDQVSPVELAK;QLGPLDELLGMLPGANK;VVQEELTELMGGEQSK;EQPELLNASR;LDALEAFHPER;TLSFTLDDFLEQLGQVR;AVGQDVMK;LHLDEELMDELAK;SLTPGQQVLK	1;1;1;1;1;1;1;1;1;1;1	11	38	38344:1:all.mgf;38307:1:all.mgf;38245:1:all.mgf;38319:1:all.mgf;112715:1:all.mgf;38151:1:all.mgf;112700:1:all.mgf;38277:1:all.mgf;5467:1:all.mgf;5692:1:all.mgf;5466:1:all.mgf;5603:1:all.mgf;190242:1:all.mgf;14428:1:all.mgf;154604:1:all.mgf;111242:1:all.mgf;154587:1:all.mgf;154444:1:all.mgf;82038:1:all.mgf;81621:1:all.mgf;81761:1:all.mgf;81898:1:all.mgf;24502:1:all.mgf;24370:1:all.mgf;24411:1:all.…	tr|A0A242ZG60|A0A242ZG60_BACTU;tr|A0A242X7P8|A0A242X7P8_BACTU;tr|A0A243I3P4|A0A243I3P4_BACTU;tr|A0A243CPS7|A0A243CPS7_BACTU;tr|M1QD92|M1QD92_BACTU;tr|A0A243E958|A0A243E958_BACTU;tr|A0A242WJP6|A0A242WJP6_BACTU;tr|A0A243J5U3|A0A243J5U3_BACTU;tr|A0A242XTV4|A0A242XTV4_BACTU;tr|A0A243NQK6|A0A243NQK6_BACTU;tr|Q6HEX0|Q6HEX0_BACHK;tr|A0A242W9C6|A0A242W9C6_BACTU;tr|A0A243DRV5|A0A243DRV5_BACUD;tr|A0A243KXD…	Signal recognition particle protein OS=Bacillus thuringiensis OX=1428 GN=ffh PE=3 SV=1	0	1.04246	0.29797
tr|A0A231I247|A0A231I247_BACTU	1957	25352.8	LAVLGAMEEEVR;ALSDLAGK;GMLATGDSFMSDSNR;ESNVSFDQFLDQAALHSTNFLVK;GLLAGHEVLLLK;DKLEQAETETVAGCEFTK;VNAAMSTTLLLEK;ADEALVALAEK;LEQAETETVAGCEFTK;CMQAEENLQVVK	1;1;1;1;1;1;1;1;1;1	10	38	148678:1:all.mgf;148919:1:all.mgf;123438:1:all.mgf;148780:1:all.mgf;148920:1:all.mgf;148755:1:all.mgf;148817:1:all.mgf;123578:1:all.mgf;148957:1:all.mgf;123299:1:all.mgf;138935:1:all.mgf;120261:1:all.mgf;120705:1:all.mgf;141750:1:all.mgf;48036:1:all.mgf;120595:1:all.mgf;48176:1:all.mgf;86210:1:all.mgf;86353:1:all.mgf;86072:1:all.mgf;62455:1:all.mgf;55939:1:all.mgf;55895:1:all.mgf;55798:1:all.mgf;…	tr|A0A0F6FRD2|A0A0F6FRD2_BACTK	5'-methylthioadenosine/S-adenosylhomocysteine nucleosidase OS=Bacillus thuringiensis OX=1428 GN=mtnN PE=3 SV=1	0	0.927915	0.0142986
tr|A0A231I3B2|A0A231I3B2_BACTU	46	63618.5	DFVFAWK;SYVMKPNVK;LFLEEDAGLVPLYQTGR;TENQELPTMDTSK;GAAAWEEAK;LEELNYSVVK;STDTLGSQLLGNTMEGLYR;AGNELMSDAK;HNLSPEYSFK;YDEMVGK;LDKDNKPLPAAAESSTK;SPYNQMSYSNPK;HEQGWQLK;EALALSVDK;ELGKDQVTLELLSYDDGTAK;GLATGPDGK;KGAAAWEEAK;DYQDTFK;ATDQLVPK;DNKPLPAAAESSTK;YGLEADTTVYNGPFVMSSWK;SNKEEYGEYAESSTFFLR;GEKPVTELGAK	0;1;0;0;1;0;1;1;0;1;0;1;0;0;0;0;1;0;0;0;1;1;0	9	38	59102:1:all.mgf;58963:1:all.mgf;58872:1:all.mgf;58822:1:all.mgf;59380:1:all.mgf;59243:1:all.mgf;179567:1:all.mgf;158711:1:all.mgf;179541:1:all.mgf;179618:1:all.mgf;158684:1:all.mgf;179605:1:all.mgf;158733:1:all.mgf;158595:1:all.mgf;158871:1:all.mgf;179586:1:all.mgf;179521:1:all.mgf;179542:1:all.mgf;15411:1:all.mgf;38635:1:all.mgf;59461:1:all.mgf;15076:1:all.mgf;14939:1:all.mgf;15218:1:all.mgf;385…	tr|A0A242Z970|A0A242Z970_BACTU;tr|W8Z2Z3|W8Z2Z3_BACTU;tr|A0A0F6FQX6|A0A0F6FQX6_BACTK;tr|A0A243IW02|A0A243IW02_BACTU;tr|A0A193CVB3|A0A193CVB3_BACTU;tr|A0A243BXB6|A0A243BXB6_BACTU;tr|A0A0K0SBJ5|A0A0K0SBJ5_BACT3;tr|A0A2T7YN95|A0A2T7YN95_BACTU	Peptide ABC transporter substrate-binding protein OS=Bacillus thuringiensis OX=1428 GN=BK774_05520 PE=4 SV=1	0	0.886985	0.0001
tr|A0A243G1Z5|A0A243G1Z5_BACTU	568	71323.2	ENVGNLVSPQVK;KNNLLSPQVK;EVQVKPQK;KENVGNLVSPNVSK;KGSELLAPQLSK;TNTQLSNPDLLMPGMK;KENVGNLVSPQVK;GSELLAPQLSK;MKPNNLLSPQTK;EKPSVLQKPPVLEK	1;1;1;1;1;1;1;1;1;1	10	38	138617:1:all.mgf;138474:1:all.mgf;138332:1:all.mgf;159040:1:all.mgf;159009:1:all.mgf;159173:1:all.mgf;115820:1:all.mgf;115955:1:all.mgf;116060:1:all.mgf;115836:1:all.mgf;115956:1:all.mgf;116030:1:all.mgf;116003:1:all.mgf;137218:1:all.mgf;160386:1:all.mgf;161393:1:all.mgf;161534:1:all.mgf;207694:1:all.mgf;207620:1:all.mgf;207674:1:all.mgf;207647:1:all.mgf;160415:1:all.mgf;137286:1:all.mgf;160347:1…	tr|A0A0F6FV61|A0A0F6FV61_BACTK;tr|A0A243GZZ2|A0A243GZZ2_BACTU	Peptigoglycan-binding protein LysM OS=Bacillus thuringiensis OX=1428 GN=BK774_25985 PE=4 SV=1	0	0.95169	0.145085
tr|A0A1B1L0G3|A0A1B1L0G3_BACTU	970	57343.3	LTVVDTGGGGK;ADADLSYELQQAK;MLPSYAK;ELLEGFAGK;ALLSSMTVEDAYSNR;AEPLSLLNYK;VGSTLEEVSTAAEQYLGK;LVSFTLK;VAGYATDLMATMQETLK;GGGTFVVPLMQR;EVLEGHLR;NGYLDALGQPQLATVK	1;1;1;1;1;1;1;1;1;1;1;1	12	37	137606:1:all.mgf;137740:1:all.mgf;100696:1:all.mgf;100683:1:all.mgf;100528:1:all.mgf;100489:1:all.mgf;100727:1:all.mgf;101077:1:all.mgf;100824:1:all.mgf;181754:1:all.mgf;167059:1:all.mgf;167203:1:all.mgf;208702:1:all.mgf;208397:1:all.mgf;208539:1:all.mgf;208423:1:all.mgf;9776:1:all.mgf;9637:1:all.mgf;9504:1:all.mgf;216923:1:all.mgf;217157:1:all.mgf;217229:1:all.mgf;217018:1:all.mgf;217090:1:all.m…	tr|A0A243AF79|A0A243AF79_BACTU;tr|A0A0D1NRA5|A0A0D1NRA5_BACTU;tr|A0A1C9BMX5|A0A1C9BMX5_BACTU;tr|A0A243FTK4|A0A243FTK4_BACTU;tr|A0A0F6J4H6|A0A0F6J4H6_BACTU;tr|M1QQ96|M1QQ96_BACTU;tr|C3DYS0|C3DYS0_BACTU;tr|A0A2V2HD60|A0A2V2HD60_BACTU;tr|A0A1Y0TWF9|A0A1Y0TWF9_BACTU;tr|A0A2C2GQW5|A0A2C2GQW5_BACTU;tr|A0A0G4D706|A0A0G4D706_BACTO;tr|A0A0B5XAW4|A0A0B5XAW4_BACTU;tr|A0A0P0PLJ0|A0A0P0PLJ0_BACTU;tr|A0A2B8EGB…	Flotillin OS=Bacillus thuringiensis OX=1428 GN=yuaG PE=4 SV=1	0	0.928752	0.0651935
tr|A0A243GDD7|A0A243GDD7_BACTF	924	30282.1	LFTDEPYGLAVQK;NPSTGQVEGFDVDVAK;SPEATVLEFENYSEAFTALK;EVDFSDVYFK;NDTNLFGLK;NGDLDALLATMTLTEER;GDVLTTDNALLYGMAK;QGGAVEQLK;AGKGDVLTTDNALLYGMAK	1;1;1;1;1;1;1;1;1	9	37	209670:1:all.mgf;209726:1:all.mgf;209616:1:all.mgf;209717:1:all.mgf;209574:1:all.mgf;209644:1:all.mgf;209800:1:all.mgf;122830:1:all.mgf;122772:1:all.mgf;122753:1:all.mgf;196185:1:all.mgf;196046:1:all.mgf;196118:1:all.mgf;196314:1:all.mgf;217655:1:all.mgf;196231:1:all.mgf;217741:1:all.mgf;196008:1:all.mgf;217571:1:all.mgf;145046:1:all.mgf;144923:1:all.mgf;145064:1:all.mgf;185491:1:all.mgf;185435:1…	tr|A0A0S3BS96|A0A0S3BS96_BACTU;tr|A0A1S7F0G4|A0A1S7F0G4_BACTU;tr|A0A1B1T390|A0A1B1T390_BACTU;tr|A0A242ZKW6|A0A242ZKW6_BACTU;tr|A0A243HZZ5|A0A243HZZ5_BACTU;tr|A0A243EE59|A0A243EE59_BACTU;tr|A0A243CHI0|A0A243CHI0_BACTU;tr|A0A243NC75|A0A243NC75_BACTU;tr|A0A243KRH0|A0A243KRH0_BACTU;tr|A0A242XZ77|A0A242XZ77_BACTU;tr|A0A242W159|A0A242W159_BACTU;tr|Q6HNH3|Q6HNH3_BACHK;tr|A0A243DYZ5|A0A243DYZ5_BACUD;tr|A…	Glutamine ABC transporter substrate-binding protein OS=Bacillus thuringiensis subsp. finitimus OX=29337 GN=BK772_27295 PE=3 SV=1	0	0.971725	0.369463
tr|A0A243J5L8|A0A243J5L8_BACTU	632	48089.9	LSQTYNVPLASLAK;LPSGYTLSTTLVPK;FLTNLLQTAEK;AVSSVAAVALAR;LGLPFPQNWR;EQGLGGLSYWK;SLLHVGQQLYVPK;YGSTPDELVK;DLHFDFESVAPEDR	1;1;1;1;1;1;1;1;1	9	37	56613:1:all.mgf;56795:1:all.mgf;56755:1:all.mgf;56658:1:all.mgf;56856:1:all.mgf;80805:1:all.mgf;80661:1:all.mgf;108127:1:all.mgf;108253:1:all.mgf;107971:1:all.mgf;108096:1:all.mgf;108426:1:all.mgf;108223:1:all.mgf;108252:1:all.mgf;108149:1:all.mgf;108027:1:all.mgf;108322:1:all.mgf;108194:1:all.mgf;108001:1:all.mgf;108462:1:all.mgf;108167:1:all.mgf;108289:1:all.mgf;78632:1:all.mgf;78342:1:all.mgf;…	tr|A0A0K0SBH2|A0A0K0SBH2_BACT3;tr|A0A0F6G0J4|A0A0F6G0J4_BACTK;tr|A0A243J0F2|A0A243J0F2_BACTU;tr|A0A193CVH0|A0A193CVH0_BACTU;tr|A0A242Z8Z2|A0A242Z8Z2_BACTU;tr|A0A243P1J6|A0A243P1J6_BACTV;tr|A0A243BX68|A0A243BX68_BACTU;tr|W8Z314|W8Z314_BACTU;tr|A0A2T7YN73|A0A2T7YN73_BACTU;tr|A0A2A7YGC8|A0A2A7YGC8_BACTU;tr|A0A2C9Z0Y0|A0A2C9Z0Y0_BACTU	Glycosyl hydrolase OS=Bacillus thuringiensis serovar pirenaica OX=180863 GN=BK739_29185 PE=4 SV=1	0	0.815835	0.0001
tr|A0A2B8PXM4|A0A2B8PXM4_BACTU	330	65515	AAELGLALK;LSTLLMDEGFRK;LSTLLMDEGFR;EAVLDELVEK;ESQSTTGLGEGLALPHAK;DTVLMDLTASNK;HVLQVPVADGLR;ATALLVAADK	1;1;1;1;1;1;1;1	8	37	165601:1:all.mgf;165630:1:all.mgf;165459:1:all.mgf;165681:1:all.mgf;165355:1:all.mgf;165495:1:all.mgf;165773:1:all.mgf;165598:1:all.mgf;34264:1:all.mgf;58465:1:all.mgf;13970:1:all.mgf;62271:1:all.mgf;62062:1:all.mgf;62231:1:all.mgf;62184:1:all.mgf;62241:1:all.mgf;62089:1:all.mgf;14129:1:all.mgf;62157:1:all.mgf;62295:1:all.mgf;62102:1:all.mgf;62131:1:all.mgf;58769:1:all.mgf;58351:1:all.mgf;58473:1…	tr|A0A1B1LA60|A0A1B1LA60_BACTU;tr|A0A231I1N7|A0A231I1N7_BACTU;tr|A0A2C2ZH00|A0A2C2ZH00_BACTU;tr|A0A2B3EC45|A0A2B3EC45_BACTU;tr|A0A2C9Z875|A0A2C9Z875_BACTU;tr|A0A2C9ZHT2|A0A2C9ZHT2_BACTV;tr|A0A243B853|A0A243B853_BACTU;tr|A0A243A886|A0A243A886_BACTU;tr|A0A0F6FY09|A0A0F6FY09_BACTK;tr|A0A243FKW4|A0A243FKW4_BACTU;tr|C3DN95|C3DN95_BACTS;tr|J7HTB5|J7HTB5_BACTU;tr|A0A243ES04|A0A243ES04_BACUK;tr|A0A2C2FQY…	PTS fructose transporter subunit IIC OS=Bacillus thuringiensis OX=1428 GN=C6351_10900 PE=4 SV=1	0	1.30906	0.0001
tr|A0A2C1JV99|A0A2C1JV99_BACTU	1226	24908.2	AGEFLGLVGPSGSGK;AALMLTHDER;MLDVCDR;AFMNNPDLLLADEPTASLDSK;STLLSLAGALLSPSK;ADHLLAAFGLGER;VYGEGNTEVTALHPMSLDVK;EQLLYLAK;EVVEMMK;KNHYPNQLSGGEK	1;1;1;1;1;1;1;1;1;1	10	37	207710:1:all.mgf;207570:1:all.mgf;207605:1:all.mgf;207506:1:all.mgf;207646:1:all.mgf;207784:1:all.mgf;207542:1:all.mgf;207658:1:all.mgf;207684:1:all.mgf;93863:1:all.mgf;23366:1:all.mgf;23394:1:all.mgf;93843:1:all.mgf;93756:1:all.mgf;97774:1:all.mgf;147545:1:all.mgf;147410:1:all.mgf;147684:1:all.mgf;112505:1:all.mgf;112478:1:all.mgf;112603:1:all.mgf;112463:1:all.mgf;112535:1:all.mgf;112564:1:all.m…	tr|A0A1B1L854|A0A1B1L854_BACTU;tr|A0A0K0QE83|A0A0K0QE83_BACTU;tr|M1QNX3|M1QNX3_BACTU;tr|A0A243KDB3|A0A243KDB3_BACTU;tr|A0A243DTE0|A0A243DTE0_BACUD;tr|A0A0F6J0N4|A0A0F6J0N4_BACTU;tr|A0A243L0W7|A0A243L0W7_BACTU;tr|A0A243AEU1|A0A243AEU1_BACTU;tr|A0A243JIS8|A0A243JIS8_BACTU;tr|A0A0F6FS88|A0A0F6FS88_BACTK;tr|V5MD58|V5MD58_BACTU;tr|A0A243FM64|A0A243FM64_BACTU;tr|A0A243DH43|A0A243DH43_BACTU;tr|A0A243F3Y…	ABC transporter ATP-binding protein OS=Bacillus thuringiensis OX=1428 GN=CN961_16570 PE=4 SV=1	0	1.52965	0.0001
tr|C3GCZ1|C3GCZ1_BACTU	2117	8030.4	TLTVLVETYK;LVELVEEAVLL;LMETRPLSATK;THSLYGK	1;1;1;1	4	37	210111:1:all.mgf;210262:1:all.mgf;10337:1:all.mgf;10382:1:all.mgf;10479:1:all.mgf;210119:1:all.mgf;10619:1:all.mgf;210434:1:all.mgf;177975:1:all.mgf;199593:1:all.mgf;199618:1:all.mgf;178035:1:all.mgf;178043:1:all.mgf;177922:1:all.mgf;177951:1:all.mgf;177976:1:all.mgf;177968:1:all.mgf;177939:1:all.mgf;178028:1:all.mgf;177986:1:all.mgf;177971:1:all.mgf;177928:1:all.mgf;199616:1:all.mgf;177915:1:all…	tr|C3FX51|C3FX51_BACTU;tr|C3DXN0|C3DXN0_BACTU;tr|A0A2T7YH87|A0A2T7YH87_BACTU;tr|C3GV93|C3GV93_BACTU;tr|C3DDU9|C3DDU9_BACTS;tr|A0A0B6BN36|A0A0B6BN36_BACTU;tr|A0A243IB01|A0A243IB01_BACTU;tr|A0A243D7Y4|A0A243D7Y4_BACTU;tr|A0A243E759|A0A243E759_BACTU;tr|M1QP98|M1QP98_BACTU;tr|A0A242XEB7|A0A242XEB7_BACTU;tr|A0A243C5H3|A0A243C5H3_BACTU;tr|A0A243JPU3|A0A243JPU3_BACTU;tr|A0A243KPU0|A0A243KPU0_BACTU;tr|A0…	30S ribosomal protein S17 OS=Bacillus thuringiensis serovar pondicheriensis BGSC 4BA1 OX=527029 GN=rpsQ PE=3 SV=1	0	0.983248	0.625637
tr|A0A0B5W719|A0A0B5W719_BACTU	2017	10772.5	ELSALHEAFTNK;LGLLAEEQGK;VQMDHLTMPQCPLYEEVLDTQMFGLSR;ALALLQADAEK;AMLGELER;EVDFAVR	1;1;1;1;1;1	6	36	206954:1:all.mgf;206819:1:all.mgf;206693:1:all.mgf;206707:1:all.mgf;206788:1:all.mgf;206736:1:all.mgf;206564:1:all.mgf;206760:1:all.mgf;207002:1:all.mgf;143529:1:all.mgf;143419:1:all.mgf;143003:1:all.mgf;143255:1:all.mgf;143391:1:all.mgf;143116:1:all.mgf;64613:1:all.mgf;39124:1:all.mgf;188693:1:all.mgf;188559:1:all.mgf;210055:1:all.mgf;209842:1:all.mgf;209980:1:all.mgf;210118:1:all.mgf;25825:1:al…	tr|A0A0G3E654|A0A0G3E654_BACTU;tr|A0A243I350|A0A243I350_BACTU;tr|M1QR18|M1QR18_BACTU;tr|A0A243F482|A0A243F482_BACTY;tr|A0A242ZGI0|A0A242ZGI0_BACTU;tr|Q3ET11|Q3ET11_BACTI;tr|A0A243E9G0|A0A243E9G0_BACTU;tr|A0A242X6Z0|A0A242X6Z0_BACTU;tr|A0A242WPQ3|A0A242WPQ3_BACTU;tr|A0A243NR61|A0A243NR61_BACTU;tr|A0A243J6D0|A0A243J6D0_BACTU;tr|A0A242XUH1|A0A242XUH1_BACTU;tr|A0A2C9ZI18|A0A2C9ZI18_BACTV;tr|A0A242WA8…	UPF0358 protein ATN06_19845 OS=Bacillus thuringiensis OX=1428 GN=ATN06_19845 PE=3 SV=1	0	1.05712	0.152485
tr|A0A0G3E5Q8|A0A0G3E5Q8_BACTU	1915	52633.5	SESGVLSDPFFLTPEHQVYDAEHLMGK;EGLTFDDVLLVPAR;YSGDMVK;LSGVPVVNNLDER;VLEFPNSAK;ALLEAGANVVK;GPLADTVHQLVGGLR;YPSLNLLAGNVATAEATK;AGMGYCGAQDLEFLR;EQLLTAPVGTTLEEAEK;LPLVDNNGVLQGLLTLK;LSDVMTK;AKYPSLNLLAGNVATAEATK;ENAQFLR;FLQDYSLK;HGLPVLADGGLK;VVAGVGVPQLTAVYDCATEAR;QGGLGLLHK;VGLGPGSLCTTR;GMGSVGAMEK;LVPEGLEGR;KHGLPVLADGGLK;KLVPEGLEGR;ASVDALVLDTAHGHSK;EAPNYSL;KLVGLLTNR;ESHPHHVQLTK	0;1;0;0;0;0;0;0;1;0;0;0;0;0;0;0;0;0;0;0;0;0;0;1;0;0;1	4	36	191536:1:all.mgf;211002:1:all.mgf;191656:1:all.mgf;191676:1:all.mgf;210941:1:all.mgf;191645:1:all.mgf;191519:1:all.mgf;191531:1:all.mgf;191535:1:all.mgf;191667:1:all.mgf;213592:1:all.mgf;213034:1:all.mgf;213734:1:all.mgf;212978:1:all.mgf;213193:1:all.mgf;213179:1:all.mgf;213081:1:all.mgf;213759:1:all.mgf;213137:1:all.mgf;212913:1:all.mgf;213452:1:all.mgf;213316:1:all.mgf;212912:1:all.mgf;213008:1…	tr|A0A243DZF7|A0A243DZF7_BACUD;tr|A0A0K0S1F3|A0A0K0S1F3_BACT3;tr|A0A243JME9|A0A243JME9_BACTU;tr|A0A0F6FNB4|A0A0F6FNB4_BACTK;tr|A0A0D1R934|A0A0D1R934_BACTU;tr|A0A243K5M3|A0A243K5M3_BACTU;tr|A0A193CLH9|A0A193CLH9_BACTU;tr|A0A2C9Z8I2|A0A2C9Z8I2_BACTU;tr|A0A243LPG4|A0A243LPG4_BACTJ;tr|C3DXC3|C3DXC3_BACTU;tr|A0A243D9B8|A0A243D9B8_BACTU;tr|A0A242ZPR0|A0A242ZPR0_BACTU;tr|A0A243FFE0|A0A243FFE0_BACUK;tr|A…	Inosine-5'-monophosphate dehydrogenase OS=Bacillus thuringiensis OX=1428 GN=guaB PE=3 SV=1	0	0.956649	0.308169
tr|A0A0G3E5S1|A0A0G3E5S1_BACTU	178	33579	LLELHNLTQEALAQR;LDELALTLR;QYEDDKYELLAGER;NLNDTETASVALLENLQR;VYEELQELPLVNLTPNR;LAMNTLR;ALLPLKNEELQLK;EELTALEEAVAYQK;TVFDDAR	1;1;1;1;1;1;1;1;1	9	36	108398:1:all.mgf;108015:1:all.mgf;108170:1:all.mgf;108432:1:all.mgf;108116:1:all.mgf;108197:1:all.mgf;108366:1:all.mgf;108296:1:all.mgf;108339:1:all.mgf;108260:1:all.mgf;108452:1:all.mgf;108227:1:all.mgf;108311:1:all.mgf;108154:1:all.mgf;190114:1:all.mgf;189751:1:all.mgf;189901:1:all.mgf;189999:1:all.mgf;190045:1:all.mgf;190055:1:all.mgf;189944:1:all.mgf;189973:1:all.mgf;189917:1:all.mgf;190086:1…	tr|M1QVN1|M1QVN1_BACTU;tr|Q3ESI8|Q3ESI8_BACTI;tr|A0A243D9E0|A0A243D9E0_BACTU;tr|A0A242X7S4|A0A242X7S4_BACTU;tr|A0A243E4M5|A0A243E4M5_BACTU;tr|A0A242YE81|A0A242YE81_BACTU;tr|A0A243DNA3|A0A243DNA3_BACUD;tr|A0A0F6J7U9|A0A0F6J7U9_BACTU;tr|A0A243KQQ5|A0A243KQQ5_BACTU;tr|A0A0G4CSM5|A0A0G4CSM5_BACTO;tr|A0A242WHP7|A0A242WHP7_BACTU;tr|A0A243BGG2|A0A243BGG2_BACTU;tr|A0A243A2R6|A0A243A2R6_BACTU;tr|A0A243JC3…	Nucleoid occlusion protein OS=Bacillus thuringiensis OX=1428 GN=noc PE=3 SV=1	0	0.941027	0.118988
tr|A0A1E7ZLF3|A0A1E7ZLF3_BACTU	1475	30469	LTPDKLNHLR;ALEETANLLVNAVQNQK;AAMGQFPFAPDLR;VANVPLVPEVDPPEELYQVAK;LVYVVSDSVGETADLVVR;LQEELDHFEEVLSK;ADLVLLGVSR;YEPGVVR;SLGLSDGATYANLNR;KLEALEFAVK	1;1;1;1;1;1;1;1;1;1	10	36	201008:1:all.mgf;201118:1:all.mgf;112160:1:all.mgf;111885:1:all.mgf;112052:1:all.mgf;112180:1:all.mgf;112010:1:all.mgf;112330:1:all.mgf;111844:1:all.mgf;111623:1:all.mgf;111747:1:all.mgf;111980:1:all.mgf;111761:1:all.mgf;111790:1:all.mgf;82502:1:all.mgf;82527:1:all.mgf;82442:1:all.mgf;82503:1:all.mgf;82474:1:all.mgf;82418:1:all.mgf;171557:1:all.mgf;171486:1:all.mgf;171564:1:all.mgf;171382:1:all.m…	tr|A0A0Q0V1U0|A0A0Q0V1U0_BACTU;tr|A0A0K0QH90|A0A0K0QH90_BACTU;tr|A0A243F5I7|A0A243F5I7_BACTY;tr|Q3ERG3|Q3ERG3_BACTI;tr|A0A243EEX1|A0A243EEX1_BACTU;tr|A0A242Y7K3|A0A242Y7K3_BACTU;tr|A0A243DQK7|A0A243DQK7_BACUD;tr|A0A0F6JFH3|A0A0F6JFH3_BACTU;tr|A0A0G4CVH2|A0A0G4CVH2_BACTO;tr|A0A0K0SDI1|A0A0K0SDI1_BACT3;tr|A0A243BCI8|A0A243BCI8_BACTU;tr|A0A0F6FWR1|A0A0F6FWR1_BACTK;tr|A0A243ISW9|A0A243ISW9_BACTU;tr|V…	Putative pyruvate, phosphate dikinase regulatory protein OS=Bacillus thuringiensis OX=1428 GN=BK774_20135 PE=3 SV=1	0	1.0621	0.0137986
tr|A0A231I1M9|A0A231I1M9_BACTU	637	42901.9	LNKDDVLSLYK;TDKEVALEGLK;MQNFVFR;KGLQLCK;VLLVYGGGSLK;TVLETAPK;YDGDVWDLVTK;LLSDLENYEHR;DLNAEVFELTGVEPNPR;ALAAGSK;AMAYGEFGNFK;NGLYDNVLSLLK;GQLEQLK	1;1;1;1;1;1;1;1;1;1;1;1;1	13	36	206516:1:all.mgf;120534:1:all.mgf;120393:1:all.mgf;120533:1:all.mgf;79205:1:all.mgf;79244:1:all.mgf;79103:1:all.mgf;158905:1:all.mgf;158969:1:all.mgf;126906:1:all.mgf;104176:1:all.mgf;127048:1:all.mgf;94770:1:all.mgf;94629:1:all.mgf;146443:1:all.mgf;146294:1:all.mgf;146433:1:all.mgf;146419:1:all.mgf;145742:1:all.mgf;145880:1:all.mgf;146021:1:all.mgf;147800:1:all.mgf;147658:1:all.mgf;147699:1:all.…	tr|A0A0F6FS69|A0A0F6FS69_BACTK;tr|A0A2C9ZIX5|A0A2C9ZIX5_BACTV;tr|A0A242ZGX1|A0A242ZGX1_BACTU;tr|A0A243BWW4|A0A243BWW4_BACTU;tr|W8YEU7|W8YEU7_BACTU;tr|A0A243GT67|A0A243GT67_BACTU	NADH-dependent alcohol dehydrogenase OS=Bacillus thuringiensis OX=1428 GN=BK775_28730 PE=4 SV=1	0	1.03456	0.306469
tr|A0A243GL38|A0A243GL38_BACTU	45	63521.7	ATPGVAESYK;LDELNFNVVK;DFVFAWK;SNPDFYTQK;APLDTLGVK;LLLDDAVLAPLYQR;FGLEADTTLYNGPFTLTDWK;GLTNVLLNDGSTPADYLVPK;NLPGLTVNLK;GGQDTVLK;KVGEFLK;QVLNLTESQELPSMDSAK;TPSTFFLR;AGLTSEMVDK;AGLTSEMVDKYK;VNLYESGQLDR;YTFTLNK;NAQYWDNK;GLVHHPVGGDYSYK;ATDQVSFLALNNVMEGLYR;WAYLTEDK;EQVTLELLNYDSDNAK	0;1;0;0;1;1;0;0;0;0;0;0;0;1;1;0;0;0;0;0;0;1	6	36	95114:1:all.mgf;94694:1:all.mgf;94836:1:all.mgf;94809:1:all.mgf;94971:1:all.mgf;188685:1:all.mgf;188612:1:all.mgf;188750:1:all.mgf;188657:1:all.mgf;188628:1:all.mgf;188714:1:all.mgf;188462:1:all.mgf;59102:1:all.mgf;58963:1:all.mgf;58872:1:all.mgf;58822:1:all.mgf;59380:1:all.mgf;59243:1:all.mgf;118580:1:all.mgf;118434:1:all.mgf;164070:1:all.mgf;163652:1:all.mgf;163790:1:all.mgf;163928:1:all.mgf;16…	tr|A0A0F6FW79|A0A0F6FW79_BACTK;tr|A0A243BXA5|A0A243BXA5_BACTU	Peptide ABC transporter substrate-binding protein OS=Bacillus thuringiensis OX=1428 GN=BK774_05525 PE=4 SV=1	0	1.09137	0.00819918
tr|A0A0B6BC43|A0A0B6BC43_BACTU	1396	9214.67	SLMGVMSLGLQQNAELK;VTSDSGLHAR;PATLLVNTASK;LTANGDDAAQALAALEETMK;LTANGDDAAQALAALEETMKNEGLGE;FGSDLNLEYNGK	1;1;1;1;1;1	6	35	184503:1:all.mgf;184592:1:all.mgf;57184:1:all.mgf;8028:1:all.mgf;107083:1:all.mgf;8168:1:all.mgf;184370:1:all.mgf;106903:1:all.mgf;184566:1:all.mgf;184537:1:all.mgf;107226:1:all.mgf;186986:1:all.mgf;184673:1:all.mgf;21836:1:all.mgf;45181:1:all.mgf;53879:1:all.mgf;54156:1:all.mgf;54325:1:all.mgf;54575:1:all.mgf;54296:1:all.mgf;54467:1:all.mgf;54014:1:all.mgf;54438:1:all.mgf;53993:1:all.mgf;54714:1…	tr|Q3EQB4|Q3EQB4_BACTI;tr|A0A242X850|A0A242X850_BACTU;tr|A0A243ED15|A0A243ED15_BACTU;tr|A0A242WRG2|A0A242WRG2_BACTU;tr|A0A243J6A7|A0A243J6A7_BACTU;tr|A0A242XV62|A0A242XV62_BACTU;tr|A0A243KAL5|A0A243KAL5_BACTU;tr|A0A242W893|A0A242W893_BACTU;tr|A0A243DR82|A0A243DR82_BACUD;tr|Q6HEB7|Q6HEB7_BACHK;tr|A0A0F6JG76|A0A0F6JG76_BACTU;tr|C3H5P5|C3H5P5_BACTU;tr|A0A0G4CVX4|A0A0G4CVX4_BACTO;tr|W8YGM6|W8YGM6_BAC…	Phosphocarrier protein HPr OS=Bacillus thuringiensis OX=1428 GN=ptsH PE=4 SV=1	0	1.35344	0.0001
tr|A0A0K0Q9W8|A0A0K0Q9W8_BACTU	243	27508.3	LLLVDDEDR;VTADGNEVNLTPK;DVTVFPHLTLDNDAHR;AVPTTFFTQDTTTK;VQGFEVGTDDYLVKPFSPR;EYELLLFLAK;TVDTHVK;ATPLLMLTAK	1;1;1;1;1;1;0;1	7	35	78246:1:all.mgf;54627:1:all.mgf;54763:1:all.mgf;54707:1:all.mgf;54808:1:all.mgf;78287:1:all.mgf;54533:1:all.mgf;54682:1:all.mgf;78146:1:all.mgf;54537:1:all.mgf;54597:1:all.mgf;78211:1:all.mgf;54673:1:all.mgf;78120:1:all.mgf;54568:1:all.mgf;54737:1:all.mgf;119868:1:all.mgf;120007:1:all.mgf;119867:1:all.mgf;184441:1:all.mgf;184578:1:all.mgf;184413:1:all.mgf;184301:1:all.mgf;184270:1:all.mgf;7370:1:…	tr|A0A0G3DUD6|A0A0G3DUD6_BACTU;tr|A0A243FDS0|A0A243FDS0_BACTY;tr|A0A242X1G2|A0A242X1G2_BACTU;tr|A0A243EEV9|A0A243EEV9_BACTU;tr|A0A243JC38|A0A243JC38_BACTU;tr|A0A242Y3T8|A0A242Y3T8_BACTU;tr|A0A243DQT5|A0A243DQT5_BACUD;tr|A0A243KWN4|A0A243KWN4_BACTU;tr|A0A0F6JCP0|A0A0F6JCP0_BACTU;tr|C3GYM8|C3GYM8_BACTU;tr|A0A242WW53|A0A242WW53_BACTU;tr|A0A243B412|A0A243B412_BACTU;tr|A0A242ZRX3|A0A242ZRX3_BACTU;tr|A…	DNA-binding response regulator OS=Bacillus thuringiensis OX=1428 GN=AC241_07790 PE=4 SV=1	0	1.0816	0.105889
tr|A0A0K0QJY4|A0A0K0QJY4_BACTU	1289	20463.1	NGELHSFLTQPNLSK;LDLLPELADEYVVLANEER;LLSEEEK;LVQNVYVK;NVVDEDLLGGLK;LYDGSLQGK;LLSEEEKLNLAEAFAK;HVLEMFEEELR;LNLAEAFAK	1;1;1;1;1;1;1;1;1	9	35	5890:1:all.mgf;155501:1:all.mgf;155456:1:all.mgf;155304:1:all.mgf;155314:1:all.mgf;155361:1:all.mgf;26871:1:all.mgf;26735:1:all.mgf;27013:1:all.mgf;204567:1:all.mgf;204486:1:all.mgf;4550:1:all.mgf;204580:1:all.mgf;204446:1:all.mgf;144486:1:all.mgf;144587:1:all.mgf;144626:1:all.mgf;144671:1:all.mgf;144558:1:all.mgf;144530:1:all.mgf;144763:1:all.mgf;144643:1:all.mgf;138443:1:all.mgf;138304:1:all.mg…	tr|A0A0G3E4L4|A0A0G3E4L4_BACTU;tr|M1QP17|M1QP17_BACTU;tr|A0A243HWT3|A0A243HWT3_BACTU;tr|Q3EM01|Q3EM01_BACTI;tr|A0A243E4W8|A0A243E4W8_BACTU;tr|A0A243CGS0|A0A243CGS0_BACTU;tr|A0A242Y8Z7|A0A242Y8Z7_BACTU;tr|A0A243JKD9|A0A243JKD9_BACTU;tr|A0A243JQM9|A0A243JQM9_BACTU;tr|A0A243NPV1|A0A243NPV1_BACTU;tr|A0A243DL36|A0A243DL36_BACUD;tr|A0A243KUW0|A0A243KUW0_BACTU;tr|A0A0G4CRY6|A0A0G4CRY6_BACTO;tr|A0A243B6E…	ATP synthase subunit delta OS=Bacillus thuringiensis OX=1428 GN=atpH PE=3 SV=1	0	0.987088	0.69753
tr|A0A1B1SZF7|A0A1B1SZF7_BACTU	1060	42554.8	VLLQQVR;AVFGEEVVEESEEQQLAHFGEVK;FAALEQMDPTEEDLPVLK;GVYHVADFLAVER;EVVEELVAAYSEER;VQMSAPNVVK;ELLNQAGAVEVTLQK;ALEPTPSPNTMK;GDEVLPLLYK;VTEEMMK;VLLNEVLPSGAR;AAMFLFELGDESALPALK	1;1;1;1;1;1;1;1;1;1;1;1	12	35	28320:1:all.mgf;28223:1:all.mgf;28459:1:all.mgf;28376:1:all.mgf;28361:1:all.mgf;28404:1:all.mgf;28179:1:all.mgf;28432:1:all.mgf;107546:1:all.mgf;107686:1:all.mgf;107404:1:all.mgf;150555:1:all.mgf;150679:1:all.mgf;129884:1:all.mgf;150618:1:all.mgf;129737:1:all.mgf;150650:1:all.mgf;32928:1:all.mgf;33067:1:all.mgf;32968:1:all.mgf;132009:1:all.mgf;131975:1:all.mgf;161449:1:all.mgf;117233:1:all.mgf;16…	tr|Q6HJF9|Q6HJF9_BACHK;tr|A0A243BNB1|A0A243BNB1_BACTU;tr|A0A0F6FSC1|A0A0F6FSC1_BACTK;tr|A0RDF5|A0RDF5_BACAH;tr|F0PMF2|F0PMF2_BACT0;tr|A0A243NZB7|A0A243NZB7_BACTV;tr|A0A2C9ZAD2|A0A2C9ZAD2_BACTU;tr|C3G2C6|C3G2C6_BACTU;tr|A0A243BET0|A0A243BET0_BACTU;tr|A0A243D0A9|A0A243D0A9_BACTU;tr|A0A243GQ36|A0A243GQ36_BACTF;tr|A0A242Z7D0|A0A242Z7D0_BACTU;tr|A0A243ETA2|A0A243ETA2_BACUK;tr|A0A0K0S745|A0A0K0S745_BAC…	PBS lyase OS=Bacillus thuringiensis OX=1428 GN=BJG91_06835 PE=4 SV=1	0	0.989442	0.811319
tr|A0A1E7ZYF1|A0A1E7ZYF1_BACTU	862	21154.4	TNPGLSK;VSGAEDFVFYNNPK;VLVGLGWDTNR;FNALGSGFQGGLASLCNNFGLDVE;YDLGEDFSLETAVVVGELYR;SQNFGQVSNSFVR;NVPAHLER	1;1;1;1;1;1;1	7	35	93363:1:all.mgf;93080:1:all.mgf;92942:1:all.mgf;69525:1:all.mgf;93225:1:all.mgf;69663:1:all.mgf;167848:1:all.mgf;167945:1:all.mgf;167944:1:all.mgf;167816:1:all.mgf;167876:1:all.mgf;168085:1:all.mgf;167764:1:all.mgf;167805:1:all.mgf;106324:1:all.mgf;128752:1:all.mgf;106128:1:all.mgf;105989:1:all.mgf;129029:1:all.mgf;106352:1:all.mgf;106129:1:all.mgf;106377:1:all.mgf;128612:1:all.mgf;105845:1:all.m…	tr|A0A0Q0R140|A0A0Q0R140_BACTU;tr|A0A243JD11|A0A243JD11_BACTU;tr|A0A2C9ZBZ1|A0A2C9ZBZ1_BACTU;tr|A0A0F6J3F3|A0A0F6J3F3_BACTU;tr|W8Y610|W8Y610_BACTU;tr|A0A243IWL6|A0A243IWL6_BACHU;tr|A0A0F6FLX8|A0A0F6FLX8_BACTK;tr|A0A243INP9|A0A243INP9_BACTU;tr|V5M4U7|V5M4U7_BACTU;tr|A0A0D1RG09|A0A0D1RG09_BACTU;tr|F0PWM3|F0PWM3_BACT0;tr|A0A243KMM7|A0A243KMM7_BACUH;tr|A0A243L1M0|A0A243L1M0_BACTU;tr|A0A243N4H2|A0A243…	Chemical-damaging agent resistance protein C OS=Bacillus thuringiensis OX=1428 GN=BJG91_25820 PE=4 SV=1	0	1.1132	0.0218978
tr|A0A231I2T8|A0A231I2T8_BACTU	1911	72805.2	GTVHTHAGFPLK;LGPAEYESLLVK;SLEETAWFWGEAEK;SFTYEELDNWVSR;AAFDAGFGMNLK;GEVCHCFVVLR;ELMSLVNSHLGK;DLHVVEDLPK;HAGNDFTPHNYDFSWSTLEK;YVNTYWSR;WLADEETR;HNDVLEAAALGVPDEVKGEVCHCFVVLR;SDDTLNLAGK	1;1;1;1;1;1;1;1;1;1;1;1;1	13	35	200230:1:all.mgf;200436:1:all.mgf;200140:1:all.mgf;168107:1:all.mgf;168388:1:all.mgf;168266:1:all.mgf;168166:1:all.mgf;168265:1:all.mgf;168252:1:all.mgf;168407:1:all.mgf;148692:1:all.mgf;190575:1:all.mgf;190767:1:all.mgf;190627:1:all.mgf;8800:1:all.mgf;184505:1:all.mgf;8763:1:all.mgf;8832:1:all.mgf;8919:1:all.mgf;203806:1:all.mgf;80479:1:all.mgf;80338:1:all.mgf;80197:1:all.mgf;80618:1:all.mgf;986…	tr|A0A242YN66|A0A242YN66_BACTU;tr|M1PKJ4|M1PKJ4_BACTU;tr|A0A242Y3R5|A0A242Y3R5_BACTU;tr|A0A243DKE8|A0A243DKE8_BACUD;tr|A0A243JZK3|A0A243JZK3_BACTU;tr|A0A0F6J1I0|A0A0F6J1I0_BACTU;tr|A0A0F6FVX6|A0A0F6FVX6_BACTK;tr|V5MCS2|V5MCS2_BACTU;tr|A0A0D1R1C1|A0A0D1R1C1_BACTU;tr|A0A243LPU7|A0A243LPU7_BACTJ;tr|C3E3P7|C3E3P7_BACTU;tr|A0A243DAR9|A0A243DAR9_BACTU;tr|A0A160LA54|A0A160LA54_BACTI;tr|A0A243G2E2|A0A243…	AMP-dependent synthetase OS=Bacillus thuringiensis OX=1428 GN=BK775_29520 PE=4 SV=1	0	1.1437	0.0001
tr|A0A242YQP4|A0A242YQP4_BACTU	1356	22307.7	LTPLESEVLSVPGVK;LHAEGLKPLSR;LGEQFELVRPL;ALPLGGTEDSPACDLLLGR;PVAFVTSVTK;LAGHNYAK;FHVAEHLYEK;LLTGSLLPR	1;1;1;1;1;1;1;1	8	35	189266:1:all.mgf;210543:1:all.mgf;189404:1:all.mgf;189447:1:all.mgf;210472:1:all.mgf;210610:1:all.mgf;210487:1:all.mgf;210513:1:all.mgf;210573:1:all.mgf;189502:1:all.mgf;189275:1:all.mgf;189473:1:all.mgf;189545:1:all.mgf;189417:1:all.mgf;178690:1:all.mgf;178630:1:all.mgf;178764:1:all.mgf;178817:1:all.mgf;178786:1:all.mgf;11666:1:all.mgf;11650:1:all.mgf;11790:1:all.mgf;189966:1:all.mgf;189517:1:al…	tr|A0A243DNR7|A0A243DNR7_BACUD;tr|W8YBN5|W8YBN5_BACTU;tr|A0A0F6FXR5|A0A0F6FXR5_BACTK;tr|A0A243NJV2|A0A243NJV2_BACTV;tr|A0A243C2W2|A0A243C2W2_BACTU;tr|A0A0K0SG88|A0A0K0SG88_BACT3;tr|A0A243H8D2|A0A243H8D2_BACTU	Uncharacterized protein OS=Bacillus thuringiensis serovar londrina OX=180846 GN=BK726_21155 PE=4 SV=1	0	1.10766	0.00539946
tr|A0A243G9J1|A0A243G9J1_BACTU	445	72969.8	TYPLGEAAAHLTGYLGK;YSDNLYFAQEALK;AGLEQVLEEK;LDWTPDFLFPGMTK;GNQDLLK;FADMYDQLSK;VNAEDLK;VFVEDAQGK;GEAGSSAALNPK;LGDTAPQTK;LLNTSVEELDQK;SGETLALVSSPAYDPNLLAR;LDGMTLAGK	1;1;1;1;1;1;1;1;1;1;1;1;1	13	35	104730:1:all.mgf;144525:1:all.mgf;144477:1:all.mgf;144552:1:all.mgf;102499:1:all.mgf;102270:1:all.mgf;102410:1:all.mgf;102290:1:all.mgf;111490:1:all.mgf;62620:1:all.mgf;111351:1:all.mgf;111574:1:all.mgf;111479:1:all.mgf;111365:1:all.mgf;62578:1:all.mgf;47745:1:all.mgf;47660:1:all.mgf;47798:1:all.mgf;188445:1:all.mgf;188304:1:all.mgf;188473:1:all.mgf;188671:1:all.mgf;188321:1:all.mgf;24950:1:all.m…	tr|A0A0F6FX67|A0A0F6FX67_BACTK	MecA protein OS=Bacillus thuringiensis OX=1428 GN=BK774_14080 PE=4 SV=1	0	1.00165	0.967603
tr|A0A243H2W5|A0A243H2W5_BACTU	987	20984.4	ETDFLFYNNLK;FNAVGSGFQGGLGALVR;TSPGLTK;SPCGSVLHTGDNR;KVPADVHK;NQNFGQVGNAFVR;AVLGLGWDLK;VPADVHK	1;1;1;1;1;1;1;1	8	35	188980:1:all.mgf;146534:1:all.mgf;188945:1:all.mgf;188914:1:all.mgf;189084:1:all.mgf;189110:1:all.mgf;188996:1:all.mgf;189025:1:all.mgf;189056:1:all.mgf;188842:1:all.mgf;171532:1:all.mgf;171441:1:all.mgf;171327:1:all.mgf;171242:1:all.mgf;116073:1:all.mgf;116088:1:all.mgf;115752:1:all.mgf;115615:1:all.mgf;115705:1:all.mgf;115395:1:all.mgf;115492:1:all.mgf;115392:1:all.mgf;115435:1:all.mgf;115406:1…	tr|A0A0F6FQ76|A0A0F6FQ76_BACTK;tr|A0A243NXJ4|A0A243NXJ4_BACTV;tr|A0A193CML0|A0A193CML0_BACTU;tr|A0A243C546|A0A243C546_BACTU	Chemical-damaging agent resistance protein C OS=Bacillus thuringiensis OX=1428 GN=BK774_19585 PE=4 SV=1	0	1.14187	0.00069993
tr|A0A243J4Q1|A0A243J4Q1_BACTU	1708	23543.4	VTEVLGLVGLEDR;GTTLVMATHNADLVNTLR;LVRDELEGGYGYEG;ADALPSELSGGEQQR;ALAGLTVNLK;QGEFVYVVGPSGAGK;EEKPSTGSLNVNGLTLETLAER;QLGVLFQDFK	1;1;1;1;1;1;1;1	8	35	64779:1:all.mgf;64873:1:all.mgf;65045:1:all.mgf;64898:1:all.mgf;65183:1:all.mgf;64814:1:all.mgf;64678:1:all.mgf;64845:1:all.mgf;30642:1:all.mgf;204680:1:all.mgf;30516:1:all.mgf;204820:1:all.mgf;30472:1:all.mgf;6433:1:all.mgf;204785:1:all.mgf;204960:1:all.mgf;6571:1:all.mgf;204811:1:all.mgf;53713:1:all.mgf;53686:1:all.mgf;53638:1:all.mgf;98498:1:all.mgf;98220:1:all.mgf;98360:1:all.mgf;75062:1:all.…	tr|A0A243K1T4|A0A243K1T4_BACTU;tr|A0A0G4CU81|A0A0G4CU81_BACTO;tr|W8YBA8|W8YBA8_BACTU;tr|A0A0F6FQE3|A0A0F6FQE3_BACTK;tr|A0A243JTF7|A0A243JTF7_BACTU;tr|A0A243L281|A0A243L281_BACUH;tr|A0A193D158|A0A193D158_BACTU;tr|A0A243LTW2|A0A243LTW2_BACTJ;tr|A0A1C9C1J3|A0A1C9C1J3_BACTU;tr|A0A243NP55|A0A243NP55_BACTV;tr|A0A0K0QL28|A0A0K0QL28_BACTU;tr|A0A1B1LEN1|A0A1B1LEN1_BACTU;tr|A0A143MF28|A0A143MF28_BACTU;tr|A…	Cell division ATP-binding protein FtsE OS=Bacillus thuringiensis serovar pirenaica OX=180863 GN=BK739_28210 PE=4 SV=1	0	0.990509	0.846115
tr|A0A2C2PCV4|A0A2C2PCV4_BACTU	2051	38990.6	HALLGAGLDSSHAFER;WNSVEGEYCELETSSGK;GALLLTVK;VQLTESGYLK;ELVSLPSPSGNTAK;LLTAHVDTLGAMVK;LSLSMLGGFR;VFSADEVR;ELGLEVGDFVSFDPR;VSVALLLK;VDLYPYYASDASAALR	1;1;1;1;1;1;1;1;1;1;1	11	35	203306:1:all.mgf;203252:1:all.mgf;203188:1:all.mgf;203326:1:all.mgf;80378:1:all.mgf;80416:1:all.mgf;80552:1:all.mgf;80519:1:all.mgf;80570:1:all.mgf;31124:1:all.mgf;31264:1:all.mgf;140098:1:all.mgf;163441:1:all.mgf;163300:1:all.mgf;163370:1:all.mgf;103482:1:all.mgf;53988:1:all.mgf;103426:1:all.mgf;103510:1:all.mgf;103368:1:all.mgf;54126:1:all.mgf;54056:1:all.mgf;103483:1:all.mgf;103530:1:all.mgf;1…	tr|A0A231I6F5|A0A231I6F5_BACTU;tr|A0A243C8D9|A0A243C8D9_BACTU;tr|A0A0F6FSE4|A0A0F6FSE4_BACTK;tr|A0A243LKQ0|A0A243LKQ0_BACTU;tr|A0A242YHE5|A0A242YHE5_BACTU;tr|A0A160L6Q5|A0A160L6Q5_BACTI	Peptidase M42 OS=Bacillus thuringiensis OX=1428 GN=COJ78_26470 PE=3 SV=1	0	1.08179	0.0409959
tr|C3C6C1|C3C6C1_BACTU	1699	61047.9	LLDLLFR;LQQVFDAAAETGR;VQAGNVLLDGLGVGDVGNLVLR;YFVPVHGEFR;VALLTTGSQGEPMAALSR;AGAEVVYYGER;KLSLPVYATK;ELLGQFLYEETK;EVGVELSK;LTVGLLQEK;KGDTVLLAASPLPGNELSVSK;GDVLAFGDDEANLVGK	1;1;1;1;1;1;1;1;1;1;1;1	12	35	42547:1:all.mgf;42599:1:all.mgf;42739:1:all.mgf;42627:1:all.mgf;42695:1:all.mgf;42713:1:all.mgf;42767:1:all.mgf;42655:1:all.mgf;42830:1:all.mgf;42969:1:all.mgf;210149:1:all.mgf;210235:1:all.mgf;210321:1:all.mgf;210278:1:all.mgf;210139:1:all.mgf;110905:1:all.mgf;111077:1:all.mgf;111047:1:all.mgf;110765:1:all.mgf;29538:1:all.mgf;31421:1:all.mgf;81642:1:all.mgf;7184:1:all.mgf;31278:1:all.mgf;74101:1…	-	Ribonuclease J OS=Bacillus thuringiensis serovar tochigiensis BGSC 4Y1 OX=527024 GN=rnj PE=3 SV=1	0	0.942104	0.0737926
tr|A0A0B6B7C9|A0A0B6B7C9_BACTU	387	12616.9	FVDPFMPEVEEK;TQEQLEEFLEGLK;KTQEQLEEFLEGLK;YSDFSFYYVDR;SLESMEQFQQLK	1;1;1;1;1	5	34	127421:1:all.mgf;147713:1:all.mgf;127586:1:all.mgf;147796:1:all.mgf;147697:1:all.mgf;148067:1:all.mgf;127630:1:all.mgf;151589:1:all.mgf;151743:1:all.mgf;151800:1:all.mgf;151784:1:all.mgf;151757:1:all.mgf;152007:1:all.mgf;151866:1:all.mgf;151814:1:all.mgf;151839:1:all.mgf;191833:1:all.mgf;191694:1:all.mgf;171640:1:all.mgf;191834:1:all.mgf;210772:1:all.mgf;210711:1:all.mgf;210794:1:all.mgf;210672:1…	tr|M1QTC7|M1QTC7_BACTU;tr|A0A243GF70|A0A243GF70_BACTF;tr|A0A243E478|A0A243E478_BACTU;tr|A0A243J838|A0A243J838_BACTU;tr|A0A2C9ZBY7|A0A2C9ZBY7_BACTU;tr|A0A242XYB2|A0A242XYB2_BACTU;tr|Q6HCI6|Q6HCI6_BACHK;tr|A0A242W6V5|A0A242W6V5_BACTU;tr|A0A243DPG7|A0A243DPG7_BACUD;tr|A0A2C9ZBY9|A0A2C9ZBY9_BACTU;tr|A0A0G4CTS0|A0A0G4CTS0_BACTO;tr|A0A243APM7|A0A243APM7_BACTU;tr|A0A242YXU3|A0A242YXU3_BACTU;tr|A0A242ZRZ…	Thiol reductase thioredoxin OS=Bacillus thuringiensis OX=1428 GN=ytpP PE=4 SV=1	0	1.05886	0.152385
tr|A0A0B6BJC5|A0A0B6BJC5_BACTU	214	13423.3	DLATDLLLNER;LFADVAPR;RGDAAPMVLLELV	1;1;1	3	34	126712:1:all.mgf;125888:1:all.mgf;126287:1:all.mgf;125986:1:all.mgf;126571:1:all.mgf;125950:1:all.mgf;144170:1:all.mgf;126147:1:all.mgf;126428:1:all.mgf;126006:1:all.mgf;8003:1:all.mgf;7918:1:all.mgf;7835:1:all.mgf;7742:1:all.mgf;7598:1:all.mgf;7639:1:all.mgf;7752:1:all.mgf;7442:1:all.mgf;7882:1:all.mgf;7779:1:all.mgf;7975:1:all.mgf;7890:1:all.mgf;7694:1:all.mgf;7946:1:all.mgf;7667:1:all.mgf;7807…	tr|M1QF21|M1QF21_BACTU;tr|Q3EKP9|Q3EKP9_BACTI;tr|A0A243E776|A0A243E776_BACTU;tr|A0A243IAT3|A0A243IAT3_BACTU;tr|A0A243CYL2|A0A243CYL2_BACTU;tr|C3DDW8|C3DDW8_BACTS;tr|A0A242XGB5|A0A242XGB5_BACTU;tr|A0A243C5D0|A0A243C5D0_BACTU;tr|A0A243NAX0|A0A243NAX0_BACTU;tr|A0A242Y7Z2|A0A242Y7Z2_BACTU;tr|A0A243KQS5|A0A243KQS5_BACTU;tr|A0A242WER3|A0A242WER3_BACTU;tr|A0A243DZD3|A0A243DZD3_BACUD;tr|A0A243L001|A0A243…	50S ribosomal protein L17 OS=Bacillus thuringiensis OX=1428 GN=rplQ PE=3 SV=1	0	1.0433	0.293971
tr|A0A1E7ZM30|A0A1E7ZM30_BACTU	712	62324.8	KGVNVPNVSLK;LVCTLGPASESLEK;LHVVGEELAK;SPLVAVTSDEQVGR;VDFLAASFVR;GDMGVELPPEEVPLVQK;LENQEGLDNLDSLLEVSDGLMVAR;FSVSYAGLYDDVDPGSR;SLQYEDMFK;ASDVLELR;DLLFGLEQK;TVGLLLDTK;LEQLLEAGMNVAR;LLLDDGLLELEVLEK;KASDVLELR;TAAEAVANVNEGDLLVTTSTDKDMLPALEK;GVNVPNVSLK;LPGLTEK;DVKDLLFGLEQK;ELLEEHNAQYLQLVPK;LKEFTPTLTDALSQSVAHTALALDVAALVAPTESGYTAK;LALVWGVQAFMAEK;LVCTLGPASESLEKLEQLLEAGMNVAR	0;0;1;0;0;0;0;0;0;0;0;0;1;0;0;0;0;0;0;1;1;0;1	5	34	2416:1:all.mgf;2618:1:all.mgf;202430:1:all.mgf;202356:1:all.mgf;142229:1:all.mgf;142160:1:all.mgf;142239:1:all.mgf;142129:1:all.mgf;142189:1:all.mgf;142019:1:all.mgf;142449:1:all.mgf;142269:1:all.mgf;142298:1:all.mgf;142087:1:all.mgf;142105:1:all.mgf;142043:1:all.mgf;120435:1:all.mgf;120394:1:all.mgf;120728:1:all.mgf;120573:1:all.mgf;120754:1:all.mgf;120561:1:all.mgf;120590:1:all.mgf;121264:1:all…	tr|A0A242ZIA9|A0A242ZIA9_BACTU;tr|A0A243J9E3|A0A243J9E3_BACTU;tr|A0A243DQ37|A0A243DQ37_BACUD;tr|A0A0G4CUF1|A0A0G4CUF1_BACTO;tr|W8Y9G7|W8Y9G7_BACTU;tr|A0A0F6FYF6|A0A0F6FYF6_BACTK;tr|A0A243JLF5|A0A243JLF5_BACTU;tr|A0A0D1PV24|A0A0D1PV24_BACTU;tr|A0A243JZL1|A0A243JZL1_BACTU;tr|A0A243N2E9|A0A243N2E9_BACTV;tr|A0A193CYB1|A0A193CYB1_BACTU;tr|A0A243MH03|A0A243MH03_BACTJ;tr|C3E9H1|C3E9H1_BACTU;tr|A0A243DC5…	Pyruvate kinase OS=Bacillus thuringiensis OX=1428 GN=BJG91_19055 PE=3 SV=1	0	1.12922	0.00019998
tr|M1QJE7|M1QJE7_BACTU	1201	45266	QQYMNLLNDPTHR;LLEDLEEK;SATLTSDSNVENMNLR;EGVPSLYALLEADSDLLNK;KLLEDLEEK;YNEQYQENAKPK;NAFTEDGVLPSTLNLK;LLHADLGDGTTEYVYTQGLNPLPK;NYEMDSSFDLGNASLK;EYAVDMNMEGLSLLNK;SNLSSALPMSEYTVDK;LYQDASR	1;1;1;1;1;1;1;1;1;1;1;1	12	34	5254:1:all.mgf;5396:1:all.mgf;27470:1:all.mgf;33846:1:all.mgf;33707:1:all.mgf;33957:1:all.mgf;33981:1:all.mgf;34124:1:all.mgf;34318:1:all.mgf;24901:1:all.mgf;48514:1:all.mgf;120984:1:all.mgf;24762:1:all.mgf;121126:1:all.mgf;218018:1:all.mgf;218075:1:all.mgf;101200:1:all.mgf;77766:1:all.mgf;101342:1:all.mgf;46550:1:all.mgf;46412:1:all.mgf;187996:1:all.mgf;187952:1:all.mgf;188093:1:all.mgf;209353:1…	tr|A0A0K0SHL4|A0A0K0SHL4_BACT3;tr|A0A243AN16|A0A243AN16_BACTU;tr|A0A0F6IWF5|A0A0F6IWF5_BACTU;tr|A0A1W6WYC3|A0A1W6WYC3_BACTU	Uncharacterized protein OS=Bacillus thuringiensis serovar thuringiensis str. IS5056 OX=1286404 GN=H175_107p053 PE=4 SV=1	0	0.930773	0.0160984
tr|M1QYC5|M1QYC5_BACTU	2169	31975.2	KVDQFNSLR;TLDDYTVLVHELDDLK;SFGQVFAFK;GSDTMGMK;NALVTLFENDASAARPEGSLEVHK;QNYDGHGELSDVALK;GPVSLHTATSVDPLDLTSMQLTK;LQDMEESLFVQSNDR;AETNVDLVK;DNPHEQFAALACK;VDQFNSLR	1;1;1;1;1;1;1;1;1;1;1	11	34	160329:1:all.mgf;151035:1:all.mgf;150753:1:all.mgf;150893:1:all.mgf;104722:1:all.mgf;104815:1:all.mgf;105121:1:all.mgf;104869:1:all.mgf;104750:1:all.mgf;104779:1:all.mgf;104671:1:all.mgf;104834:1:all.mgf;45319:1:all.mgf;210580:1:all.mgf;210716:1:all.mgf;96372:1:all.mgf;96404:1:all.mgf;33523:1:all.mgf;54478:1:all.mgf;130135:1:all.mgf;130304:1:all.mgf;130000:1:all.mgf;54336:1:all.mgf;49770:1:all.mg…	tr|A0A0F6IXF0|A0A0F6IXF0_BACTU;tr|A0A0G4DB30|A0A0G4DB30_BACTO;tr|A0A0F6FIN9|A0A0F6FIN9_BACTK;tr|A0A231HWK4|A0A231HWK4_BACTU	Mobile element protein OS=Bacillus thuringiensis serovar thuringiensis str. IS5056 OX=1286404 GN=H175_285p191 PE=4 SV=1	0	0.4629	0.0001
tr|A0A0F6FK21|A0A0F6FK21_BACTK	548	29202	VLLAGPR;SVLGTTGFTEEELAR;EVEQLAGAR;TEHFNLVAAVDYK;ASFMSGVK;MGHEAVLLMER;LPGLLAHQEVMFGGDGQMLTVR;LDAPSGTAVK;GANVDGLHLHSVR	1;1;1;1;1;1;1;1;1	9	33	180376:1:all.mgf;124323:1:all.mgf;124509:1:all.mgf;124339:1:all.mgf;124280:1:all.mgf;49661:1:all.mgf;49725:1:all.mgf;50036:1:all.mgf;49948:1:all.mgf;49698:1:all.mgf;49865:1:all.mgf;49800:1:all.mgf;49898:1:all.mgf;49833:1:all.mgf;49757:1:all.mgf;49521:1:all.mgf;49939:1:all.mgf;50051:1:all.mgf;49806:1:all.mgf;49666:1:all.mgf;50066:1:all.mgf;185219:1:all.mgf;185270:1:all.mgf;185349:1:all.mgf;185362:…	tr|A0A243C6Q3|A0A243C6Q3_BACTU;tr|W8Y0H3|W8Y0H3_BACTU	4-hydroxy-tetrahydrodipicolinate reductase OS=Bacillus thuringiensis subsp. kurstaki OX=29339 GN=dapB PE=3 SV=1	0	0.905842	0.0223978
tr|A0A0F6FMT5|A0A0F6FMT5_BACTK	1568	49679.4	VGNFVELK;VSNDNVQGEYYLPDVLELLK;VALSQAELLMK;QVNKEDYVDQLLNK;EAGAMATVLTAYLEEPAGYGR;LGTEVSVGPFAHLR;VLHPVCGK;PMVQHVVDQVSQLGLQK;NEGHLVSAYQTEQFDETLGVNDR;ALFASLSK;ELNTGTYCFDNK;LGTEVSVGPFAHLRPGSVLGDEVR	1;1;1;1;1;1;1;1;1;1;1;1	12	33	165405:1:all.mgf;165383:1:all.mgf;165523:1:all.mgf;195569:1:all.mgf;195476:1:all.mgf;195535:1:all.mgf;195626:1:all.mgf;195450:1:all.mgf;195389:1:all.mgf;195671:1:all.mgf;195551:1:all.mgf;195402:1:all.mgf;195896:1:all.mgf;195422:1:all.mgf;186822:1:all.mgf;186923:1:all.mgf;186960:1:all.mgf;186867:1:all.mgf;186976:1:all.mgf;186893:1:all.mgf;186835:1:all.mgf;166796:1:all.mgf;166655:1:all.mgf;17011:1:…	-	Bifunctional protein GlmU OS=Bacillus thuringiensis subsp. kurstaki OX=29339 GN=glmU PE=3 SV=1	0	0.950258	0.20118
tr|A0A0F6FNM9|A0A0F6FNM9_BACTK	510	32083.4	LGTNLQLQGPAGSGQHTK;EGTLALDFTTSTPTLAK;LQLTVPGLSLAK;VLESLSTGAAGSWSLSNLAPR;KAGLNPDK;NLYTLDAPVSGGDVGAK;LALMVGGEK;GDFEPGFYVK;ELYEELLKDGEENSGTQVLYK	1;1;1;1;1;1;1;1;1	9	33	202514:1:all.mgf;202507:1:all.mgf;202486:1:all.mgf;202372:1:all.mgf;209354:1:all.mgf;209369:1:all.mgf;209327:1:all.mgf;209370:1:all.mgf;209510:1:all.mgf;209229:1:all.mgf;209410:1:all.mgf;209272:1:all.mgf;209300:1:all.mgf;147363:1:all.mgf;147675:1:all.mgf;147505:1:all.mgf;147232:1:all.mgf;147329:1:all.mgf;147273:1:all.mgf;147442:1:all.mgf;147246:1:all.mgf;147301:1:all.mgf;194389:1:all.mgf;194246:1…	tr|A0A243H7J5|A0A243H7J5_BACTU	NAD-binding of NADP-dependent 3-hydroxyisobutyrate dehydrogenase family protein OS=Bacillus thuringiensis subsp. kurstaki OX=29339 GN=BG08_1769 PE=4 SV=1	0	1.20141	0.0001
tr|A0A0F6G1H4|A0A0F6G1H4_BACTK	1784	19418	VGETLQLGDYK;LTGTLAFETK;SQGGEFDKPK;EGQEFLLANLTLENGGK;LQLLFKPNFLSK;ELSYNPFDFNLQNSEGNLVDQAFTMVNEETQLNSGK;LTVSNVEK	1;1;1;1;1;1;1	7	33	141943:1:all.mgf;141930:1:all.mgf;141802:1:all.mgf;141971:1:all.mgf;142139:1:all.mgf;141840:1:all.mgf;141789:1:all.mgf;185128:1:all.mgf;185186:1:all.mgf;185072:1:all.mgf;185045:1:all.mgf;185212:1:all.mgf;185032:1:all.mgf;185321:1:all.mgf;186150:1:all.mgf;185240:1:all.mgf;185170:1:all.mgf;185645:1:all.mgf;185101:1:all.mgf;185269:1:all.mgf;46245:1:all.mgf;46383:1:all.mgf;46211:1:all.mgf;46351:1:all…	tr|A0A243D4I0|A0A243D4I0_BACTU;tr|A0A231HQ56|A0A231HQ56_BACTU	Uncharacterized protein OS=Bacillus thuringiensis subsp. kurstaki OX=29339 GN=BG08_6986 PE=4 SV=1	0	0.746677	0.0001
tr|A0A0F6IXE9|A0A0F6IXE9_BACTU	1969	74145.6	LLDELGSMLK;TLQGALQPYQAR;LLAVADVLER;NVSLNDVVNLGEEN;KLPFDLVR;SDANTLLPCTEDSASR;FTVYSPNK;TLSLTCALLNK;YLLGFYSQR;DLAFAAYGPK	1;1;1;1;1;1;1;1;1;1	10	33	40391:1:all.mgf;40250:1:all.mgf;39974:1:all.mgf;63947:1:all.mgf;40111:1:all.mgf;4074:1:all.mgf;4047:1:all.mgf;3879:1:all.mgf;3969:1:all.mgf;4017:1:all.mgf;64363:1:all.mgf;64448:1:all.mgf;64295:1:all.mgf;64532:1:all.mgf;64559:1:all.mgf;64393:1:all.mgf;64476:1:all.mgf;64504:1:all.mgf;64434:1:all.mgf;64335:1:all.mgf;64140:1:all.mgf;64308:1:all.mgf;64572:1:all.mgf;126871:1:all.mgf;127011:1:all.mgf;12…	tr|A0A0F6FI14|A0A0F6FI14_BACTK;tr|M1PWX3|M1PWX3_BACTU;tr|A0A243H6Q1|A0A243H6Q1_BACTU;tr|A0A243GBP6|A0A243GBP6_BACTU;tr|A0A0G4D9M6|A0A0G4D9M6_BACTO	CRISPR-associated protein Cas8c/Csd1, subtype I-C/DVULG OS=Bacillus thuringiensis T01-328 OX=1324966 GN=BTCBT_006786 PE=4 SV=1	0	0.573844	0.0001
tr|A0A0G3DZG3|A0A0G3DZG3_BACTU	842	48035.5	GTGNMELHLDR;DTPDFVESFLR;LMDLLAPVGFGQR;GLLVAPPK;VAELVLER;LFPALDLR;TLSGGLDPAAFHRPK;TNEEFLQNLVADSK;MDDVLYEEFK;MNLSLAALENMK;AYNLVLPPSGR;VHFPALTPLYPDR	1;1;1;1;1;1;1;1;1;1;1;1	12	33	23060:1:all.mgf;192018:1:all.mgf;192437:1:all.mgf;192158:1:all.mgf;192353:1:all.mgf;192318:1:all.mgf;192326:1:all.mgf;192384:1:all.mgf;216837:1:all.mgf;216977:1:all.mgf;203486:1:all.mgf;203347:1:all.mgf;203365:1:all.mgf;144837:1:all.mgf;82519:1:all.mgf;82380:1:all.mgf;82561:1:all.mgf;82482:1:all.mgf;2911:1:all.mgf;2813:1:all.mgf;2784:1:all.mgf;145907:1:all.mgf;146007:1:all.mgf;145838:1:all.mgf;82…	tr|A0A243FA57|A0A243FA57_BACTY;tr|Q3ELA9|Q3ELA9_BACTI;tr|A0A243E527|A0A243E527_BACTU;tr|M1R3L8|M1R3L8_BACTU;tr|A0A243JMT5|A0A243JMT5_BACTU;tr|A0A242Y8W9|A0A242Y8W9_BACTU;tr|A0A243NMC2|A0A243NMC2_BACTV;tr|Q6HAV1|Q6HAV1_BACHK;tr|A0A243DL30|A0A243DL30_BACUD;tr|A0A242W1H4|A0A242W1H4_BACTU;tr|A0A243KUV0|A0A243KUV0_BACTU;tr|W8Z8T2|W8Z8T2_BACTU;tr|A0A243B4I1|A0A243B4I1_BACTU;tr|A0A243A1Q4|A0A243A1Q4_BAC…	Transcription termination factor Rho OS=Bacillus thuringiensis OX=1428 GN=rho PE=3 SV=1	0	0.965951	0.475152
tr|A0A0G3E662|A0A0G3E662_BACTU	1099	37067.5	LNPWVPVEPWK;ENPYTFVK;LGWGLENNLYNLGSR;NPWELVTAEVYPELADQAR;NPDGGEPYNTAVLLDPQGEMLLK;VYGVFSLMEK;QLQQLLK;SGYPGLELLVFPEYSTQGLNTK;AGDLGLPVCDGPGGSK;LSGYSTQVSEQWMLTNR;WTTEEFLCTVPGPETDLFAEACK	1;1;1;1;1;1;1;1;1;1;1	11	33	84090:1:all.mgf;83949:1:all.mgf;84077:1:all.mgf;83991:1:all.mgf;139811:1:all.mgf;130382:1:all.mgf;130315:1:all.mgf;107229:1:all.mgf;130249:1:all.mgf;217445:1:all.mgf;196180:1:all.mgf;217512:1:all.mgf;196041:1:all.mgf;196574:1:all.mgf;196136:1:all.mgf;217584:1:all.mgf;217276:1:all.mgf;126501:1:all.mgf;126618:1:all.mgf;108705:1:all.mgf;33457:1:all.mgf;108405:1:all.mgf;85500:1:all.mgf;85364:1:all.mg…	tr|A0A243J6B8|A0A243J6B8_BACTU;tr|A0A243DRJ2|A0A243DRJ2_BACUD;tr|A0A243KX37|A0A243KX37_BACTU;tr|W8Y7M9|W8Y7M9_BACTU;tr|A0A0K0SCI7|A0A0K0SCI7_BACT3;tr|A0A0F6FQK4|A0A0F6FQK4_BACTK;tr|A0A0D1NJK3|A0A0D1NJK3_BACTU;tr|A0A243KG21|A0A243KG21_BACUH;tr|A0A193CWD0|A0A193CWD0_BACTU;tr|A0A1C9BXU3|A0A1C9BXU3_BACTU;tr|A0A243MEF7|A0A243MEF7_BACTJ;tr|C3E7M9|C3E7M9_BACTU;tr|A0A243DBR0|A0A243DBR0_BACTU;tr|A0A243F49…	Formamidase OS=Bacillus thuringiensis OX=1428 GN=amiF PE=3 SV=1	0	0.915896	0.0626937
tr|A0A0S3C0Z9|A0A0S3C0Z9_BACTU	226	20436.8	GLFLAQR;EMEVGELDLTLYR;VLLVDDVLYTGR;GVDNCVLVGLK;KVLLVDDVLYTGR;AVVLDDQMLR;DDLTLQSK;LSHELVER;GSDLPVDLTK	1;1;1;1;1;1;1;1;1	9	33	3571:1:all.mgf;3664:1:all.mgf;3746:1:all.mgf;3719:1:all.mgf;3636:1:all.mgf;3712:1:all.mgf;3609:1:all.mgf;147264:1:all.mgf;15593:1:all.mgf;15678:1:all.mgf;15925:1:all.mgf;15584:1:all.mgf;15625:1:all.mgf;15846:1:all.mgf;15792:1:all.mgf;15726:1:all.mgf;15817:1:all.mgf;15656:1:all.mgf;15763:1:all.mgf;15424:1:all.mgf;15984:1:all.mgf;164582:1:all.mgf;164555:1:all.mgf;164594:1:all.mgf;164455:1:all.mgf;9…	tr|A0A0G3E8H8|A0A0G3E8H8_BACTU;tr|Q3EKK5|Q3EKK5_BACTI;tr|A0A243DH00|A0A243DH00_BACTU;tr|A0A243E9G9|A0A243E9G9_BACTU;tr|A0A242X759|A0A242X759_BACTU;tr|A0A242XTQ4|A0A242XTQ4_BACTU;tr|A0A243K866|A0A243K866_BACTU;tr|A0A2C9ZGN4|A0A2C9ZGN4_BACTV;tr|A0A243DRP6|A0A243DRP6_BACUD;tr|A0A0F6J2C6|A0A0F6J2C6_BACTU;tr|A0A243KX53|A0A243KX53_BACTU;tr|A0A0G4CWB5|A0A0G4CWB5_BACTO;tr|A0A242WJV0|A0A242WJV0_BACTU;tr|A…	Bifunctional protein PyrR OS=Bacillus thuringiensis OX=1428 GN=pyrR PE=3 SV=1	0	1.07451	0.059694
tr|A0A142GCZ2|A0A142GCZ2_BACTU	882	56838.6	ACSYVEGAVLVPLK;MELEELEHHLR;LVSEDNLK;WAAETPDQTAFVWR;LPNYMLPR;YDYLLAVVVPGEHSFEK;SLPVGYCK;GELVLVGPSVSVGYLGSPELTEK;DLFFTHK;GDENFYLLYTSGSTGNPK	1;1;1;1;1;1;1;1;1;1	10	33	208598:1:all.mgf;208445:1:all.mgf;208606:1:all.mgf;99702:1:all.mgf;99851:1:all.mgf;99754:1:all.mgf;122925:1:all.mgf;99642:1:all.mgf;99779:1:all.mgf;99667:1:all.mgf;99712:1:all.mgf;99575:1:all.mgf;73775:1:all.mgf;11575:1:all.mgf;11432:1:all.mgf;11520:1:all.mgf;11473:1:all.mgf;11547:1:all.mgf;11373:1:all.mgf;54930:1:all.mgf;54866:1:all.mgf;54960:1:all.mgf;54902:1:all.mgf;55014:1:all.mgf;62164:1:all…	tr|A0A1E7ZUL1|A0A1E7ZUL1_BACTU;tr|A0A1B1L2P0|A0A1B1L2P0_BACTU;tr|A0A243F7X5|A0A243F7X5_BACTY;tr|A0A242X017|A0A242X017_BACTU;tr|M1QCA4|M1QCA4_BACTU;tr|A0A0F6JCD7|A0A0F6JCD7_BACTU;tr|A0A243DN05|A0A243DN05_BACUD;tr|A0A243K2E9|A0A243K2E9_BACTU;tr|C3GYC5|C3GYC5_BACTU;tr|A0A242WVR3|A0A242WVR3_BACTU;tr|W8XZY2|W8XZY2_BACTU;tr|A0A0K0S4X5|A0A0K0S4X5_BACT3;tr|A0A242ZSA5|A0A242ZSA5_BACTU;tr|F0PTK0|F0PTK0_BAC…	D-alanine--D-alanyl carrier protein ligase OS=Bacillus thuringiensis OX=1428 GN=dltA PE=3 SV=1	0	0.955548	0.419958
tr|A0A142GE11|A0A142GE11_BACTU	1535	32828.1	FLPEDAADVYVK;QLPNSFLPQQFENPANPNLHR;YLSMGLFE;LEMFNPSR;GSPVLSGGVPGPHK;LCENVTELLGDTPVVR;VLCLAPDTGER;AYGAEVVLTPAEQR;LPNLYLAVVEPK;LVGTSPGFLPK;NLNTEVYNELLQLADEEALTTMR;ALLLMPDNMSK	1;1;1;1;1;1;1;1;1;1;1;1	12	33	144519:1:all.mgf;144431:1:all.mgf;144460:1:all.mgf;56178:1:all.mgf;56012:1:all.mgf;56488:1:all.mgf;63813:1:all.mgf;211944:1:all.mgf;63950:1:all.mgf;211974:1:all.mgf;211918:1:all.mgf;56580:1:all.mgf;56264:1:all.mgf;56406:1:all.mgf;56439:1:all.mgf;56468:1:all.mgf;159800:1:all.mgf;159765:1:all.mgf;159733:1:all.mgf;159660:1:all.mgf;159789:1:all.mgf;191249:1:all.mgf;191314:1:all.mgf;141094:1:all.mgf;1…	tr|A0A243G1C5|A0A243G1C5_BACTU;tr|A0A0M0MDI5|A0A0M0MDI5_BACTU;tr|A0A2B9E3E9|A0A2B9E3E9_BACTU;tr|J3UMX9|J3UMX9_BACTU;tr|A0A243F1D4|A0A243F1D4_BACTY;tr|A0A242Z9D4|A0A242Z9D4_BACTU;tr|C3DIC7|C3DIC7_BACTS;tr|A0A243DFU0|A0A243DFU0_BACTU;tr|A0A243EGF3|A0A243EGF3_BACTU;tr|A0A243J2I7|A0A243J2I7_BACTU;tr|A0A243JRK1|A0A243JRK1_BACTU;tr|A0A243P1N1|A0A243P1N1_BACTV;tr|A0A243KNH0|A0A243KNH0_BACTU;tr|A0A243DYP…	Cysteine synthase OS=Bacillus thuringiensis OX=1428 GN=cysK PE=3 SV=1	0	1.05027	0.335266
tr|A0A1B1T2J2|A0A1B1T2J2_BACTU	2007	13539.8	TMQLSLQQK;LNVVLGDVNK;LMETEQR;NLFDEFR;ESYAAVQADTASK;LLMKPLEELYSAQQQA;NLHDVAYELQK	1;1;1;1;1;1;1	7	33	181562:1:all.mgf;181704:1:all.mgf;136405:1:all.mgf;203384:1:all.mgf;181846:1:all.mgf;203249:1:all.mgf;7930:1:all.mgf;8071:1:all.mgf;8214:1:all.mgf;24544:1:all.mgf;24715:1:all.mgf;24517:1:all.mgf;24591:1:all.mgf;24600:1:all.mgf;167982:1:all.mgf;167934:1:all.mgf;168122:1:all.mgf;167952:1:all.mgf;168077:1:all.mgf;168093:1:all.mgf;168035:1:all.mgf;168008:1:all.mgf;168219:1:all.mgf;25013:1:all.mgf;117…	tr|A0A1B1L1B3|A0A1B1L1B3_BACTU;tr|M1QAZ5|M1QAZ5_BACTU;tr|C3DZI0|C3DZI0_BACTU;tr|A0A243E0M6|A0A243E0M6_BACTU;tr|A0A243DST9|A0A243DST9_BACUD;tr|A0A0F6J323|A0A0F6J323_BACTU;tr|A0A243KJA2|A0A243KJA2_BACTU;tr|A0A0G4D5Z8|A0A0G4D5Z8_BACTO;tr|A0A243AG97|A0A243AG97_BACTU;tr|A0A0F6FYX1|A0A0F6FYX1_BACTK;tr|A0A243IMH7|A0A243IMH7_BACTU;tr|V5M7X3|V5M7X3_BACTU;tr|A0A0D1RFD3|A0A0D1RFD3_BACTU;tr|A0A243NXF0|A0A243…	UPF0342 protein BK774_34950 OS=Bacillus thuringiensis OX=1428 GN=BK774_34950 PE=3 SV=1	0	0.761852	0.0001
tr|A0A1E7ZLK7|A0A1E7ZLK7_BACTU	1235	17466	LENELEQLK;VTLQTPGGEMQVELVSVK;SFGDLSENSEYDAAK;LSNDSPLAK;LTQLENMLR;TYPMTQEGK;ELPNGDEEAYTLVGSAEADPFEGR;SFGDLSENSEYDAAKDEQAFVEGR;QKLENELEQLK;DTGEVSTVVTLGK	1;1;0;0;0;0;1;0;1;1	5	33	104623:1:all.mgf;104470:1:all.mgf;104482:1:all.mgf;104651:1:all.mgf;104450:1:all.mgf;104332:1:all.mgf;35374:1:all.mgf;186358:1:all.mgf;166492:1:all.mgf;186378:1:all.mgf;35503:1:all.mgf;186328:1:all.mgf;35841:1:all.mgf;186240:1:all.mgf;186106:1:all.mgf;35364:1:all.mgf;166633:1:all.mgf;186385:1:all.mgf;28653:1:all.mgf;28781:1:all.mgf;28760:1:all.mgf;28694:1:all.mgf;28724:1:all.mgf;28679:1:all.mgf;2…	tr|A0A242ZK72|A0A242ZK72_BACTU;tr|A0A243DQB9|A0A243DQB9_BACUD;tr|A0A242ZSH6|A0A242ZSH6_BACTU;tr|A0A0F6FN60|A0A0F6FN60_BACTK;tr|V5MFV8|V5MFV8_BACTU;tr|A0A0D1PD98|A0A0D1PD98_BACTU;tr|A0A193CXS2|A0A193CXS2_BACTU;tr|A0A243DII6|A0A243DII6_BACTU;tr|A0A243F6S1|A0A243F6S1_BACUK;tr|A0A243C274|A0A243C274_BACTU;tr|W8YGQ9|W8YGQ9_BACTU;tr|A0A142GKK5|A0A142GKK5_BACTU;tr|M1QL83|M1QL83_BACTU;tr|A0A243J797|A0A243…	Transcription elongation factor GreA OS=Bacillus thuringiensis OX=1428 GN=greA PE=3 SV=1	0	1.0865	0.0182982
tr|A0A243G0H8|A0A243G0H8_BACTU	1298	36464.8	LENLEEDLYGNLK;ELGVLDELLPETK;QSENLDLLLR;LGQVSFSNASLGLK;LFGDDAALVGGLAK;AELEFEKPVVELR;NFGMPHPEGYR;GMPVTVLGHQR	1;1;1;1;1;1;1;1	8	33	150638:1:all.mgf;150776:1:all.mgf;150563:1:all.mgf;150747:1:all.mgf;150718:1:all.mgf;150662:1:all.mgf;150833:1:all.mgf;150608:1:all.mgf;150704:1:all.mgf;130134:1:all.mgf;130561:1:all.mgf;130278:1:all.mgf;130416:1:all.mgf;130348:1:all.mgf;130205:1:all.mgf;130385:1:all.mgf;130486:1:all.mgf;123907:1:all.mgf;123853:1:all.mgf;56191:1:all.mgf;56153:1:all.mgf;56027:1:all.mgf;211084:1:all.mgf;211167:1:al…	tr|A0A0F6G0F3|A0A0F6G0F3_BACTK;tr|A0A193CY67|A0A193CY67_BACTU;tr|A0A243N2I9|A0A243N2I9_BACTV;tr|A0A243C0T4|A0A243C0T4_BACTU	Acetyl-coenzyme A carboxylase carboxyl transferase subunit alpha OS=Bacillus thuringiensis OX=1428 GN=accA PE=3 SV=1	0	0.985313	0.806619
tr|A0A243G9N6|A0A243G9N6_BACTU	785	46886.6	EFSAAAK;LAGVTSDLLR;GASGVLTFGLK;LGNPTLAAFEQK;GTLCVQGGYTPK;VLPLYQSTTYK;LLYAESLGNPAMNVLNFK;LEWVNYPGLDSNENYSLAQQYLK;LATLVTHVADAR;KGASGVLTFGLK	1;1;1;1;1;1;1;1;1;1	10	33	94527:1:all.mgf;94570:1:all.mgf;94557:1:all.mgf;94624:1:all.mgf;9460:1:all.mgf;9518:1:all.mgf;9404:1:all.mgf;9602:1:all.mgf;9375:1:all.mgf;9546:1:all.mgf;9509:1:all.mgf;9436:1:all.mgf;9368:1:all.mgf;55776:1:all.mgf;186126:1:all.mgf;186318:1:all.mgf;186346:1:all.mgf;186292:1:all.mgf;186265:1:all.mgf;137271:1:all.mgf;137415:1:all.mgf;55284:1:all.mgf;108796:1:all.mgf;152113:1:all.mgf;152018:1:all.mg…	tr|A0A2B4KWA5|A0A2B4KWA5_BACTU;tr|A0A243E4N9|A0A243E4N9_BACTU;tr|A0A243DKW1|A0A243DKW1_BACUD;tr|A0A243KV22|A0A243KV22_BACTU;tr|A0A0G4CSV4|A0A0G4CSV4_BACTO;tr|A0A0K0SGK5|A0A0K0SGK5_BACT3;tr|A0A243JSD1|A0A243JSD1_BACTU;tr|A0A0F6FV28|A0A0F6FV28_BACTK;tr|A0A0D1R5D5|A0A0D1R5D5_BACTU;tr|A0A243NJK5|A0A243NJK5_BACTV;tr|A0A193D0M0|A0A193D0M0_BACTU;tr|A0A243LBV4|A0A243LBV4_BACTJ;tr|C3EBP8|C3EBP8_BACTU;tr|A…	O-acetylhomoserine aminocarboxypropyltransferase OS=Bacillus thuringiensis OX=1428 GN=BJG91_23170 PE=3 SV=1	0	1.45156	0.0001
tr|A0A0G3E7J1|A0A0G3E7J1_BACTU	1455	10876.9	VENETLLQLVR;GLELYYK;VLAHPVR;KGLELYYK;GPSNVSTMYTGLNMPQSTLSQHLAK;ELELYESNAELLK;MLETFQK	1;1;0;1;1;1;1	6	32	168229:1:all.mgf;168340:1:all.mgf;168599:1:all.mgf;168258:1:all.mgf;168768:1:all.mgf;168493:1:all.mgf;168732:1:all.mgf;168213:1:all.mgf;168630:1:all.mgf;168351:1:all.mgf;164421:1:all.mgf;164430:1:all.mgf;178250:1:all.mgf;178296:1:all.mgf;178378:1:all.mgf;178253:1:all.mgf;178218:1:all.mgf;178164:1:all.mgf;162247:1:all.mgf;162290:1:all.mgf;162317:1:all.mgf;162523:1:all.mgf;162388:1:all.mgf;53721:1:…	tr|A0A0B5XBZ2|A0A0B5XBZ2_BACTU;tr|A0A242X918|A0A242X918_BACTU;tr|A0A243I486|A0A243I486_BACTU;tr|A0A243ECE6|A0A243ECE6_BACTU;tr|A0A242WSW5|A0A242WSW5_BACTU;tr|A0A243JXF5|A0A243JXF5_BACTU;tr|A0A242YD17|A0A242YD17_BACTU;tr|A0A243NWE9|A0A243NWE9_BACTU;tr|A0A242W867|A0A242W867_BACTU;tr|A0A243DR16|A0A243DR16_BACUD;tr|A0A243KI20|A0A243KI20_BACTU;tr|A0A0G4CX32|A0A0G4CX32_BACTO;tr|A0A243CFT3|A0A243CFT3_BA…	ArsR family transcriptional regulator OS=Bacillus thuringiensis OX=1428 GN=AC241_21145 PE=4 SV=1	0	1.23128	0.0001
tr|A0A0G4D3D7|A0A0G4D3D7_BACTO	1679	30332.8	LYVVVDTLENLVK;VDLQPDEFLEEMLK;LVTDSTADLSQDVLEK;AVALPHAK;VTVVDSQFLTHALAYQVLEAAK;ALPLAESMK;SLEELLK	1;1;1;1;1;1;1	7	32	156876:1:all.mgf;156910:1:all.mgf;156892:1:all.mgf;156823:1:all.mgf;156870:1:all.mgf;156829:1:all.mgf;152653:1:all.mgf;105766:1:all.mgf;152332:1:all.mgf;105698:1:all.mgf;152475:1:all.mgf;105838:1:all.mgf;105906:1:all.mgf;105726:1:all.mgf;152485:1:all.mgf;152290:1:all.mgf;152513:1:all.mgf;105981:1:all.mgf;152426:1:all.mgf;125763:1:all.mgf;125538:1:all.mgf;125598:1:all.mgf;125525:1:all.mgf;125684:1…	-	DegV family protein OS=Bacillus thuringiensis subsp. tolworthi OX=1442 GN=KNN_03760 PE=4 SV=1	0	1.04336	0.308369
tr|A0A0K0Q9L7|A0A0K0Q9L7_BACTU	813	33107.4	LLTPPSSAGALEGLTR;TLGLGQTGPHTNR;SLNYLNNLLVR;GLPVVTVATR;GAGNLGLDPDSCK;VYSGNVFR;VSVYDHGYLYGDGVFEGLR;KLVVEDGEK;NRPDVLSPQVK	1;1;1;1;1;1;1;1;1	9	32	32984:1:all.mgf;32577:1:all.mgf;32535:1:all.mgf;32390:1:all.mgf;32677:1:all.mgf;32817:1:all.mgf;32550:1:all.mgf;157682:1:all.mgf;157697:1:all.mgf;157772:1:all.mgf;157863:1:all.mgf;157751:1:all.mgf;157631:1:all.mgf;157734:1:all.mgf;147279:1:all.mgf;147255:1:all.mgf;147185:1:all.mgf;147195:1:all.mgf;147308:1:all.mgf;147225:1:all.mgf;4146:1:all.mgf;4005:1:all.mgf;4288:1:all.mgf;96808:1:all.mgf;96639…	tr|A0A1B1T1C6|A0A1B1T1C6_BACTU;tr|A0A1B1L2T7|A0A1B1L2T7_BACTU;tr|M1QSR4|M1QSR4_BACTU;tr|A0A243DCS0|A0A243DCS0_BACTU;tr|A0A243E2V4|A0A243E2V4_BACTU;tr|A0A243JBV8|A0A243JBV8_BACTU;tr|A0A243DN51|A0A243DN51_BACUD;tr|A0A0F6JCG1|A0A0F6JCG1_BACTU;tr|A0A243K0N3|A0A243K0N3_BACTU;tr|A0A0G4D453|A0A0G4D453_BACTO;tr|A0A242ZS45|A0A242ZS45_BACTU;tr|A0A0F6FZ65|A0A0F6FZ65_BACTK;tr|A0A243JHX4|A0A243JHX4_BACTU;tr|V…	Branched-chain-amino-acid aminotransferase OS=Bacillus thuringiensis OX=1428 GN=ilvE PE=3 SV=1	0	1.37204	0.0001
tr|A0A0Q0R2F1|A0A0Q0R2F1_BACTU	1504	39708	LKEWEHDER;LALLVLK;ALNSLSYDMLQPLGQK;SVVVDKDQNPNYK;SVEECFATDLLLAK;FVALTASLLK;HEDFFEGVR;FFNLLNA;GFCAGGDLK	1;1;1;1;1;1;1;1;1	9	32	72644:1:all.mgf;72500:1:all.mgf;72788:1:all.mgf;147805:1:all.mgf;147749:1:all.mgf;147665:1:all.mgf;83141:1:all.mgf;59474:1:all.mgf;59499:1:all.mgf;8265:1:all.mgf;83103:1:all.mgf;59405:1:all.mgf;8353:1:all.mgf;8225:1:all.mgf;83115:1:all.mgf;8295:1:all.mgf;117414:1:all.mgf;117368:1:all.mgf;148551:1:all.mgf;148534:1:all.mgf;148831:1:all.mgf;148691:1:all.mgf;171645:1:all.mgf;148552:1:all.mgf;216163:1…	tr|A0A1B1L5B4|A0A1B1L5B4_BACTU;tr|A0A2C1ZXT7|A0A2C1ZXT7_BACTU;tr|A0A243EEK6|A0A243EEK6_BACTU;tr|M1QL39|M1QL39_BACTU;tr|A0A242Y2Z4|A0A242Y2Z4_BACTU;tr|A0A243DWZ4|A0A243DWZ4_BACUD;tr|A0A243K3B1|A0A243K3B1_BACTU;tr|A0A0F6JB37|A0A0F6JB37_BACTU;tr|A0A0K0S7G5|A0A0K0S7G5_BACT3;tr|A0A243AZ11|A0A243AZ11_BACTU;tr|A0A242ZYT0|A0A242ZYT0_BACTU;tr|A0A243JL22|A0A243JL22_BACTU;tr|V5M9I9|V5M9I9_BACTU;tr|A0A0F6G09…	3-hydroxyisobutyryl-CoA hydrolase OS=Bacillus thuringiensis OX=1428 GN=B4918_13015 PE=4 SV=1	0	0.992133	0.862614
tr|A0A1E7ZP54|A0A1E7ZP54_BACTU	80	45496.8	AVLDVGNSGTTLR;LVLQNVGMNPTR;TLLEDAEAVGVSYPTFFDELQK;AVMFGSLAEGK;MLEAFGVK;LDTVVAELTK;LMSGLLANTPFFSCVQGDESLAK;GLELGGDLLPR;ALEYLSPVASAQVK;LEATDDGMLLYGK;GLEGLQEPK	1;1;1;1;1;1;1;1;1;1;1	11	32	162480:1:all.mgf;162587:1:all.mgf;162566:1:all.mgf;162530:1:all.mgf;162462:1:all.mgf;77969:1:all.mgf;28340:1:all.mgf;196354:1:all.mgf;196401:1:all.mgf;196432:1:all.mgf;8156:1:all.mgf;140488:1:all.mgf;8016:1:all.mgf;58655:1:all.mgf;192106:1:all.mgf;191994:1:all.mgf;192163:1:all.mgf;192012:1:all.mgf;217936:1:all.mgf;166890:1:all.mgf;186532:1:all.mgf;186675:1:all.mgf;186620:1:all.mgf;166749:1:all.mg…	tr|A0A2B9UST1|A0A2B9UST1_BACTU;tr|M1PLT3|M1PLT3_BACTU;tr|A0A243KED8|A0A243KED8_BACTU;tr|W8YCN8|W8YCN8_BACTU;tr|A0A243AE59|A0A243AE59_BACTU;tr|A0A0F6FVL3|A0A0F6FVL3_BACTK;tr|A0A243J6M7|A0A243J6M7_BACTU;tr|A0A243EV42|A0A243EV42_BACUK;tr|A0A243K5W5|A0A243K5W5_BACUH;tr|A0A193CTY1|A0A193CTY1_BACTU;tr|A0A243JPP2|A0A243JPP2_BACTU;tr|A0A243FWC5|A0A243FWC5_BACTU;tr|A0A0F6J483|A0A0F6J483_BACTU;tr|A0A243L2W…	3-phosphoshikimate 1-carboxyvinyltransferase OS=Bacillus thuringiensis OX=1428 GN=aroA PE=3 SV=1	0	0.971375	0.452155
tr|A0A2T7YQX7|A0A2T7YQX7_BACTU	1851	43831.7	FVVEDTETK;VGVLASLTGPLESYGK;LSTGAPDLPALK;KQDGVDYPVPVLER;DMNVEAQGLK;LATFAPDNAFGR;SSSQDALAGAAALAK;VDFLVGSSSSSDTLAVLPLAGEYEK;LMVVEPAVADSLTGK;TKGDTDVDTLLK;VNDWLVEEHK;GDTDVDTLLK	1;1;1;1;1;1;1;1;1;1;1;1	12	32	51498:1:all.mgf;27694:1:all.mgf;51218:1:all.mgf;51358:1:all.mgf;131829:1:all.mgf;131752:1:all.mgf;185105:1:all.mgf;185307:1:all.mgf;185036:1:all.mgf;185189:1:all.mgf;185172:1:all.mgf;185132:1:all.mgf;140310:1:all.mgf;140311:1:all.mgf;96354:1:all.mgf;32992:1:all.mgf;33060:1:all.mgf;33215:1:all.mgf;33031:1:all.mgf;33118:1:all.mgf;33089:1:all.mgf;139123:1:all.mgf;139038:1:all.mgf;40465:1:all.mgf;403…	tr|A0A1B1L495|A0A1B1L495_BACTU;tr|A0A242Z8A4|A0A242Z8A4_BACTU;tr|M1PIX7|M1PIX7_BACTU;tr|W8Y1R7|W8Y1R7_BACTU;tr|A0A243JT04|A0A243JT04_BACTU;tr|A0A0F6G0I7|A0A0F6G0I7_BACTK;tr|V5MAY9|V5MAY9_BACTU;tr|C3GZP8|C3GZP8_BACTU;tr|A0A1C9BS94|A0A1C9BS94_BACTU;tr|A0A243NDJ3|A0A243NDJ3_BACTV;tr|A0A193CRI3|A0A193CRI3_BACTU;tr|A0A243J288|A0A243J288_BACTU;tr|A0A0F6JA07|A0A0F6JA07_BACTU;tr|A0A243EIW0|A0A243EIW0_BAC…	Abc transporter permease OS=Bacillus thuringiensis OX=1428 GN=C5676_02141 PE=4 SV=1	0	1.20663	0.0001
[truncated: 2,160 more rows]

## Sheet: Q2
Protein_ID	Group_ID	Protein_Mass	PeptideSeqs	PepIsUniqe	Unique_Peptide_Num	Unique_Spectra_Num	Peptide_Query	Sameset	Description	FDR	Fold change	pvalue
[truncated: 2,805 more rows]

## Sheet: Q3
Protein_ID	Group_ID	Protein_Mass	PeptideSeqs	PepIsUniqe	Unique_Peptide_Num	Unique_Spectra_Num	Peptide_Query	Sameset	Description	FDR	Fold change	pvalue
[truncated: 2,586 more rows]
